# Supplementary material for: Structural and Mechanistic Analysis of the Choline Sulfatase from Sinorhizobium melliloti: A Class I Sulfatase Specific for an Alkyl Sulfate Ester
Source: J Mol Biol. 2018 Mar 30;430(7):1004–23. doi: 10.1016/j.jmb.2018.02.010 (PMC5870055; doi:10.1016/j.jmb.2018.02.010)
Supplement: Supplementary file 2 — Supplementary material 2 [file mmc2.pdb]

HEADER    HYDROLASE                               05-FEB-18   6FNY              
TITLE     CRYSTAL STRUCTURE OF A CHOLINE SULFATASE FROM SINORHIZOBIUM MELLILOTI 
COMPND    MOL_ID: 1;                                                            
COMPND   2 MOLECULE: CHOLINE-SULFATASE;                                         
COMPND   3 CHAIN: A, B, C, D, E, F, G, H;                                       
COMPND   4 EC: 3.1.6.6;                                                         
COMPND   5 ENGINEERED: YES                                                      
SOURCE    MOL_ID: 1;                                                            
SOURCE   2 ORGANISM_SCIENTIFIC: SINORHIZOBIUM MELILOTI 1021;                    
SOURCE   3 ORGANISM_TAXID: 266834;                                              
SOURCE   4 GENE: BETC, R00949, SMC00127;                                        
SOURCE   5 EXPRESSION_SYSTEM: ESCHERICHIA COLI;                                 
SOURCE   6 EXPRESSION_SYSTEM_TAXID: 562                                         
KEYWDS    HYDROLASE                                                             
EXPDTA    X-RAY DIFFRACTION                                                     
AUTHOR    E.VALKOV,B.VAN LOO,F.HOLLFELDER,M.HYVONEN                             
JRNL        AUTH   B.VAN LOO,M.SCHOBER,E.VALKOV,M.HEBERLEIN,K.FABER,M.HYVONEN,  
JRNL        AUTH 2 F.HOLLFELDER                                                 
JRNL        TITL   STRUCTURAL AND MECHANISTIC ANALYSIS OF THE CHOLINE SULFATASE 
JRNL        TITL 2 FROM SINORHIZOBIUM MELLILOTI: A CLASS I SULFATASE SPECIFIC   
JRNL        TITL 3 FOR AN ALKYL SULFATE ESTER                                   
JRNL        REF    TO BE PUBLISHED                                              
JRNL        REFN                                                                
REMARK   2                                                                      
REMARK   2 RESOLUTION.    2.79 ANGSTROMS.                                       
REMARK   3                                                                      
REMARK   3 REFINEMENT.                                                          
REMARK   3   PROGRAM     : PHENIX (1.11.1_2575: ???)                            
REMARK   3   AUTHORS     : PAUL ADAMS,PAVEL AFONINE,VINCENT CHEN,IAN            
REMARK   3               : DAVIS,KRESHNA GOPAL,RALF GROSSE-KUNSTLEVE,           
REMARK   3               : LI-WEI HUNG,ROBERT IMMORMINO,TOM IOERGER,            
REMARK   3               : AIRLIE MCCOY,ERIK MCKEE,NIGEL MORIARTY,              
REMARK   3               : REETAL PAI,RANDY READ,JANE RICHARDSON,               
REMARK   3               : DAVID RICHARDSON,TOD ROMO,JIM SACCHETTINI,           
REMARK   3               : NICHOLAS SAUTER,JACOB SMITH,LAURENT                  
REMARK   3               : STORONI,TOM TERWILLIGER,PETER ZWART                  
REMARK   3                                                                      
REMARK   3    REFINEMENT TARGET : ML                                            
REMARK   3                                                                      
REMARK   3  DATA USED IN REFINEMENT.                                            
REMARK   3   RESOLUTION RANGE HIGH (ANGSTROMS) : 2.79                           
REMARK   3   RESOLUTION RANGE LOW  (ANGSTROMS) : 88.55                          
REMARK   3   MIN(FOBS/SIGMA_FOBS)              : 1.340                          
REMARK   3   COMPLETENESS FOR RANGE        (%) : 99.3                           
REMARK   3   NUMBER OF REFLECTIONS             : 167641                         
REMARK   3                                                                      
REMARK   3  FIT TO DATA USED IN REFINEMENT.                                     
REMARK   3   R VALUE     (WORKING + TEST SET) : 0.207                           
REMARK   3   R VALUE            (WORKING SET) : 0.205                           
REMARK   3   FREE R VALUE                     : 0.252                           
REMARK   3   FREE R VALUE TEST SET SIZE   (%) : 5.030                           
REMARK   3   FREE R VALUE TEST SET COUNT      : 8431                            
REMARK   3                                                                      
REMARK   3  FIT TO DATA USED IN REFINEMENT (IN BINS).                           
REMARK   3   BIN  RESOLUTION RANGE  COMPL.    NWORK NFREE   RWORK  RFREE        
REMARK   3     1 88.5950 -  8.6675    0.99     5430   288  0.2078 0.2117        
REMARK   3     2  8.6675 -  6.8805    1.00     5376   292  0.1934 0.2215        
REMARK   3     3  6.8805 -  6.0110    1.00     5388   268  0.1904 0.2139        
REMARK   3     4  6.0110 -  5.4615    1.00     5323   308  0.1864 0.2269        
REMARK   3     5  5.4615 -  5.0700    1.00     5396   251  0.1793 0.2134        
REMARK   3     6  5.0700 -  4.7711    1.00     5340   302  0.1725 0.2261        
REMARK   3     7  4.7711 -  4.5322    1.00     5317   296  0.1669 0.2068        
REMARK   3     8  4.5322 -  4.3349    1.00     5373   279  0.1610 0.1806        
REMARK   3     9  4.3349 -  4.1681    1.00     5328   293  0.1682 0.2140        
REMARK   3    10  4.1681 -  4.0242    1.00     5303   297  0.1672 0.2133        
REMARK   3    11  4.0242 -  3.8984    1.00     5385   252  0.1715 0.2201        
REMARK   3    12  3.8984 -  3.7870    1.00     5328   291  0.1815 0.2270        
REMARK   3    13  3.7870 -  3.6873    1.00     5343   264  0.1878 0.2335        
REMARK   3    14  3.6873 -  3.5973    1.00     5362   271  0.1904 0.2571        
REMARK   3    15  3.5973 -  3.5155    1.00     5325   274  0.1912 0.2457        
REMARK   3    16  3.5155 -  3.4407    1.00     5306   278  0.2073 0.2760        
REMARK   3    17  3.4407 -  3.3719    1.00     5338   273  0.2066 0.2680        
REMARK   3    18  3.3719 -  3.3082    1.00     5312   290  0.2132 0.2750        
REMARK   3    19  3.3082 -  3.2492    1.00     5317   300  0.2216 0.2809        
REMARK   3    20  3.2492 -  3.1941    1.00     5360   290  0.2367 0.2931        
REMARK   3    21  3.1941 -  3.1426    1.00     5274   281  0.2562 0.3120        
REMARK   3    22  3.1426 -  3.0942    1.00     5353   266  0.2626 0.3359        
REMARK   3    23  3.0942 -  3.0487    1.00     5326   258  0.2508 0.3257        
REMARK   3    24  3.0487 -  3.0058    1.00     5333   294  0.2498 0.2954        
REMARK   3    25  3.0058 -  2.9651    1.00     5278   294  0.2455 0.2990        
REMARK   3    26  2.9651 -  2.9266    1.00     5308   270  0.2614 0.3205        
REMARK   3    27  2.9266 -  2.8900    1.00     5374   291  0.2661 0.3203        
REMARK   3    28  2.8900 -  2.8552    1.00     5240   316  0.2710 0.3664        
REMARK   3    29  2.8552 -  2.8220    1.00     5340   274  0.2817 0.3528        
REMARK   3    30  2.8220 -  2.7903    0.83     4434   230  0.3005 0.3581        
REMARK   3                                                                      
REMARK   3  BULK SOLVENT MODELLING.                                             
REMARK   3   METHOD USED        : FLAT BULK SOLVENT MODEL                       
REMARK   3   SOLVENT RADIUS     : 1.11                                          
REMARK   3   SHRINKAGE RADIUS   : 0.90                                          
REMARK   3   K_SOL              : NULL                                          
REMARK   3   B_SOL              : NULL                                          
REMARK   3                                                                      
REMARK   3  ERROR ESTIMATES.                                                    
REMARK   3   COORDINATE ERROR (MAXIMUM-LIKELIHOOD BASED)     : 0.380            
REMARK   3   PHASE ERROR (DEGREES, MAXIMUM-LIKELIHOOD BASED) : 24.990           
REMARK   3                                                                      
REMARK   3  B VALUES.                                                           
REMARK   3   FROM WILSON PLOT           (A**2) : NULL                           
REMARK   3   MEAN B VALUE      (OVERALL, A**2) : NULL                           
REMARK   3   OVERALL ANISOTROPIC B VALUE.                                       
REMARK   3    B11 (A**2) : NULL                                                 
REMARK   3    B22 (A**2) : NULL                                                 
REMARK   3    B33 (A**2) : NULL                                                 
REMARK   3    B12 (A**2) : NULL                                                 
REMARK   3    B13 (A**2) : NULL                                                 
REMARK   3    B23 (A**2) : NULL                                                 
REMARK   3                                                                      
REMARK   3  TWINNING INFORMATION.                                               
REMARK   3   FRACTION: NULL                                                     
REMARK   3   OPERATOR: NULL                                                     
REMARK   3                                                                      
REMARK   3  DEVIATIONS FROM IDEAL VALUES.                                       
REMARK   3                 RMSD          COUNT                                  
REMARK   3   BOND      :  0.003          33924                                  
REMARK   3   ANGLE     :  0.570          46202                                  
REMARK   3   CHIRALITY :  0.041           4832                                  
REMARK   3   PLANARITY :  0.004           6132                                  
REMARK   3   DIHEDRAL  :  2.558          28166                                  
REMARK   3                                                                      
REMARK   3  TLS DETAILS                                                         
REMARK   3   NUMBER OF TLS GROUPS  : NULL                                       
REMARK   3                                                                      
REMARK   3  NCS DETAILS                                                         
REMARK   3   NUMBER OF NCS GROUPS : NULL                                        
REMARK   3                                                                      
REMARK   3  OTHER REFINEMENT REMARKS: NULL                                      
REMARK   4                                                                      
REMARK   4 6FNY COMPLIES WITH FORMAT V. 3.30, 13-JUL-11                         
REMARK 100                                                                      
REMARK 100 THIS ENTRY HAS BEEN PROCESSED BY PDBE ON 05-FEB-18.                  
REMARK 100 THE DEPOSITION ID IS D_1200008641.                                   
REMARK 200                                                                      
REMARK 200 EXPERIMENTAL DETAILS                                                 
REMARK 200  EXPERIMENT TYPE                : X-RAY DIFFRACTION                  
REMARK 200  DATE OF DATA COLLECTION        : 21-JUL-11                          
REMARK 200  TEMPERATURE           (KELVIN) : 100                                
REMARK 200  PH                             : NULL                               
REMARK 200  NUMBER OF CRYSTALS USED        : 1                                  
REMARK 200                                                                      
REMARK 200  SYNCHROTRON              (Y/N) : Y                                  
REMARK 200  RADIATION SOURCE               : ESRF                               
REMARK 200  BEAMLINE                       : ID23-2                             
REMARK 200  X-RAY GENERATOR MODEL          : NULL                               
REMARK 200  MONOCHROMATIC OR LAUE    (M/L) : M                                  
REMARK 200  WAVELENGTH OR RANGE        (A) : 0.8726                             
REMARK 200  MONOCHROMATOR                  : NULL                               
REMARK 200  OPTICS                         : NULL                               
REMARK 200                                                                      
REMARK 200  DETECTOR TYPE                  : CCD                                
REMARK 200  DETECTOR MANUFACTURER          : MARRESEARCH                        
REMARK 200  INTENSITY-INTEGRATION SOFTWARE : XDS                                
REMARK 200  DATA SCALING SOFTWARE          : AIMLESS                            
REMARK 200                                                                      
REMARK 200  NUMBER OF UNIQUE REFLECTIONS   : 167730                             
REMARK 200  RESOLUTION RANGE HIGH      (A) : 2.790                              
REMARK 200  RESOLUTION RANGE LOW       (A) : 95.550                             
REMARK 200  REJECTION CRITERIA  (SIGMA(I)) : 1.400                              
REMARK 200                                                                      
REMARK 200 OVERALL.                                                             
REMARK 200  COMPLETENESS FOR RANGE     (%) : 99.4                               
REMARK 200  DATA REDUNDANCY                : 3.900                              
REMARK 200  R MERGE                    (I) : 0.01000                            
REMARK 200  R SYM                      (I) : NULL                               
REMARK 200  <I/SIGMA(I)> FOR THE DATA SET  : 14.7000                            
REMARK 200                                                                      
REMARK 200 IN THE HIGHEST RESOLUTION SHELL.                                     
REMARK 200  HIGHEST RESOLUTION SHELL, RANGE HIGH (A) : 2.79                     
REMARK 200  HIGHEST RESOLUTION SHELL, RANGE LOW  (A) : 2.84                     
REMARK 200  COMPLETENESS FOR SHELL     (%) : 89.0                               
REMARK 200  DATA REDUNDANCY IN SHELL       : NULL                               
REMARK 200  R MERGE FOR SHELL          (I) : 0.59000                            
REMARK 200  R SYM FOR SHELL            (I) : NULL                               
REMARK 200  <I/SIGMA(I)> FOR SHELL         : 1.400                              
REMARK 200                                                                      
REMARK 200 DIFFRACTION PROTOCOL: SINGLE WAVELENGTH                              
REMARK 200 METHOD USED TO DETERMINE THE STRUCTURE: MOLECULAR REPLACEMENT        
REMARK 200 SOFTWARE USED: PHASER                                                
REMARK 200 STARTING MODEL: NULL                                                 
REMARK 200                                                                      
REMARK 200 REMARK: NULL                                                         
REMARK 280                                                                      
REMARK 280 CRYSTAL                                                              
REMARK 280 SOLVENT CONTENT, VS   (%): 66.52                                     
REMARK 280 MATTHEWS COEFFICIENT, VM (ANGSTROMS**3/DA): 3.67                     
REMARK 280                                                                      
REMARK 280 CRYSTALLIZATION CONDITIONS: 800 MM SODIUM CITRATE, 100 MM            
REMARK 280  IMIDAZOLE (PH 8.0), VAPOR DIFFUSION, SITTING DROP, TEMPERATURE      
REMARK 280  293K                                                                
REMARK 290                                                                      
REMARK 290 CRYSTALLOGRAPHIC SYMMETRY                                            
REMARK 290 SYMMETRY OPERATORS FOR SPACE GROUP: P 1 21 1                         
REMARK 290                                                                      
REMARK 290      SYMOP   SYMMETRY                                                
REMARK 290     NNNMMM   OPERATOR                                                
REMARK 290       1555   X,Y,Z                                                   
REMARK 290       2555   -X,Y+1/2,-Z                                             
REMARK 290                                                                      
REMARK 290     WHERE NNN -> OPERATOR NUMBER                                     
REMARK 290           MMM -> TRANSLATION VECTOR                                  
REMARK 290                                                                      
REMARK 290 CRYSTALLOGRAPHIC SYMMETRY TRANSFORMATIONS                            
REMARK 290 THE FOLLOWING TRANSFORMATIONS OPERATE ON THE ATOM/HETATM             
REMARK 290 RECORDS IN THIS ENTRY TO PRODUCE CRYSTALLOGRAPHICALLY                
REMARK 290 RELATED MOLECULES.                                                   
REMARK 290   SMTRY1   1  1.000000  0.000000  0.000000        0.00000            
REMARK 290   SMTRY2   1  0.000000  1.000000  0.000000        0.00000            
REMARK 290   SMTRY3   1  0.000000  0.000000  1.000000        0.00000            
REMARK 290   SMTRY1   2 -1.000000  0.000000  0.000000        0.00000            
REMARK 290   SMTRY2   2  0.000000  1.000000  0.000000       81.62400            
REMARK 290   SMTRY3   2  0.000000  0.000000 -1.000000        0.00000            
REMARK 290                                                                      
REMARK 290 REMARK: NULL                                                         
REMARK 300                                                                      
REMARK 300 BIOMOLECULE: 1, 2                                                    
REMARK 300 SEE REMARK 350 FOR THE AUTHOR PROVIDED AND/OR PROGRAM                
REMARK 300 GENERATED ASSEMBLY INFORMATION FOR THE STRUCTURE IN                  
REMARK 300 THIS ENTRY. THE REMARK MAY ALSO PROVIDE INFORMATION ON               
REMARK 300 BURIED SURFACE AREA.                                                 
REMARK 350                                                                      
REMARK 350 COORDINATES FOR A COMPLETE MULTIMER REPRESENTING THE KNOWN           
REMARK 350 BIOLOGICALLY SIGNIFICANT OLIGOMERIZATION STATE OF THE                
REMARK 350 MOLECULE CAN BE GENERATED BY APPLYING BIOMT TRANSFORMATIONS          
REMARK 350 GIVEN BELOW.  BOTH NON-CRYSTALLOGRAPHIC AND                          
REMARK 350 CRYSTALLOGRAPHIC OPERATIONS ARE GIVEN.                               
REMARK 350                                                                      
REMARK 350 BIOMOLECULE: 1                                                       
REMARK 350 AUTHOR DETERMINED BIOLOGICAL UNIT: TETRAMERIC                        
REMARK 350 SOFTWARE DETERMINED QUATERNARY STRUCTURE: TETRAMERIC                 
REMARK 350 SOFTWARE USED: PISA                                                  
REMARK 350 TOTAL BURIED SURFACE AREA: 17470 ANGSTROM**2                         
REMARK 350 SURFACE AREA OF THE COMPLEX: 65960 ANGSTROM**2                       
REMARK 350 CHANGE IN SOLVENT FREE ENERGY: -41.0 KCAL/MOL                        
REMARK 350 APPLY THE FOLLOWING TO CHAINS: A, C, F, G                            
REMARK 350   BIOMT1   1  1.000000  0.000000  0.000000        0.00000            
REMARK 350   BIOMT2   1  0.000000  1.000000  0.000000        0.00000            
REMARK 350   BIOMT3   1  0.000000  0.000000  1.000000        0.00000            
REMARK 350                                                                      
REMARK 350 BIOMOLECULE: 2                                                       
REMARK 350 AUTHOR DETERMINED BIOLOGICAL UNIT: TETRAMERIC                        
REMARK 350 SOFTWARE DETERMINED QUATERNARY STRUCTURE: TETRAMERIC                 
REMARK 350 SOFTWARE USED: PISA                                                  
REMARK 350 TOTAL BURIED SURFACE AREA: 17480 ANGSTROM**2                         
REMARK 350 SURFACE AREA OF THE COMPLEX: 66050 ANGSTROM**2                       
REMARK 350 CHANGE IN SOLVENT FREE ENERGY: -45.0 KCAL/MOL                        
REMARK 350 APPLY THE FOLLOWING TO CHAINS: B, D, E, H                            
REMARK 350   BIOMT1   1  1.000000  0.000000  0.000000        0.00000            
REMARK 350   BIOMT2   1  0.000000  1.000000  0.000000        0.00000            
REMARK 350   BIOMT3   1  0.000000  0.000000  1.000000        0.00000            
REMARK 465                                                                      
REMARK 465 MISSING RESIDUES                                                     
REMARK 465 THE FOLLOWING RESIDUES WERE NOT LOCATED IN THE                       
REMARK 465 EXPERIMENT. (M=MODEL NUMBER; RES=RESIDUE NAME; C=CHAIN               
REMARK 465 IDENTIFIER; SSSEQ=SEQUENCE NUMBER; I=INSERTION CODE.)                
REMARK 465                                                                      
REMARK 465   M RES C SSSEQI                                                     
REMARK 465     GLY C    -2                                                      
REMARK 465     ASP C    -1                                                      
REMARK 465     GLY D    -2                                                      
REMARK 465     ASP D    -1                                                      
REMARK 465     PRO D     0                                                      
REMARK 465     VAL D     1                                                      
REMARK 465     THR D     2                                                      
REMARK 465     GLY E    -2                                                      
REMARK 465     ASP E    -1                                                      
REMARK 465     PRO E     0                                                      
REMARK 465     VAL E     1                                                      
REMARK 465     THR E     2                                                      
REMARK 465     GLY F    -2                                                      
REMARK 465     ASP F    -1                                                      
REMARK 465     PRO F     0                                                      
REMARK 465     VAL F     1                                                      
REMARK 465     THR F     2                                                      
REMARK 465     THR F     3                                                      
REMARK 465     GLY G    -2                                                      
REMARK 465     ASP G    -1                                                      
REMARK 465     PRO G     0                                                      
REMARK 465     VAL G     1                                                      
REMARK 465     THR G     2                                                      
REMARK 465     THR G     3                                                      
REMARK 465     GLY H    -2                                                      
REMARK 465     ASP H    -1                                                      
REMARK 465     PRO H   136                                                      
REMARK 465     GLY H   137                                                      
REMARK 465     GLU H   138                                                      
REMARK 500                                                                      
REMARK 500 GEOMETRY AND STEREOCHEMISTRY                                         
REMARK 500 SUBTOPIC: CLOSE CONTACTS IN SAME ASYMMETRIC UNIT                     
REMARK 500                                                                      
REMARK 500 THE FOLLOWING ATOMS ARE IN CLOSE CONTACT.                            
REMARK 500                                                                      
REMARK 500  ATM1  RES C  SSEQI   ATM2  RES C  SSEQI           DISTANCE          
REMARK 500   OD2  ASP H    14     OD2  ASP H   296              1.48            
REMARK 500   OD2  ASP H    14     CG   ASP H   296              2.12            
REMARK 500   OD2  ASP H   132     O    HOH H   701              2.17            
REMARK 500   OE2  GLU E   374     O    HOH E   701              2.17            
REMARK 500   O    HOH B   816     O    HOH B   962              2.17            
REMARK 500   OE2  GLU E   421     O    HOH E   702              2.19            
REMARK 500   O    HOH E   847     O    HOH E   850              2.19            
REMARK 500                                                                      
REMARK 500 REMARK: NULL                                                         
REMARK 500                                                                      
REMARK 500 GEOMETRY AND STEREOCHEMISTRY                                         
REMARK 500 SUBTOPIC: TORSION ANGLES                                             
REMARK 500                                                                      
REMARK 500 TORSION ANGLES OUTSIDE THE EXPECTED RAMACHANDRAN REGIONS:            
REMARK 500 (M=MODEL NUMBER; RES=RESIDUE NAME; C=CHAIN IDENTIFIER;               
REMARK 500 SSEQ=SEQUENCE NUMBER; I=INSERTION CODE).                             
REMARK 500                                                                      
REMARK 500 STANDARD TABLE:                                                      
REMARK 500 FORMAT:(10X,I3,1X,A3,1X,A1,I4,A1,4X,F7.2,3X,F7.2)                    
REMARK 500                                                                      
REMARK 500 EXPECTED VALUES: GJ KLEYWEGT AND TA JONES (1996). PHI/PSI-           
REMARK 500 CHOLOGY: RAMACHANDRAN REVISITED. STRUCTURE 4, 1395 - 1400            
REMARK 500                                                                      
REMARK 500  M RES CSSEQI        PSI       PHI                                   
REMARK 500    ASN A  46       55.11   -114.25                                   
REMARK 500    LEU A  53      130.59   -175.25                                   
REMARK 500    LEU A  53      146.52   -175.25                                   
REMARK 500    CYS A  54      -91.37    -13.38                                   
REMARK 500    DDZ A  54      -78.13    -40.89                                   
REMARK 500    ASP A 126     -169.78   -106.66                                   
REMARK 500    TRP A 129       48.59    -86.76                                   
REMARK 500    TRP A 143      -10.69   -149.83                                   
REMARK 500    PRO A 200       38.79    -89.67                                   
REMARK 500    HIS A 219       30.43    -88.26                                   
REMARK 500    PHE A 308     -137.91     63.33                                   
REMARK 500    LYS A 309     -131.52   -126.80                                   
REMARK 500    ALA A 385     -149.69   -137.88                                   
REMARK 500    ALA A 387        6.89     59.52                                   
REMARK 500    GLU A 421       87.97    -62.22                                   
REMARK 500    TYR A 492     -147.42     58.01                                   
REMARK 500    ASN B  46       56.15   -115.41                                   
REMARK 500    LEU B  53      124.34   -177.13                                   
REMARK 500    LEU B  53      143.01   -177.13                                   
REMARK 500    CYS B  54      -94.30     -3.46                                   
REMARK 500    DDZ B  54      -70.54    -43.47                                   
REMARK 500    TRP B 143      -12.19   -152.72                                   
REMARK 500    PRO B 200       31.55    -88.27                                   
REMARK 500    ASP B 244       75.01     48.01                                   
REMARK 500    PHE B 308     -135.16     63.16                                   
REMARK 500    LYS B 309     -134.08   -130.59                                   
REMARK 500    ALA B 384       46.86   -149.31                                   
REMARK 500    ALA B 385     -150.73   -123.74                                   
REMARK 500    GLU B 421       84.89    -64.13                                   
REMARK 500    TYR B 492     -144.05     61.35                                   
REMARK 500    THR C   2      -49.78   -136.15                                   
REMARK 500    ASP C  23       66.38   -151.79                                   
REMARK 500    ASN C  46       67.03   -109.75                                   
REMARK 500    ALA C  76       20.91   -145.70                                   
REMARK 500    TRP C 129       49.85    -85.98                                   
REMARK 500    TRP C 143       -6.69   -151.93                                   
REMARK 500    PRO C 200       38.32    -91.76                                   
REMARK 500    TYR C 214       52.14   -116.96                                   
REMARK 500    ASP C 216       31.93    -93.02                                   
REMARK 500    PHE C 308     -134.58     63.34                                   
REMARK 500    LYS C 309     -135.43   -133.22                                   
REMARK 500    LEU C 321      110.03   -160.54                                   
REMARK 500    ALA C 384       56.50   -150.55                                   
REMARK 500    ALA C 385     -143.35   -131.03                                   
REMARK 500    GLU C 421       92.29    -66.72                                   
REMARK 500    TYR C 492     -148.89     60.43                                   
REMARK 500    ASN C 495       32.80    -81.35                                   
REMARK 500    ASP D  23       77.25   -150.19                                   
REMARK 500    ASN D  46       54.05   -111.00                                   
REMARK 500    LEU D  53      131.26   -175.01                                   
REMARK 500                                                                      
REMARK 500 THIS ENTRY HAS     133 RAMACHANDRAN OUTLIERS.                        
REMARK 500                                                                      
REMARK 500 REMARK: NULL                                                         
REMARK 525                                                                      
REMARK 525 SOLVENT                                                              
REMARK 525                                                                      
REMARK 525 THE SOLVENT MOLECULES HAVE CHAIN IDENTIFIERS THAT                    
REMARK 525 INDICATE THE POLYMER CHAIN WITH WHICH THEY ARE MOST                  
REMARK 525 CLOSELY ASSOCIATED. THE REMARK LISTS ALL THE SOLVENT                 
REMARK 525 MOLECULES WHICH ARE MORE THAN 5A AWAY FROM THE                       
REMARK 525 NEAREST POLYMER CHAIN (M = MODEL NUMBER;                             
REMARK 525 RES=RESIDUE NAME; C=CHAIN IDENTIFIER; SSEQ=SEQUENCE                  
REMARK 525 NUMBER; I=INSERTION CODE):                                           
REMARK 525                                                                      
REMARK 525  M RES CSSEQI                                                        
REMARK 525    HOH A 871        DISTANCE =  5.81 ANGSTROMS                       
REMARK 525    HOH A 872        DISTANCE =  6.95 ANGSTROMS                       
REMARK 525    HOH D 918        DISTANCE =  6.93 ANGSTROMS                       
REMARK 525    HOH F 836        DISTANCE =  8.03 ANGSTROMS                       
REMARK 525    HOH G 868        DISTANCE =  5.87 ANGSTROMS                       
REMARK 525    HOH G 869        DISTANCE =  6.23 ANGSTROMS                       
REMARK 525    HOH H 978        DISTANCE =  7.13 ANGSTROMS                       
REMARK 525    HOH H 979        DISTANCE =  7.76 ANGSTROMS                       
REMARK 620                                                                      
REMARK 620 METAL COORDINATION                                                   
REMARK 620 (M=MODEL NUMBER; RES=RESIDUE NAME; C=CHAIN IDENTIFIER;               
REMARK 620 SSEQ=SEQUENCE NUMBER; I=INSERTION CODE):                             
REMARK 620                                                                      
REMARK 620 COORDINATION ANGLES FOR:  M RES CSSEQI METAL                         
REMARK 620                              CA A 601  CA                            
REMARK 620 N RES CSSEQI ATOM                                                    
REMARK 620 1 ASP A  14   OD1                                                    
REMARK 620 2 ASP A  14   OD2  48.0                                              
REMARK 620 3 DDZ A  54   OG1  89.2 136.4                                        
REMARK 620 4 DDZ A  54   OG2  73.0 111.9  47.8                                  
REMARK 620 5 ASP A 296   OD2  78.5  52.7 137.8  90.0                            
REMARK 620 N                    1     2     3     4                             
REMARK 620                                                                      
REMARK 620 COORDINATION ANGLES FOR:  M RES CSSEQI METAL                         
REMARK 620                              CA B 601  CA                            
REMARK 620 N RES CSSEQI ATOM                                                    
REMARK 620 1 ASP B  14   OD1                                                    
REMARK 620 2 ASP B  14   OD2  42.5                                              
REMARK 620 3 DDZ B  54   OG1  70.7  92.5                                        
REMARK 620 4 DDZ B  54   OG2 116.3 108.3  53.0                                  
REMARK 620 5 ASP B 296   OD2  53.4  85.4  94.6 144.1                            
REMARK 620 N                    1     2     3     4                             
REMARK 620                                                                      
REMARK 620 COORDINATION ANGLES FOR:  M RES CSSEQI METAL                         
REMARK 620                              CA C 601  CA                            
REMARK 620 N RES CSSEQI ATOM                                                    
REMARK 620 1 ASP C  14   OD1                                                    
REMARK 620 2 ASP C  14   OD2  54.6                                              
REMARK 620 3 DDZ C  54   OG2  99.6  86.7                                        
REMARK 620 4 ASP C 296   OD1 105.5  93.9 149.6                                  
REMARK 620 5 ASP C 296   OD2 122.3  72.4  98.4  53.5                            
REMARK 620 N                    1     2     3     4                             
REMARK 620                                                                      
REMARK 620 COORDINATION ANGLES FOR:  M RES CSSEQI METAL                         
REMARK 620                              CA D 601  CA                            
REMARK 620 N RES CSSEQI ATOM                                                    
REMARK 620 1 ASP D  14   OD2                                                    
REMARK 620 2 DDZ D  54   OG1  92.4                                              
REMARK 620 3 DDZ D  54   OG2 109.5  46.4                                        
REMARK 620 4 ASP D 296   OD2  73.6  89.0 134.7                                  
REMARK 620 N                    1     2     3                                   
REMARK 620                                                                      
REMARK 620 COORDINATION ANGLES FOR:  M RES CSSEQI METAL                         
REMARK 620                              CA E 601  CA                            
REMARK 620 N RES CSSEQI ATOM                                                    
REMARK 620 1 ASP E  14   OD2                                                    
REMARK 620 2 LEU E  53   O   143.3                                              
REMARK 620 3 DDZ E  54   OG1  97.5 113.7                                        
REMARK 620 4 ASP E 296   OD2  63.4  82.1 126.1                                  
REMARK 620 N                    1     2     3                                   
REMARK 620                                                                      
REMARK 620 COORDINATION ANGLES FOR:  M RES CSSEQI METAL                         
REMARK 620                              CA F 601  CA                            
REMARK 620 N RES CSSEQI ATOM                                                    
REMARK 620 1 ASP F  14   OD1                                                    
REMARK 620 2 ASP F  14   OD2  46.1                                              
REMARK 620 3 DDZ F  54   OG1 105.6  66.0                                        
REMARK 620 4 DDZ F  54   OG2 117.3 103.7  49.1                                  
REMARK 620 5 ASP F 296   OD2  73.7  54.4  91.5 140.2                            
REMARK 620 N                    1     2     3     4                             
REMARK 620                                                                      
REMARK 620 COORDINATION ANGLES FOR:  M RES CSSEQI METAL                         
REMARK 620                              CA G 601  CA                            
REMARK 620 N RES CSSEQI ATOM                                                    
REMARK 620 1 ASP G  14   OD1                                                    
REMARK 620 2 ASP G  14   OD2  52.2                                              
REMARK 620 3 DDZ G  54   OG1 125.4 116.7                                        
REMARK 620 4 DDZ G  54   OG2 127.0  80.4  52.4                                  
REMARK 620 5 ASP G 296   OD2  68.7  62.7 163.3 113.0                            
REMARK 620 N                    1     2     3     4                             
REMARK 620                                                                      
REMARK 620 COORDINATION ANGLES FOR:  M RES CSSEQI METAL                         
REMARK 620                              CA H 601  CA                            
REMARK 620 N RES CSSEQI ATOM                                                    
REMARK 620 1 ASP H  14   OD1                                                    
REMARK 620 2 ASP H  14   OD2  50.4                                              
REMARK 620 3 DDZ H  54   OG1  90.8  96.0                                        
REMARK 620 4 DDZ H  54   OG2  85.2 126.2  50.1                                  
REMARK 620 5 ASP H 296   OD1  85.7  51.4 138.4 167.6                            
REMARK 620 6 ASP H 296   OD2  88.2  38.4  89.6 138.9  48.9                      
REMARK 620 N                    1     2     3     4     5                       
REMARK 800                                                                      
REMARK 800 SITE                                                                 
REMARK 800 SITE_IDENTIFIER: AC1                                                 
REMARK 800 EVIDENCE_CODE: SOFTWARE                                              
REMARK 800 SITE_DESCRIPTION: binding site for residue CA A 601                  
REMARK 800                                                                      
REMARK 800 SITE_IDENTIFIER: AC2                                                 
REMARK 800 EVIDENCE_CODE: SOFTWARE                                              
REMARK 800 SITE_DESCRIPTION: binding site for residue CA B 601                  
REMARK 800                                                                      
REMARK 800 SITE_IDENTIFIER: AC3                                                 
REMARK 800 EVIDENCE_CODE: SOFTWARE                                              
REMARK 800 SITE_DESCRIPTION: binding site for residue CA C 601                  
REMARK 800                                                                      
REMARK 800 SITE_IDENTIFIER: AC4                                                 
REMARK 800 EVIDENCE_CODE: SOFTWARE                                              
REMARK 800 SITE_DESCRIPTION: binding site for residue CA D 601                  
REMARK 800                                                                      
REMARK 800 SITE_IDENTIFIER: AC5                                                 
REMARK 800 EVIDENCE_CODE: SOFTWARE                                              
REMARK 800 SITE_DESCRIPTION: binding site for residue CA E 601                  
REMARK 800                                                                      
REMARK 800 SITE_IDENTIFIER: AC6                                                 
REMARK 800 EVIDENCE_CODE: SOFTWARE                                              
REMARK 800 SITE_DESCRIPTION: binding site for residue CA F 601                  
REMARK 800                                                                      
REMARK 800 SITE_IDENTIFIER: AC7                                                 
REMARK 800 EVIDENCE_CODE: SOFTWARE                                              
REMARK 800 SITE_DESCRIPTION: binding site for residue CA G 601                  
REMARK 800                                                                      
REMARK 800 SITE_IDENTIFIER: AC8                                                 
REMARK 800 EVIDENCE_CODE: SOFTWARE                                              
REMARK 800 SITE_DESCRIPTION: binding site for residue CA H 601                  
REMARK 800                                                                      
REMARK 800 SITE_IDENTIFIER: AC9                                                 
REMARK 800 EVIDENCE_CODE: SOFTWARE                                              
REMARK 800 SITE_DESCRIPTION: binding site for Di-peptide LEU B 53 and DDZ B     
REMARK 800  54                                                                  
REMARK 800                                                                      
REMARK 800 SITE_IDENTIFIER: AD1                                                 
REMARK 800 EVIDENCE_CODE: SOFTWARE                                              
REMARK 800 SITE_DESCRIPTION: binding site for Di-peptide DDZ B 54 and ALA B     
REMARK 800  55                                                                  
REMARK 800                                                                      
REMARK 800 SITE_IDENTIFIER: AD2                                                 
REMARK 800 EVIDENCE_CODE: SOFTWARE                                              
REMARK 800 SITE_DESCRIPTION: binding site for Di-peptide LEU C 53 and DDZ C     
REMARK 800  54                                                                  
REMARK 800                                                                      
REMARK 800 SITE_IDENTIFIER: AD3                                                 
REMARK 800 EVIDENCE_CODE: SOFTWARE                                              
REMARK 800 SITE_DESCRIPTION: binding site for Di-peptide DDZ C 54 and ALA C     
REMARK 800  55                                                                  
REMARK 800                                                                      
REMARK 800 SITE_IDENTIFIER: AD4                                                 
REMARK 800 EVIDENCE_CODE: SOFTWARE                                              
REMARK 800 SITE_DESCRIPTION: binding site for Di-peptide LEU D 53 and DDZ D     
REMARK 800  54                                                                  
REMARK 800                                                                      
REMARK 800 SITE_IDENTIFIER: AD5                                                 
REMARK 800 EVIDENCE_CODE: SOFTWARE                                              
REMARK 800 SITE_DESCRIPTION: binding site for Di-peptide DDZ D 54 and ALA D     
REMARK 800  55                                                                  
REMARK 800                                                                      
REMARK 800 SITE_IDENTIFIER: AD6                                                 
REMARK 800 EVIDENCE_CODE: SOFTWARE                                              
REMARK 800 SITE_DESCRIPTION: binding site for Di-peptide LEU E 53 and DDZ E     
REMARK 800  54                                                                  
REMARK 800                                                                      
REMARK 800 SITE_IDENTIFIER: AD7                                                 
REMARK 800 EVIDENCE_CODE: SOFTWARE                                              
REMARK 800 SITE_DESCRIPTION: binding site for Di-peptide DDZ E 54 and ALA E     
REMARK 800  55                                                                  
REMARK 800                                                                      
REMARK 800 SITE_IDENTIFIER: AD8                                                 
REMARK 800 EVIDENCE_CODE: SOFTWARE                                              
REMARK 800 SITE_DESCRIPTION: binding site for Di-peptide LEU F 53 and DDZ F     
REMARK 800  54                                                                  
REMARK 800                                                                      
REMARK 800 SITE_IDENTIFIER: AD9                                                 
REMARK 800 EVIDENCE_CODE: SOFTWARE                                              
REMARK 800 SITE_DESCRIPTION: binding site for Di-peptide DDZ F 54 and ALA F     
REMARK 800  55                                                                  
REMARK 800                                                                      
REMARK 800 SITE_IDENTIFIER: AE1                                                 
REMARK 800 EVIDENCE_CODE: SOFTWARE                                              
REMARK 800 SITE_DESCRIPTION: binding site for Di-peptide LEU G 53 and DDZ G     
REMARK 800  54                                                                  
REMARK 800                                                                      
REMARK 800 SITE_IDENTIFIER: AE2                                                 
REMARK 800 EVIDENCE_CODE: SOFTWARE                                              
REMARK 800 SITE_DESCRIPTION: binding site for Di-peptide DDZ G 54 and ALA G     
REMARK 800  55                                                                  
REMARK 800                                                                      
REMARK 800 SITE_IDENTIFIER: AE3                                                 
REMARK 800 EVIDENCE_CODE: SOFTWARE                                              
REMARK 800 SITE_DESCRIPTION: binding site for Di-peptide LEU H 53 and DDZ H     
REMARK 800  54                                                                  
REMARK 800                                                                      
REMARK 800 SITE_IDENTIFIER: AE4                                                 
REMARK 800 EVIDENCE_CODE: SOFTWARE                                              
REMARK 800 SITE_DESCRIPTION: binding site for Di-peptide DDZ H 54 and ALA H     
REMARK 800  55                                                                  
DBREF  6FNY A    2   512  UNP    O69787   BETC_RHIME       2    512             
DBREF  6FNY B    2   512  UNP    O69787   BETC_RHIME       2    512             
DBREF  6FNY C    2   512  UNP    O69787   BETC_RHIME       2    512             
DBREF  6FNY D    2   512  UNP    O69787   BETC_RHIME       2    512             
DBREF  6FNY E    2   512  UNP    O69787   BETC_RHIME       2    512             
DBREF  6FNY F    2   512  UNP    O69787   BETC_RHIME       2    512             
DBREF  6FNY G    2   512  UNP    O69787   BETC_RHIME       2    512             
DBREF  6FNY H    2   512  UNP    O69787   BETC_RHIME       2    512             
SEQADV 6FNY GLY A   -2  UNP  O69787              EXPRESSION TAG                 
SEQADV 6FNY ASP A   -1  UNP  O69787              EXPRESSION TAG                 
SEQADV 6FNY PRO A    0  UNP  O69787              EXPRESSION TAG                 
SEQADV 6FNY VAL A    1  UNP  O69787              EXPRESSION TAG                 
SEQADV 6FNY GLY B   -2  UNP  O69787              EXPRESSION TAG                 
SEQADV 6FNY ASP B   -1  UNP  O69787              EXPRESSION TAG                 
SEQADV 6FNY PRO B    0  UNP  O69787              EXPRESSION TAG                 
SEQADV 6FNY VAL B    1  UNP  O69787              EXPRESSION TAG                 
SEQADV 6FNY GLY C   -2  UNP  O69787              EXPRESSION TAG                 
SEQADV 6FNY ASP C   -1  UNP  O69787              EXPRESSION TAG                 
SEQADV 6FNY PRO C    0  UNP  O69787              EXPRESSION TAG                 
SEQADV 6FNY VAL C    1  UNP  O69787              EXPRESSION TAG                 
SEQADV 6FNY GLY D   -2  UNP  O69787              EXPRESSION TAG                 
SEQADV 6FNY ASP D   -1  UNP  O69787              EXPRESSION TAG                 
SEQADV 6FNY PRO D    0  UNP  O69787              EXPRESSION TAG                 
SEQADV 6FNY VAL D    1  UNP  O69787              EXPRESSION TAG                 
SEQADV 6FNY GLY E   -2  UNP  O69787              EXPRESSION TAG                 
SEQADV 6FNY ASP E   -1  UNP  O69787              EXPRESSION TAG                 
SEQADV 6FNY PRO E    0  UNP  O69787              EXPRESSION TAG                 
SEQADV 6FNY VAL E    1  UNP  O69787              EXPRESSION TAG                 
SEQADV 6FNY GLY F   -2  UNP  O69787              EXPRESSION TAG                 
SEQADV 6FNY ASP F   -1  UNP  O69787              EXPRESSION TAG                 
SEQADV 6FNY PRO F    0  UNP  O69787              EXPRESSION TAG                 
SEQADV 6FNY VAL F    1  UNP  O69787              EXPRESSION TAG                 
SEQADV 6FNY GLY G   -2  UNP  O69787              EXPRESSION TAG                 
SEQADV 6FNY ASP G   -1  UNP  O69787              EXPRESSION TAG                 
SEQADV 6FNY PRO G    0  UNP  O69787              EXPRESSION TAG                 
SEQADV 6FNY VAL G    1  UNP  O69787              EXPRESSION TAG                 
SEQADV 6FNY GLY H   -2  UNP  O69787              EXPRESSION TAG                 
SEQADV 6FNY ASP H   -1  UNP  O69787              EXPRESSION TAG                 
SEQADV 6FNY PRO H    0  UNP  O69787              EXPRESSION TAG                 
SEQADV 6FNY VAL H    1  UNP  O69787              EXPRESSION TAG                 
SEQRES   1 A  515  GLY ASP PRO VAL THR THR GLY LYS PRO ASN ILE LEU ILE          
SEQRES   2 A  515  ILE MET VAL ASP GLN LEU ASN GLY LYS LEU PHE PRO ASP          
SEQRES   3 A  515  GLY PRO ALA ASP PHE LEU HIS ALA PRO ASN LEU LYS ALA          
SEQRES   4 A  515  LEU ALA LYS ARG SER ALA ARG PHE HIS ASN ASN TYR THR          
SEQRES   5 A  515  SER SER PRO LEU CYS ALA PRO ALA ARG ALA SER PHE MET          
SEQRES   6 A  515  ALA GLY GLN LEU PRO SER ARG THR ARG VAL TYR ASP ASN          
SEQRES   7 A  515  ALA ALA GLU TYR GLN SER SER ILE PRO THR TYR ALA HIS          
SEQRES   8 A  515  HIS LEU ARG ARG ALA GLY TYR TYR THR ALA LEU SER GLY          
SEQRES   9 A  515  LYS MET HIS PHE VAL GLY PRO ASP GLN LEU HIS GLY PHE          
SEQRES  10 A  515  GLU GLU ARG LEU THR THR ASP ILE TYR PRO ALA ASP PHE          
SEQRES  11 A  515  GLY TRP THR PRO ASP TYR ARG LYS PRO GLY GLU ARG ILE          
SEQRES  12 A  515  ASP TRP TRP TYR HIS ASN LEU GLY SER VAL THR GLY ALA          
SEQRES  13 A  515  GLY VAL ALA GLU ILE THR ASN GLN MET GLU TYR ASP ASP          
SEQRES  14 A  515  GLU VAL ALA PHE LEU ALA ASN GLN LYS LEU TYR GLN LEU          
SEQRES  15 A  515  SER ARG GLU ASN ASP ASP GLU SER ARG ARG PRO TRP CYS          
SEQRES  16 A  515  LEU THR VAL SER PHE THR HIS PRO HIS ASP PRO TYR VAL          
SEQRES  17 A  515  ALA ARG ARG LYS PHE TRP ASP LEU TYR GLU ASP CYS GLU          
SEQRES  18 A  515  HIS LEU THR PRO GLU VAL GLY ALA ILE PRO LEU ASP GLU          
SEQRES  19 A  515  GLN ASP PRO HIS SER GLN ARG ILE MET LEU SER CYS ASP          
SEQRES  20 A  515  TYR GLN ASN PHE ASP VAL THR GLU GLU ASN VAL ARG ARG          
SEQRES  21 A  515  SER ARG ARG ALA TYR PHE ALA ASN ILE SER TYR LEU ASP          
SEQRES  22 A  515  GLU LYS VAL GLY GLU LEU ILE ASP THR LEU THR ARG THR          
SEQRES  23 A  515  ARG MET LEU ASP ASP THR LEU ILE LEU PHE CYS SER ASP          
SEQRES  24 A  515  HIS GLY ASP MET LEU GLY GLU ARG GLY LEU TRP PHE LYS          
SEQRES  25 A  515  MET ASN PHE PHE GLU GLY SER ALA ARG VAL PRO LEU MET          
SEQRES  26 A  515  ILE ALA GLY PRO GLY ILE ALA PRO GLY LEU HIS LEU THR          
SEQRES  27 A  515  PRO THR SER ASN LEU ASP VAL THR PRO THR LEU ALA ASP          
SEQRES  28 A  515  LEU ALA GLY ILE SER LEU GLU GLU VAL ARG PRO TRP THR          
SEQRES  29 A  515  ASP GLY VAL SER LEU VAL PRO MET VAL ASN GLY VAL GLU          
SEQRES  30 A  515  ARG THR GLU PRO VAL LEU MET GLU TYR ALA ALA GLU ALA          
SEQRES  31 A  515  SER TYR ALA PRO LEU VAL ALA ILE ARG GLU GLY LYS TRP          
SEQRES  32 A  515  LYS TYR VAL TYR CYS ALA LEU ASP PRO GLU GLN LEU PHE          
SEQRES  33 A  515  ASP LEU GLU ALA ASP PRO LEU GLU LEU THR ASN LEU ALA          
SEQRES  34 A  515  GLU ASN PRO ARG GLY PRO VAL ASP GLN ALA THR LEU THR          
SEQRES  35 A  515  ALA PHE ARG ASP MET ARG ALA ALA HIS TRP ASP MET GLU          
SEQRES  36 A  515  ALA PHE ASP ALA ALA VAL ARG GLU SER GLN ALA ARG ARG          
SEQRES  37 A  515  TRP VAL VAL TYR GLU ALA LEU ARG ASN GLY ALA TYR TYR          
SEQRES  38 A  515  PRO TRP ASP HIS GLN PRO LEU GLN LYS ALA SER GLU ARG          
SEQRES  39 A  515  TYR MET ARG ASN HIS MET ASN LEU ASP THR LEU GLU GLU          
SEQRES  40 A  515  SER LYS ARG TYR PRO ARG GLY GLU                              
SEQRES   1 B  515  GLY ASP PRO VAL THR THR GLY LYS PRO ASN ILE LEU ILE          
SEQRES   2 B  515  ILE MET VAL ASP GLN LEU ASN GLY LYS LEU PHE PRO ASP          
SEQRES   3 B  515  GLY PRO ALA ASP PHE LEU HIS ALA PRO ASN LEU LYS ALA          
SEQRES   4 B  515  LEU ALA LYS ARG SER ALA ARG PHE HIS ASN ASN TYR THR          
SEQRES   5 B  515  SER SER PRO LEU CYS ALA PRO ALA ARG ALA SER PHE MET          
SEQRES   6 B  515  ALA GLY GLN LEU PRO SER ARG THR ARG VAL TYR ASP ASN          
SEQRES   7 B  515  ALA ALA GLU TYR GLN SER SER ILE PRO THR TYR ALA HIS          
SEQRES   8 B  515  HIS LEU ARG ARG ALA GLY TYR TYR THR ALA LEU SER GLY          
SEQRES   9 B  515  LYS MET HIS PHE VAL GLY PRO ASP GLN LEU HIS GLY PHE          
SEQRES  10 B  515  GLU GLU ARG LEU THR THR ASP ILE TYR PRO ALA ASP PHE          
SEQRES  11 B  515  GLY TRP THR PRO ASP TYR ARG LYS PRO GLY GLU ARG ILE          
SEQRES  12 B  515  ASP TRP TRP TYR HIS ASN LEU GLY SER VAL THR GLY ALA          
SEQRES  13 B  515  GLY VAL ALA GLU ILE THR ASN GLN MET GLU TYR ASP ASP          
SEQRES  14 B  515  GLU VAL ALA PHE LEU ALA ASN GLN LYS LEU TYR GLN LEU          
SEQRES  15 B  515  SER ARG GLU ASN ASP ASP GLU SER ARG ARG PRO TRP CYS          
SEQRES  16 B  515  LEU THR VAL SER PHE THR HIS PRO HIS ASP PRO TYR VAL          
SEQRES  17 B  515  ALA ARG ARG LYS PHE TRP ASP LEU TYR GLU ASP CYS GLU          
SEQRES  18 B  515  HIS LEU THR PRO GLU VAL GLY ALA ILE PRO LEU ASP GLU          
SEQRES  19 B  515  GLN ASP PRO HIS SER GLN ARG ILE MET LEU SER CYS ASP          
SEQRES  20 B  515  TYR GLN ASN PHE ASP VAL THR GLU GLU ASN VAL ARG ARG          
SEQRES  21 B  515  SER ARG ARG ALA TYR PHE ALA ASN ILE SER TYR LEU ASP          
SEQRES  22 B  515  GLU LYS VAL GLY GLU LEU ILE ASP THR LEU THR ARG THR          
SEQRES  23 B  515  ARG MET LEU ASP ASP THR LEU ILE LEU PHE CYS SER ASP          
SEQRES  24 B  515  HIS GLY ASP MET LEU GLY GLU ARG GLY LEU TRP PHE LYS          
SEQRES  25 B  515  MET ASN PHE PHE GLU GLY SER ALA ARG VAL PRO LEU MET          
SEQRES  26 B  515  ILE ALA GLY PRO GLY ILE ALA PRO GLY LEU HIS LEU THR          
SEQRES  27 B  515  PRO THR SER ASN LEU ASP VAL THR PRO THR LEU ALA ASP          
SEQRES  28 B  515  LEU ALA GLY ILE SER LEU GLU GLU VAL ARG PRO TRP THR          
SEQRES  29 B  515  ASP GLY VAL SER LEU VAL PRO MET VAL ASN GLY VAL GLU          
SEQRES  30 B  515  ARG THR GLU PRO VAL LEU MET GLU TYR ALA ALA GLU ALA          
SEQRES  31 B  515  SER TYR ALA PRO LEU VAL ALA ILE ARG GLU GLY LYS TRP          
SEQRES  32 B  515  LYS TYR VAL TYR CYS ALA LEU ASP PRO GLU GLN LEU PHE          
SEQRES  33 B  515  ASP LEU GLU ALA ASP PRO LEU GLU LEU THR ASN LEU ALA          
SEQRES  34 B  515  GLU ASN PRO ARG GLY PRO VAL ASP GLN ALA THR LEU THR          
SEQRES  35 B  515  ALA PHE ARG ASP MET ARG ALA ALA HIS TRP ASP MET GLU          
SEQRES  36 B  515  ALA PHE ASP ALA ALA VAL ARG GLU SER GLN ALA ARG ARG          
SEQRES  37 B  515  TRP VAL VAL TYR GLU ALA LEU ARG ASN GLY ALA TYR TYR          
SEQRES  38 B  515  PRO TRP ASP HIS GLN PRO LEU GLN LYS ALA SER GLU ARG          
SEQRES  39 B  515  TYR MET ARG ASN HIS MET ASN LEU ASP THR LEU GLU GLU          
SEQRES  40 B  515  SER LYS ARG TYR PRO ARG GLY GLU                              
SEQRES   1 C  515  GLY ASP PRO VAL THR THR GLY LYS PRO ASN ILE LEU ILE          
SEQRES   2 C  515  ILE MET VAL ASP GLN LEU ASN GLY LYS LEU PHE PRO ASP          
SEQRES   3 C  515  GLY PRO ALA ASP PHE LEU HIS ALA PRO ASN LEU LYS ALA          
SEQRES   4 C  515  LEU ALA LYS ARG SER ALA ARG PHE HIS ASN ASN TYR THR          
SEQRES   5 C  515  SER SER PRO LEU CYS ALA PRO ALA ARG ALA SER PHE MET          
SEQRES   6 C  515  ALA GLY GLN LEU PRO SER ARG THR ARG VAL TYR ASP ASN          
SEQRES   7 C  515  ALA ALA GLU TYR GLN SER SER ILE PRO THR TYR ALA HIS          
SEQRES   8 C  515  HIS LEU ARG ARG ALA GLY TYR TYR THR ALA LEU SER GLY          
SEQRES   9 C  515  LYS MET HIS PHE VAL GLY PRO ASP GLN LEU HIS GLY PHE          
SEQRES  10 C  515  GLU GLU ARG LEU THR THR ASP ILE TYR PRO ALA ASP PHE          
SEQRES  11 C  515  GLY TRP THR PRO ASP TYR ARG LYS PRO GLY GLU ARG ILE          
SEQRES  12 C  515  ASP TRP TRP TYR HIS ASN LEU GLY SER VAL THR GLY ALA          
SEQRES  13 C  515  GLY VAL ALA GLU ILE THR ASN GLN MET GLU TYR ASP ASP          
SEQRES  14 C  515  GLU VAL ALA PHE LEU ALA ASN GLN LYS LEU TYR GLN LEU          
SEQRES  15 C  515  SER ARG GLU ASN ASP ASP GLU SER ARG ARG PRO TRP CYS          
SEQRES  16 C  515  LEU THR VAL SER PHE THR HIS PRO HIS ASP PRO TYR VAL          
SEQRES  17 C  515  ALA ARG ARG LYS PHE TRP ASP LEU TYR GLU ASP CYS GLU          
SEQRES  18 C  515  HIS LEU THR PRO GLU VAL GLY ALA ILE PRO LEU ASP GLU          
SEQRES  19 C  515  GLN ASP PRO HIS SER GLN ARG ILE MET LEU SER CYS ASP          
SEQRES  20 C  515  TYR GLN ASN PHE ASP VAL THR GLU GLU ASN VAL ARG ARG          
SEQRES  21 C  515  SER ARG ARG ALA TYR PHE ALA ASN ILE SER TYR LEU ASP          
SEQRES  22 C  515  GLU LYS VAL GLY GLU LEU ILE ASP THR LEU THR ARG THR          
SEQRES  23 C  515  ARG MET LEU ASP ASP THR LEU ILE LEU PHE CYS SER ASP          
SEQRES  24 C  515  HIS GLY ASP MET LEU GLY GLU ARG GLY LEU TRP PHE LYS          
SEQRES  25 C  515  MET ASN PHE PHE GLU GLY SER ALA ARG VAL PRO LEU MET          
SEQRES  26 C  515  ILE ALA GLY PRO GLY ILE ALA PRO GLY LEU HIS LEU THR          
SEQRES  27 C  515  PRO THR SER ASN LEU ASP VAL THR PRO THR LEU ALA ASP          
SEQRES  28 C  515  LEU ALA GLY ILE SER LEU GLU GLU VAL ARG PRO TRP THR          
SEQRES  29 C  515  ASP GLY VAL SER LEU VAL PRO MET VAL ASN GLY VAL GLU          
SEQRES  30 C  515  ARG THR GLU PRO VAL LEU MET GLU TYR ALA ALA GLU ALA          
SEQRES  31 C  515  SER TYR ALA PRO LEU VAL ALA ILE ARG GLU GLY LYS TRP          
SEQRES  32 C  515  LYS TYR VAL TYR CYS ALA LEU ASP PRO GLU GLN LEU PHE          
SEQRES  33 C  515  ASP LEU GLU ALA ASP PRO LEU GLU LEU THR ASN LEU ALA          
SEQRES  34 C  515  GLU ASN PRO ARG GLY PRO VAL ASP GLN ALA THR LEU THR          
SEQRES  35 C  515  ALA PHE ARG ASP MET ARG ALA ALA HIS TRP ASP MET GLU          
SEQRES  36 C  515  ALA PHE ASP ALA ALA VAL ARG GLU SER GLN ALA ARG ARG          
SEQRES  37 C  515  TRP VAL VAL TYR GLU ALA LEU ARG ASN GLY ALA TYR TYR          
SEQRES  38 C  515  PRO TRP ASP HIS GLN PRO LEU GLN LYS ALA SER GLU ARG          
SEQRES  39 C  515  TYR MET ARG ASN HIS MET ASN LEU ASP THR LEU GLU GLU          
SEQRES  40 C  515  SER LYS ARG TYR PRO ARG GLY GLU                              
SEQRES   1 D  515  GLY ASP PRO VAL THR THR GLY LYS PRO ASN ILE LEU ILE          
SEQRES   2 D  515  ILE MET VAL ASP GLN LEU ASN GLY LYS LEU PHE PRO ASP          
SEQRES   3 D  515  GLY PRO ALA ASP PHE LEU HIS ALA PRO ASN LEU LYS ALA          
SEQRES   4 D  515  LEU ALA LYS ARG SER ALA ARG PHE HIS ASN ASN TYR THR          
SEQRES   5 D  515  SER SER PRO LEU CYS ALA PRO ALA ARG ALA SER PHE MET          
SEQRES   6 D  515  ALA GLY GLN LEU PRO SER ARG THR ARG VAL TYR ASP ASN          
SEQRES   7 D  515  ALA ALA GLU TYR GLN SER SER ILE PRO THR TYR ALA HIS          
SEQRES   8 D  515  HIS LEU ARG ARG ALA GLY TYR TYR THR ALA LEU SER GLY          
SEQRES   9 D  515  LYS MET HIS PHE VAL GLY PRO ASP GLN LEU HIS GLY PHE          
SEQRES  10 D  515  GLU GLU ARG LEU THR THR ASP ILE TYR PRO ALA ASP PHE          
SEQRES  11 D  515  GLY TRP THR PRO ASP TYR ARG LYS PRO GLY GLU ARG ILE          
SEQRES  12 D  515  ASP TRP TRP TYR HIS ASN LEU GLY SER VAL THR GLY ALA          
SEQRES  13 D  515  GLY VAL ALA GLU ILE THR ASN GLN MET GLU TYR ASP ASP          
SEQRES  14 D  515  GLU VAL ALA PHE LEU ALA ASN GLN LYS LEU TYR GLN LEU          
SEQRES  15 D  515  SER ARG GLU ASN ASP ASP GLU SER ARG ARG PRO TRP CYS          
SEQRES  16 D  515  LEU THR VAL SER PHE THR HIS PRO HIS ASP PRO TYR VAL          
SEQRES  17 D  515  ALA ARG ARG LYS PHE TRP ASP LEU TYR GLU ASP CYS GLU          
SEQRES  18 D  515  HIS LEU THR PRO GLU VAL GLY ALA ILE PRO LEU ASP GLU          
SEQRES  19 D  515  GLN ASP PRO HIS SER GLN ARG ILE MET LEU SER CYS ASP          
SEQRES  20 D  515  TYR GLN ASN PHE ASP VAL THR GLU GLU ASN VAL ARG ARG          
SEQRES  21 D  515  SER ARG ARG ALA TYR PHE ALA ASN ILE SER TYR LEU ASP          
SEQRES  22 D  515  GLU LYS VAL GLY GLU LEU ILE ASP THR LEU THR ARG THR          
SEQRES  23 D  515  ARG MET LEU ASP ASP THR LEU ILE LEU PHE CYS SER ASP          
SEQRES  24 D  515  HIS GLY ASP MET LEU GLY GLU ARG GLY LEU TRP PHE LYS          
SEQRES  25 D  515  MET ASN PHE PHE GLU GLY SER ALA ARG VAL PRO LEU MET          
SEQRES  26 D  515  ILE ALA GLY PRO GLY ILE ALA PRO GLY LEU HIS LEU THR          
SEQRES  27 D  515  PRO THR SER ASN LEU ASP VAL THR PRO THR LEU ALA ASP          
SEQRES  28 D  515  LEU ALA GLY ILE SER LEU GLU GLU VAL ARG PRO TRP THR          
SEQRES  29 D  515  ASP GLY VAL SER LEU VAL PRO MET VAL ASN GLY VAL GLU          
SEQRES  30 D  515  ARG THR GLU PRO VAL LEU MET GLU TYR ALA ALA GLU ALA          
SEQRES  31 D  515  SER TYR ALA PRO LEU VAL ALA ILE ARG GLU GLY LYS TRP          
SEQRES  32 D  515  LYS TYR VAL TYR CYS ALA LEU ASP PRO GLU GLN LEU PHE          
SEQRES  33 D  515  ASP LEU GLU ALA ASP PRO LEU GLU LEU THR ASN LEU ALA          
SEQRES  34 D  515  GLU ASN PRO ARG GLY PRO VAL ASP GLN ALA THR LEU THR          
SEQRES  35 D  515  ALA PHE ARG ASP MET ARG ALA ALA HIS TRP ASP MET GLU          
SEQRES  36 D  515  ALA PHE ASP ALA ALA VAL ARG GLU SER GLN ALA ARG ARG          
SEQRES  37 D  515  TRP VAL VAL TYR GLU ALA LEU ARG ASN GLY ALA TYR TYR          
SEQRES  38 D  515  PRO TRP ASP HIS GLN PRO LEU GLN LYS ALA SER GLU ARG          
SEQRES  39 D  515  TYR MET ARG ASN HIS MET ASN LEU ASP THR LEU GLU GLU          
SEQRES  40 D  515  SER LYS ARG TYR PRO ARG GLY GLU                              
SEQRES   1 E  515  GLY ASP PRO VAL THR THR GLY LYS PRO ASN ILE LEU ILE          
SEQRES   2 E  515  ILE MET VAL ASP GLN LEU ASN GLY LYS LEU PHE PRO ASP          
SEQRES   3 E  515  GLY PRO ALA ASP PHE LEU HIS ALA PRO ASN LEU LYS ALA          
SEQRES   4 E  515  LEU ALA LYS ARG SER ALA ARG PHE HIS ASN ASN TYR THR          
SEQRES   5 E  515  SER SER PRO LEU CYS ALA PRO ALA ARG ALA SER PHE MET          
SEQRES   6 E  515  ALA GLY GLN LEU PRO SER ARG THR ARG VAL TYR ASP ASN          
SEQRES   7 E  515  ALA ALA GLU TYR GLN SER SER ILE PRO THR TYR ALA HIS          
SEQRES   8 E  515  HIS LEU ARG ARG ALA GLY TYR TYR THR ALA LEU SER GLY          
SEQRES   9 E  515  LYS MET HIS PHE VAL GLY PRO ASP GLN LEU HIS GLY PHE          
SEQRES  10 E  515  GLU GLU ARG LEU THR THR ASP ILE TYR PRO ALA ASP PHE          
SEQRES  11 E  515  GLY TRP THR PRO ASP TYR ARG LYS PRO GLY GLU ARG ILE          
SEQRES  12 E  515  ASP TRP TRP TYR HIS ASN LEU GLY SER VAL THR GLY ALA          
SEQRES  13 E  515  GLY VAL ALA GLU ILE THR ASN GLN MET GLU TYR ASP ASP          
SEQRES  14 E  515  GLU VAL ALA PHE LEU ALA ASN GLN LYS LEU TYR GLN LEU          
SEQRES  15 E  515  SER ARG GLU ASN ASP ASP GLU SER ARG ARG PRO TRP CYS          
SEQRES  16 E  515  LEU THR VAL SER PHE THR HIS PRO HIS ASP PRO TYR VAL          
SEQRES  17 E  515  ALA ARG ARG LYS PHE TRP ASP LEU TYR GLU ASP CYS GLU          
SEQRES  18 E  515  HIS LEU THR PRO GLU VAL GLY ALA ILE PRO LEU ASP GLU          
SEQRES  19 E  515  GLN ASP PRO HIS SER GLN ARG ILE MET LEU SER CYS ASP          
SEQRES  20 E  515  TYR GLN ASN PHE ASP VAL THR GLU GLU ASN VAL ARG ARG          
SEQRES  21 E  515  SER ARG ARG ALA TYR PHE ALA ASN ILE SER TYR LEU ASP          
SEQRES  22 E  515  GLU LYS VAL GLY GLU LEU ILE ASP THR LEU THR ARG THR          
SEQRES  23 E  515  ARG MET LEU ASP ASP THR LEU ILE LEU PHE CYS SER ASP          
SEQRES  24 E  515  HIS GLY ASP MET LEU GLY GLU ARG GLY LEU TRP PHE LYS          
SEQRES  25 E  515  MET ASN PHE PHE GLU GLY SER ALA ARG VAL PRO LEU MET          
SEQRES  26 E  515  ILE ALA GLY PRO GLY ILE ALA PRO GLY LEU HIS LEU THR          
SEQRES  27 E  515  PRO THR SER ASN LEU ASP VAL THR PRO THR LEU ALA ASP          
SEQRES  28 E  515  LEU ALA GLY ILE SER LEU GLU GLU VAL ARG PRO TRP THR          
SEQRES  29 E  515  ASP GLY VAL SER LEU VAL PRO MET VAL ASN GLY VAL GLU          
SEQRES  30 E  515  ARG THR GLU PRO VAL LEU MET GLU TYR ALA ALA GLU ALA          
SEQRES  31 E  515  SER TYR ALA PRO LEU VAL ALA ILE ARG GLU GLY LYS TRP          
SEQRES  32 E  515  LYS TYR VAL TYR CYS ALA LEU ASP PRO GLU GLN LEU PHE          
SEQRES  33 E  515  ASP LEU GLU ALA ASP PRO LEU GLU LEU THR ASN LEU ALA          
SEQRES  34 E  515  GLU ASN PRO ARG GLY PRO VAL ASP GLN ALA THR LEU THR          
SEQRES  35 E  515  ALA PHE ARG ASP MET ARG ALA ALA HIS TRP ASP MET GLU          
SEQRES  36 E  515  ALA PHE ASP ALA ALA VAL ARG GLU SER GLN ALA ARG ARG          
SEQRES  37 E  515  TRP VAL VAL TYR GLU ALA LEU ARG ASN GLY ALA TYR TYR          
SEQRES  38 E  515  PRO TRP ASP HIS GLN PRO LEU GLN LYS ALA SER GLU ARG          
SEQRES  39 E  515  TYR MET ARG ASN HIS MET ASN LEU ASP THR LEU GLU GLU          
SEQRES  40 E  515  SER LYS ARG TYR PRO ARG GLY GLU                              
SEQRES   1 F  515  GLY ASP PRO VAL THR THR GLY LYS PRO ASN ILE LEU ILE          
SEQRES   2 F  515  ILE MET VAL ASP GLN LEU ASN GLY LYS LEU PHE PRO ASP          
SEQRES   3 F  515  GLY PRO ALA ASP PHE LEU HIS ALA PRO ASN LEU LYS ALA          
SEQRES   4 F  515  LEU ALA LYS ARG SER ALA ARG PHE HIS ASN ASN TYR THR          
SEQRES   5 F  515  SER SER PRO LEU CYS ALA PRO ALA ARG ALA SER PHE MET          
SEQRES   6 F  515  ALA GLY GLN LEU PRO SER ARG THR ARG VAL TYR ASP ASN          
SEQRES   7 F  515  ALA ALA GLU TYR GLN SER SER ILE PRO THR TYR ALA HIS          
SEQRES   8 F  515  HIS LEU ARG ARG ALA GLY TYR TYR THR ALA LEU SER GLY          
SEQRES   9 F  515  LYS MET HIS PHE VAL GLY PRO ASP GLN LEU HIS GLY PHE          
SEQRES  10 F  515  GLU GLU ARG LEU THR THR ASP ILE TYR PRO ALA ASP PHE          
SEQRES  11 F  515  GLY TRP THR PRO ASP TYR ARG LYS PRO GLY GLU ARG ILE          
SEQRES  12 F  515  ASP TRP TRP TYR HIS ASN LEU GLY SER VAL THR GLY ALA          
SEQRES  13 F  515  GLY VAL ALA GLU ILE THR ASN GLN MET GLU TYR ASP ASP          
SEQRES  14 F  515  GLU VAL ALA PHE LEU ALA ASN GLN LYS LEU TYR GLN LEU          
SEQRES  15 F  515  SER ARG GLU ASN ASP ASP GLU SER ARG ARG PRO TRP CYS          
SEQRES  16 F  515  LEU THR VAL SER PHE THR HIS PRO HIS ASP PRO TYR VAL          
SEQRES  17 F  515  ALA ARG ARG LYS PHE TRP ASP LEU TYR GLU ASP CYS GLU          
SEQRES  18 F  515  HIS LEU THR PRO GLU VAL GLY ALA ILE PRO LEU ASP GLU          
SEQRES  19 F  515  GLN ASP PRO HIS SER GLN ARG ILE MET LEU SER CYS ASP          
SEQRES  20 F  515  TYR GLN ASN PHE ASP VAL THR GLU GLU ASN VAL ARG ARG          
SEQRES  21 F  515  SER ARG ARG ALA TYR PHE ALA ASN ILE SER TYR LEU ASP          
SEQRES  22 F  515  GLU LYS VAL GLY GLU LEU ILE ASP THR LEU THR ARG THR          
SEQRES  23 F  515  ARG MET LEU ASP ASP THR LEU ILE LEU PHE CYS SER ASP          
SEQRES  24 F  515  HIS GLY ASP MET LEU GLY GLU ARG GLY LEU TRP PHE LYS          
SEQRES  25 F  515  MET ASN PHE PHE GLU GLY SER ALA ARG VAL PRO LEU MET          
SEQRES  26 F  515  ILE ALA GLY PRO GLY ILE ALA PRO GLY LEU HIS LEU THR          
SEQRES  27 F  515  PRO THR SER ASN LEU ASP VAL THR PRO THR LEU ALA ASP          
SEQRES  28 F  515  LEU ALA GLY ILE SER LEU GLU GLU VAL ARG PRO TRP THR          
SEQRES  29 F  515  ASP GLY VAL SER LEU VAL PRO MET VAL ASN GLY VAL GLU          
SEQRES  30 F  515  ARG THR GLU PRO VAL LEU MET GLU TYR ALA ALA GLU ALA          
SEQRES  31 F  515  SER TYR ALA PRO LEU VAL ALA ILE ARG GLU GLY LYS TRP          
SEQRES  32 F  515  LYS TYR VAL TYR CYS ALA LEU ASP PRO GLU GLN LEU PHE          
SEQRES  33 F  515  ASP LEU GLU ALA ASP PRO LEU GLU LEU THR ASN LEU ALA          
SEQRES  34 F  515  GLU ASN PRO ARG GLY PRO VAL ASP GLN ALA THR LEU THR          
SEQRES  35 F  515  ALA PHE ARG ASP MET ARG ALA ALA HIS TRP ASP MET GLU          
SEQRES  36 F  515  ALA PHE ASP ALA ALA VAL ARG GLU SER GLN ALA ARG ARG          
SEQRES  37 F  515  TRP VAL VAL TYR GLU ALA LEU ARG ASN GLY ALA TYR TYR          
SEQRES  38 F  515  PRO TRP ASP HIS GLN PRO LEU GLN LYS ALA SER GLU ARG          
SEQRES  39 F  515  TYR MET ARG ASN HIS MET ASN LEU ASP THR LEU GLU GLU          
SEQRES  40 F  515  SER LYS ARG TYR PRO ARG GLY GLU                              
SEQRES   1 G  515  GLY ASP PRO VAL THR THR GLY LYS PRO ASN ILE LEU ILE          
SEQRES   2 G  515  ILE MET VAL ASP GLN LEU ASN GLY LYS LEU PHE PRO ASP          
SEQRES   3 G  515  GLY PRO ALA ASP PHE LEU HIS ALA PRO ASN LEU LYS ALA          
SEQRES   4 G  515  LEU ALA LYS ARG SER ALA ARG PHE HIS ASN ASN TYR THR          
SEQRES   5 G  515  SER SER PRO LEU CYS ALA PRO ALA ARG ALA SER PHE MET          
SEQRES   6 G  515  ALA GLY GLN LEU PRO SER ARG THR ARG VAL TYR ASP ASN          
SEQRES   7 G  515  ALA ALA GLU TYR GLN SER SER ILE PRO THR TYR ALA HIS          
SEQRES   8 G  515  HIS LEU ARG ARG ALA GLY TYR TYR THR ALA LEU SER GLY          
SEQRES   9 G  515  LYS MET HIS PHE VAL GLY PRO ASP GLN LEU HIS GLY PHE          
SEQRES  10 G  515  GLU GLU ARG LEU THR THR ASP ILE TYR PRO ALA ASP PHE          
SEQRES  11 G  515  GLY TRP THR PRO ASP TYR ARG LYS PRO GLY GLU ARG ILE          
SEQRES  12 G  515  ASP TRP TRP TYR HIS ASN LEU GLY SER VAL THR GLY ALA          
SEQRES  13 G  515  GLY VAL ALA GLU ILE THR ASN GLN MET GLU TYR ASP ASP          
SEQRES  14 G  515  GLU VAL ALA PHE LEU ALA ASN GLN LYS LEU TYR GLN LEU          
SEQRES  15 G  515  SER ARG GLU ASN ASP ASP GLU SER ARG ARG PRO TRP CYS          
SEQRES  16 G  515  LEU THR VAL SER PHE THR HIS PRO HIS ASP PRO TYR VAL          
SEQRES  17 G  515  ALA ARG ARG LYS PHE TRP ASP LEU TYR GLU ASP CYS GLU          
SEQRES  18 G  515  HIS LEU THR PRO GLU VAL GLY ALA ILE PRO LEU ASP GLU          
SEQRES  19 G  515  GLN ASP PRO HIS SER GLN ARG ILE MET LEU SER CYS ASP          
SEQRES  20 G  515  TYR GLN ASN PHE ASP VAL THR GLU GLU ASN VAL ARG ARG          
SEQRES  21 G  515  SER ARG ARG ALA TYR PHE ALA ASN ILE SER TYR LEU ASP          
SEQRES  22 G  515  GLU LYS VAL GLY GLU LEU ILE ASP THR LEU THR ARG THR          
SEQRES  23 G  515  ARG MET LEU ASP ASP THR LEU ILE LEU PHE CYS SER ASP          
SEQRES  24 G  515  HIS GLY ASP MET LEU GLY GLU ARG GLY LEU TRP PHE LYS          
SEQRES  25 G  515  MET ASN PHE PHE GLU GLY SER ALA ARG VAL PRO LEU MET          
SEQRES  26 G  515  ILE ALA GLY PRO GLY ILE ALA PRO GLY LEU HIS LEU THR          
SEQRES  27 G  515  PRO THR SER ASN LEU ASP VAL THR PRO THR LEU ALA ASP          
SEQRES  28 G  515  LEU ALA GLY ILE SER LEU GLU GLU VAL ARG PRO TRP THR          
SEQRES  29 G  515  ASP GLY VAL SER LEU VAL PRO MET VAL ASN GLY VAL GLU          
SEQRES  30 G  515  ARG THR GLU PRO VAL LEU MET GLU TYR ALA ALA GLU ALA          
SEQRES  31 G  515  SER TYR ALA PRO LEU VAL ALA ILE ARG GLU GLY LYS TRP          
SEQRES  32 G  515  LYS TYR VAL TYR CYS ALA LEU ASP PRO GLU GLN LEU PHE          
SEQRES  33 G  515  ASP LEU GLU ALA ASP PRO LEU GLU LEU THR ASN LEU ALA          
SEQRES  34 G  515  GLU ASN PRO ARG GLY PRO VAL ASP GLN ALA THR LEU THR          
SEQRES  35 G  515  ALA PHE ARG ASP MET ARG ALA ALA HIS TRP ASP MET GLU          
SEQRES  36 G  515  ALA PHE ASP ALA ALA VAL ARG GLU SER GLN ALA ARG ARG          
SEQRES  37 G  515  TRP VAL VAL TYR GLU ALA LEU ARG ASN GLY ALA TYR TYR          
SEQRES  38 G  515  PRO TRP ASP HIS GLN PRO LEU GLN LYS ALA SER GLU ARG          
SEQRES  39 G  515  TYR MET ARG ASN HIS MET ASN LEU ASP THR LEU GLU GLU          
SEQRES  40 G  515  SER LYS ARG TYR PRO ARG GLY GLU                              
SEQRES   1 H  515  GLY ASP PRO VAL THR THR GLY LYS PRO ASN ILE LEU ILE          
SEQRES   2 H  515  ILE MET VAL ASP GLN LEU ASN GLY LYS LEU PHE PRO ASP          
SEQRES   3 H  515  GLY PRO ALA ASP PHE LEU HIS ALA PRO ASN LEU LYS ALA          
SEQRES   4 H  515  LEU ALA LYS ARG SER ALA ARG PHE HIS ASN ASN TYR THR          
SEQRES   5 H  515  SER SER PRO LEU CYS ALA PRO ALA ARG ALA SER PHE MET          
SEQRES   6 H  515  ALA GLY GLN LEU PRO SER ARG THR ARG VAL TYR ASP ASN          
SEQRES   7 H  515  ALA ALA GLU TYR GLN SER SER ILE PRO THR TYR ALA HIS          
SEQRES   8 H  515  HIS LEU ARG ARG ALA GLY TYR TYR THR ALA LEU SER GLY          
SEQRES   9 H  515  LYS MET HIS PHE VAL GLY PRO ASP GLN LEU HIS GLY PHE          
SEQRES  10 H  515  GLU GLU ARG LEU THR THR ASP ILE TYR PRO ALA ASP PHE          
SEQRES  11 H  515  GLY TRP THR PRO ASP TYR ARG LYS PRO GLY GLU ARG ILE          
SEQRES  12 H  515  ASP TRP TRP TYR HIS ASN LEU GLY SER VAL THR GLY ALA          
SEQRES  13 H  515  GLY VAL ALA GLU ILE THR ASN GLN MET GLU TYR ASP ASP          
SEQRES  14 H  515  GLU VAL ALA PHE LEU ALA ASN GLN LYS LEU TYR GLN LEU          
SEQRES  15 H  515  SER ARG GLU ASN ASP ASP GLU SER ARG ARG PRO TRP CYS          
SEQRES  16 H  515  LEU THR VAL SER PHE THR HIS PRO HIS ASP PRO TYR VAL          
SEQRES  17 H  515  ALA ARG ARG LYS PHE TRP ASP LEU TYR GLU ASP CYS GLU          
SEQRES  18 H  515  HIS LEU THR PRO GLU VAL GLY ALA ILE PRO LEU ASP GLU          
SEQRES  19 H  515  GLN ASP PRO HIS SER GLN ARG ILE MET LEU SER CYS ASP          
SEQRES  20 H  515  TYR GLN ASN PHE ASP VAL THR GLU GLU ASN VAL ARG ARG          
SEQRES  21 H  515  SER ARG ARG ALA TYR PHE ALA ASN ILE SER TYR LEU ASP          
SEQRES  22 H  515  GLU LYS VAL GLY GLU LEU ILE ASP THR LEU THR ARG THR          
SEQRES  23 H  515  ARG MET LEU ASP ASP THR LEU ILE LEU PHE CYS SER ASP          
SEQRES  24 H  515  HIS GLY ASP MET LEU GLY GLU ARG GLY LEU TRP PHE LYS          
SEQRES  25 H  515  MET ASN PHE PHE GLU GLY SER ALA ARG VAL PRO LEU MET          
SEQRES  26 H  515  ILE ALA GLY PRO GLY ILE ALA PRO GLY LEU HIS LEU THR          
SEQRES  27 H  515  PRO THR SER ASN LEU ASP VAL THR PRO THR LEU ALA ASP          
SEQRES  28 H  515  LEU ALA GLY ILE SER LEU GLU GLU VAL ARG PRO TRP THR          
SEQRES  29 H  515  ASP GLY VAL SER LEU VAL PRO MET VAL ASN GLY VAL GLU          
SEQRES  30 H  515  ARG THR GLU PRO VAL LEU MET GLU TYR ALA ALA GLU ALA          
SEQRES  31 H  515  SER TYR ALA PRO LEU VAL ALA ILE ARG GLU GLY LYS TRP          
SEQRES  32 H  515  LYS TYR VAL TYR CYS ALA LEU ASP PRO GLU GLN LEU PHE          
SEQRES  33 H  515  ASP LEU GLU ALA ASP PRO LEU GLU LEU THR ASN LEU ALA          
SEQRES  34 H  515  GLU ASN PRO ARG GLY PRO VAL ASP GLN ALA THR LEU THR          
SEQRES  35 H  515  ALA PHE ARG ASP MET ARG ALA ALA HIS TRP ASP MET GLU          
SEQRES  36 H  515  ALA PHE ASP ALA ALA VAL ARG GLU SER GLN ALA ARG ARG          
SEQRES  37 H  515  TRP VAL VAL TYR GLU ALA LEU ARG ASN GLY ALA TYR TYR          
SEQRES  38 H  515  PRO TRP ASP HIS GLN PRO LEU GLN LYS ALA SER GLU ARG          
SEQRES  39 H  515  TYR MET ARG ASN HIS MET ASN LEU ASP THR LEU GLU GLU          
SEQRES  40 H  515  SER LYS ARG TYR PRO ARG GLY GLU                              
HET    DDZ  A  54       7                                                       
HET    DDZ  B  54       7                                                       
HET    DDZ  C  54       7                                                       
HET    DDZ  D  54       7                                                       
HET    DDZ  E  54       7                                                       
HET    DDZ  F  54       7                                                       
HET    DDZ  G  54       7                                                       
HET    DDZ  H  54       7                                                       
HET     CA  A 601       1                                                       
HET     CA  B 601       1                                                       
HET     CA  C 601       1                                                       
HET     CA  D 601       1                                                       
HET     CA  E 601       1                                                       
HET     CA  F 601       1                                                       
HET     CA  G 601       1                                                       
HET     CA  H 601       1                                                       
HETNAM     DDZ 3,3-DIHYDROXY L-ALANINE                                          
HETNAM      CA CALCIUM ION                                                      
HETSYN     DDZ 3-HYDROXY-L-SERINE                                               
FORMUL   1  DDZ    8(C3 H7 N O4)                                                
FORMUL   9   CA    8(CA 2+)                                                     
FORMUL  17  HOH   *1713(H2 O)                                                   
HELIX    1 AA1 ASN A   17  PHE A   21  5                                   5    
HELIX    2 AA2 ALA A   31  LYS A   39  1                                   9    
HELIX    3 AA3 LEU A   53  GLY A   64  1                                  12    
HELIX    4 AA4 LEU A   66  ARG A   71  1                                   6    
HELIX    5 AA5 THR A   85  ALA A   93  1                                   9    
HELIX    6 AA6 LEU A  147  GLY A  152  1                                   6    
HELIX    7 AA7 THR A  159  ARG A  181  1                                  23    
HELIX    8 AA8 ARG A  207  ASP A  212  1                                   6    
HELIX    9 AA9 LEU A  213  GLU A  215  5                                   3    
HELIX   10 AB1 PRO A  228  GLN A  232  5                                   5    
HELIX   11 AB2 ASP A  233  CYS A  243  1                                  11    
HELIX   12 AB3 ASP A  244  PHE A  248  5                                   5    
HELIX   13 AB4 THR A  251  THR A  283  1                                  33    
HELIX   14 AB5 GLY A  302  LEU A  306  5                                   5    
HELIX   15 AB6 PHE A  313  ARG A  318  1                                   6    
HELIX   16 AB7 ASP A  341  ALA A  350  1                                  10    
HELIX   17 AB8 SER A  353  THR A  361  5                                   9    
HELIX   18 AB9 LEU A  366  ASN A  371  1                                   6    
HELIX   19 AC1 GLY A  431  TRP A  449  1                                  19    
HELIX   20 AC2 ASP A  450  ARG A  473  1                                  24    
HELIX   21 AC3 LYS A  487  ARG A  491  5                                   5    
HELIX   22 AC4 ASN A  498  ARG A  507  1                                  10    
HELIX   23 AC5 ASN B   17  PHE B   21  5                                   5    
HELIX   24 AC6 ALA B   31  SER B   41  1                                  11    
HELIX   25 AC7 LEU B   53  GLY B   64  1                                  12    
HELIX   26 AC8 LEU B   66  ARG B   71  1                                   6    
HELIX   27 AC9 THR B   85  ALA B   93  1                                   9    
HELIX   28 AD1 LEU B  147  GLY B  152  1                                   6    
HELIX   29 AD2 THR B  159  ARG B  181  1                                  23    
HELIX   30 AD3 ARG B  207  ASP B  212  1                                   6    
HELIX   31 AD4 LEU B  213  GLU B  215  5                                   3    
HELIX   32 AD5 PRO B  228  GLN B  232  5                                   5    
HELIX   33 AD6 ASP B  233  CYS B  243  1                                  11    
HELIX   34 AD7 ASP B  244  PHE B  248  5                                   5    
HELIX   35 AD8 THR B  251  THR B  283  1                                  33    
HELIX   36 AD9 MET B  285  ASP B  287  5                                   3    
HELIX   37 AE1 GLY B  302  LEU B  306  5                                   5    
HELIX   38 AE2 PHE B  313  ARG B  318  1                                   6    
HELIX   39 AE3 ASP B  341  ALA B  350  1                                  10    
HELIX   40 AE4 SER B  353  THR B  361  5                                   9    
HELIX   41 AE5 LEU B  366  ASN B  371  1                                   6    
HELIX   42 AE6 GLY B  431  TRP B  449  1                                  19    
HELIX   43 AE7 ASP B  450  ARG B  473  1                                  24    
HELIX   44 AE8 LYS B  487  ARG B  491  5                                   5    
HELIX   45 AE9 ASN B  498  ARG B  507  1                                  10    
HELIX   46 AF1 ASN C   17  PHE C   21  5                                   5    
HELIX   47 AF2 ALA C   31  ARG C   40  1                                  10    
HELIX   48 AF3 LEU C   53  GLY C   64  1                                  12    
HELIX   49 AF4 LEU C   66  ARG C   71  1                                   6    
HELIX   50 AF5 THR C   85  ALA C   93  1                                   9    
HELIX   51 AF6 LEU C  147  GLY C  152  1                                   6    
HELIX   52 AF7 THR C  159  ARG C  181  1                                  23    
HELIX   53 AF8 ARG C  207  ASP C  212  1                                   6    
HELIX   54 AF9 LEU C  213  GLU C  215  5                                   3    
HELIX   55 AG1 PRO C  228  GLN C  232  5                                   5    
HELIX   56 AG2 ASP C  233  CYS C  243  1                                  11    
HELIX   57 AG3 ASP C  244  PHE C  248  5                                   5    
HELIX   58 AG4 THR C  251  THR C  283  1                                  33    
HELIX   59 AG5 GLY C  302  LEU C  306  5                                   5    
HELIX   60 AG6 PHE C  313  ARG C  318  1                                   6    
HELIX   61 AG7 ASP C  341  ALA C  350  1                                  10    
HELIX   62 AG8 SER C  353  THR C  361  5                                   9    
HELIX   63 AG9 LEU C  366  ASN C  371  1                                   6    
HELIX   64 AH1 GLY C  431  TRP C  449  1                                  19    
HELIX   65 AH2 ASP C  450  ARG C  473  1                                  24    
HELIX   66 AH3 LYS C  487  ARG C  491  5                                   5    
HELIX   67 AH4 ASN C  498  LYS C  506  1                                   9    
HELIX   68 AH5 ASN D   17  PHE D   21  5                                   5    
HELIX   69 AH6 ALA D   31  SER D   41  1                                  11    
HELIX   70 AH7 LEU D   53  GLY D   64  1                                  12    
HELIX   71 AH8 LEU D   66  ARG D   71  1                                   6    
HELIX   72 AH9 THR D   85  ALA D   93  1                                   9    
HELIX   73 AI1 ASP D  126  THR D  130  5                                   5    
HELIX   74 AI2 LEU D  147  GLY D  152  1                                   6    
HELIX   75 AI3 THR D  159  ARG D  181  1                                  23    
HELIX   76 AI4 ARG D  207  ASP D  212  1                                   6    
HELIX   77 AI5 LEU D  213  GLU D  215  5                                   3    
HELIX   78 AI6 PRO D  228  GLN D  232  5                                   5    
HELIX   79 AI7 ASP D  233  SER D  242  1                                  10    
HELIX   80 AI8 CYS D  243  PHE D  248  5                                   6    
HELIX   81 AI9 THR D  251  THR D  283  1                                  33    
HELIX   82 AJ1 GLY D  302  LEU D  306  5                                   5    
HELIX   83 AJ2 PHE D  313  ARG D  318  1                                   6    
HELIX   84 AJ3 ASP D  341  ALA D  350  1                                  10    
HELIX   85 AJ4 SER D  353  THR D  361  5                                   9    
HELIX   86 AJ5 LEU D  366  ASN D  371  1                                   6    
HELIX   87 AJ6 GLY D  431  TRP D  449  1                                  19    
HELIX   88 AJ7 ASP D  450  ARG D  473  1                                  24    
HELIX   89 AJ8 LYS D  487  ARG D  491  5                                   5    
HELIX   90 AJ9 ASN D  498  LYS D  506  1                                   9    
HELIX   91 AK1 ASN E   17  PHE E   21  5                                   5    
HELIX   92 AK2 ALA E   31  SER E   41  1                                  11    
HELIX   93 AK3 CYS E   54  GLY E   64  1                                  11    
HELIX   94 AK4 LEU E   66  ARG E   71  1                                   6    
HELIX   95 AK5 THR E   85  ALA E   93  1                                   9    
HELIX   96 AK6 LEU E  147  GLY E  152  1                                   6    
HELIX   97 AK7 THR E  159  ARG E  181  1                                  23    
HELIX   98 AK8 ARG E  207  LEU E  213  1                                   7    
HELIX   99 AK9 PRO E  228  GLN E  232  5                                   5    
HELIX  100 AL1 ASP E  233  CYS E  243  1                                  11    
HELIX  101 AL2 ASP E  244  PHE E  248  5                                   5    
HELIX  102 AL3 THR E  251  THR E  283  1                                  33    
HELIX  103 AL4 GLY E  302  LEU E  306  5                                   5    
HELIX  104 AL5 PHE E  313  ARG E  318  1                                   6    
HELIX  105 AL6 ASP E  341  ALA E  350  1                                  10    
HELIX  106 AL7 SER E  353  THR E  361  5                                   9    
HELIX  107 AL8 LEU E  366  ASN E  371  1                                   6    
HELIX  108 AL9 GLY E  431  TRP E  449  1                                  19    
HELIX  109 AM1 ASP E  450  ARG E  473  1                                  24    
HELIX  110 AM2 LYS E  487  ARG E  491  5                                   5    
HELIX  111 AM3 ASN E  498  ARG E  507  1                                  10    
HELIX  112 AM4 ASN F   17  PHE F   21  5                                   5    
HELIX  113 AM5 ALA F   31  SER F   41  1                                  11    
HELIX  114 AM6 LEU F   53  GLY F   64  1                                  12    
HELIX  115 AM7 LEU F   66  ARG F   71  1                                   6    
HELIX  116 AM8 THR F   85  ALA F   93  1                                   9    
HELIX  117 AM9 LEU F  147  GLY F  152  1                                   6    
HELIX  118 AN1 THR F  159  ARG F  181  1                                  23    
HELIX  119 AN2 ARG F  207  ASP F  212  1                                   6    
HELIX  120 AN3 LEU F  213  GLU F  215  5                                   3    
HELIX  121 AN4 PRO F  228  GLN F  232  5                                   5    
HELIX  122 AN5 ASP F  233  CYS F  243  1                                  11    
HELIX  123 AN6 ASP F  244  PHE F  248  5                                   5    
HELIX  124 AN7 THR F  251  THR F  283  1                                  33    
HELIX  125 AN8 GLY F  302  LEU F  306  5                                   5    
HELIX  126 AN9 PHE F  313  ARG F  318  1                                   6    
HELIX  127 AO1 ASP F  341  ALA F  350  1                                  10    
HELIX  128 AO2 SER F  353  THR F  361  5                                   9    
HELIX  129 AO3 LEU F  366  ASN F  371  1                                   6    
HELIX  130 AO4 GLY F  431  TRP F  449  1                                  19    
HELIX  131 AO5 ASP F  450  ARG F  473  1                                  24    
HELIX  132 AO6 LYS F  487  ARG F  491  5                                   5    
HELIX  133 AO7 ASN F  498  LYS F  506  1                                   9    
HELIX  134 AO8 ASN G   17  PHE G   21  5                                   5    
HELIX  135 AO9 ALA G   31  SER G   41  1                                  11    
HELIX  136 AP1 LEU G   53  GLY G   64  1                                  12    
HELIX  137 AP2 LEU G   66  ARG G   71  1                                   6    
HELIX  138 AP3 THR G   85  ALA G   93  1                                   9    
HELIX  139 AP4 LEU G  147  GLY G  152  1                                   6    
HELIX  140 AP5 THR G  159  GLU G  182  1                                  24    
HELIX  141 AP6 ASN G  183  ASP G  185  5                                   3    
HELIX  142 AP7 ARG G  207  ASP G  212  1                                   6    
HELIX  143 AP8 LEU G  213  GLU G  215  5                                   3    
HELIX  144 AP9 PRO G  228  GLN G  232  5                                   5    
HELIX  145 AQ1 ASP G  233  CYS G  243  1                                  11    
HELIX  146 AQ2 ASP G  244  PHE G  248  5                                   5    
HELIX  147 AQ3 THR G  251  THR G  283  1                                  33    
HELIX  148 AQ4 GLY G  302  LEU G  306  5                                   5    
HELIX  149 AQ5 PHE G  313  ARG G  318  1                                   6    
HELIX  150 AQ6 ASP G  341  ALA G  350  1                                  10    
HELIX  151 AQ7 SER G  353  ARG G  358  1                                   6    
HELIX  152 AQ8 PRO G  359  THR G  361  5                                   3    
HELIX  153 AQ9 LEU G  366  ASN G  371  1                                   6    
HELIX  154 AR1 GLY G  431  TRP G  449  1                                  19    
HELIX  155 AR2 ASP G  450  ARG G  473  1                                  24    
HELIX  156 AR3 LYS G  487  ARG G  491  5                                   5    
HELIX  157 AR4 ASN G  498  ARG G  507  1                                  10    
HELIX  158 AR5 ASN H   17  PHE H   21  5                                   5    
HELIX  159 AR6 ALA H   31  SER H   41  1                                  11    
HELIX  160 AR7 LEU H   53  GLY H   64  1                                  12    
HELIX  161 AR8 LEU H   66  ARG H   71  1                                   6    
HELIX  162 AR9 THR H   85  ALA H   93  1                                   9    
HELIX  163 AS1 LEU H  147  GLY H  152  1                                   6    
HELIX  164 AS2 THR H  159  ARG H  181  1                                  23    
HELIX  165 AS3 ARG H  207  ASP H  212  1                                   6    
HELIX  166 AS4 LEU H  213  GLU H  215  5                                   3    
HELIX  167 AS5 PRO H  228  GLN H  232  5                                   5    
HELIX  168 AS6 ASP H  233  CYS H  243  1                                  11    
HELIX  169 AS7 ASP H  244  PHE H  248  5                                   5    
HELIX  170 AS8 THR H  251  THR H  283  1                                  33    
HELIX  171 AS9 GLY H  302  LEU H  306  5                                   5    
HELIX  172 AT1 PHE H  313  ARG H  318  1                                   6    
HELIX  173 AT2 ASP H  341  ALA H  350  1                                  10    
HELIX  174 AT3 SER H  353  THR H  361  5                                   9    
HELIX  175 AT4 LEU H  366  ASN H  371  1                                   6    
HELIX  176 AT5 GLY H  431  TRP H  449  1                                  19    
HELIX  177 AT6 ASP H  450  ARG H  473  1                                  24    
HELIX  178 AT7 LYS H  487  ARG H  491  5                                   5    
HELIX  179 AT8 ASN H  498  LYS H  506  1                                   9    
SHEET    1 AA1 8 GLU A 116  ARG A 117  0                                        
SHEET    2 AA1 8 TYR A  96  GLY A 101  1  N  LEU A  99   O  GLU A 116           
SHEET    3 AA1 8 TRP A 191  SER A 196  1  O  THR A 194   N  SER A 100           
SHEET    4 AA1 8 ASN A   7  VAL A  13  1  N  MET A  12   O  VAL A 195           
SHEET    5 AA1 8 THR A 289  SER A 295  1  O  LEU A 290   N  ASN A   7           
SHEET    6 AA1 8 LEU A 321  ALA A 324 -1  O  ALA A 324   N  ILE A 291           
SHEET    7 AA1 8 ALA A  42  PHE A  44 -1  N  ALA A  42   O  ILE A 323           
SHEET    8 AA1 8 GLY A 331  HIS A 333  1  O  GLY A 331   N  ARG A  43           
SHEET    1 AA2 2 ASN A  47  TYR A  48  0                                        
SHEET    2 AA2 2 THR A 337  SER A 338  1  O  THR A 337   N  TYR A  48           
SHEET    1 AA3 2 GLY A 154  VAL A 155  0                                        
SHEET    2 AA3 2 VAL A 205  ALA A 206  1  O  ALA A 206   N  GLY A 154           
SHEET    1 AA4 4 VAL A 379  TYR A 383  0                                        
SHEET    2 AA4 4 LEU A 392  GLU A 397 -1  O  LEU A 392   N  TYR A 383           
SHEET    3 AA4 4 TRP A 400  CYS A 405 -1  O  TYR A 402   N  ILE A 395           
SHEET    4 AA4 4 GLN A 411  ASP A 414 -1  O  GLN A 411   N  VAL A 403           
SHEET    1 AA5 8 GLU B 116  ARG B 117  0                                        
SHEET    2 AA5 8 TYR B  96  GLY B 101  1  N  LEU B  99   O  GLU B 116           
SHEET    3 AA5 8 TRP B 191  SER B 196  1  O  THR B 194   N  SER B 100           
SHEET    4 AA5 8 ASN B   7  VAL B  13  1  N  MET B  12   O  VAL B 195           
SHEET    5 AA5 8 THR B 289  SER B 295  1  O  LEU B 290   N  LEU B   9           
SHEET    6 AA5 8 LEU B 321  ALA B 324 -1  O  ALA B 324   N  ILE B 291           
SHEET    7 AA5 8 ALA B  42  PHE B  44 -1  N  ALA B  42   O  ILE B 323           
SHEET    8 AA5 8 GLY B 331  HIS B 333  1  O  GLY B 331   N  ARG B  43           
SHEET    1 AA6 2 ASN B  47  TYR B  48  0                                        
SHEET    2 AA6 2 THR B 337  SER B 338  1  O  THR B 337   N  TYR B  48           
SHEET    1 AA7 2 GLY B 154  VAL B 155  0                                        
SHEET    2 AA7 2 VAL B 205  ALA B 206  1  O  ALA B 206   N  GLY B 154           
SHEET    1 AA8 4 VAL B 379  TYR B 383  0                                        
SHEET    2 AA8 4 LEU B 392A GLU B 397 -1  O  LEU B 392A  N  TYR B 383           
SHEET    3 AA8 4 TRP B 400  CYS B 405 -1  O  TYR B 402   N  ILE B 395           
SHEET    4 AA8 4 ASP B 408  ASP B 414 -1  O  GLN B 411   N  VAL B 403           
SHEET    1 AA9 8 GLU C 116  ARG C 117  0                                        
SHEET    2 AA9 8 TYR C  96  GLY C 101  1  N  LEU C  99   O  GLU C 116           
SHEET    3 AA9 8 TRP C 191  SER C 196  1  O  CYS C 192   N  TYR C  96           
SHEET    4 AA9 8 ASN C   7  VAL C  13  1  N  MET C  12   O  VAL C 195           
SHEET    5 AA9 8 THR C 289  SER C 295  1  O  LEU C 290   N  ASN C   7           
SHEET    6 AA9 8 LEU C 321  ALA C 324 -1  O  ALA C 324   N  ILE C 291           
SHEET    7 AA9 8 ALA C  42  PHE C  44 -1  N  ALA C  42   O  ILE C 323           
SHEET    8 AA9 8 GLY C 331  HIS C 333  1  O  GLY C 331   N  ARG C  43           
SHEET    1 AB1 2 ASN C  47  TYR C  48  0                                        
SHEET    2 AB1 2 THR C 337  SER C 338  1  O  THR C 337   N  TYR C  48           
SHEET    1 AB2 2 GLY C 154  VAL C 155  0                                        
SHEET    2 AB2 2 VAL C 205  ALA C 206  1  O  ALA C 206   N  GLY C 154           
SHEET    1 AB3 4 VAL C 379  TYR C 383  0                                        
SHEET    2 AB3 4 LEU C 392A GLU C 397 -1  O  ARG C 396   N  VAL C 379           
SHEET    3 AB3 4 TRP C 400  CYS C 405 -1  O  TYR C 404   N  VAL C 393           
SHEET    4 AB3 4 GLN C 411  ASP C 414 -1  O  GLN C 411   N  VAL C 403           
SHEET    1 AB4 8 GLU D 116  ARG D 117  0                                        
SHEET    2 AB4 8 TYR D  96  GLY D 101  1  N  LEU D  99   O  GLU D 116           
SHEET    3 AB4 8 TRP D 191  SER D 196  1  O  CYS D 192   N  TYR D  96           
SHEET    4 AB4 8 ASN D   7  VAL D  13  1  N  MET D  12   O  VAL D 195           
SHEET    5 AB4 8 THR D 289  SER D 295  1  O  LEU D 290   N  LEU D   9           
SHEET    6 AB4 8 MET D 322  ALA D 324 -1  O  ALA D 324   N  ILE D 291           
SHEET    7 AB4 8 ALA D  42  PHE D  44 -1  N  ALA D  42   O  ILE D 323           
SHEET    8 AB4 8 GLY D 331  HIS D 333  1  O  HIS D 333   N  ARG D  43           
SHEET    1 AB5 2 ASN D  47  TYR D  48  0                                        
SHEET    2 AB5 2 THR D 337  SER D 338  1  O  THR D 337   N  TYR D  48           
SHEET    1 AB6 2 GLY D 154  VAL D 155  0                                        
SHEET    2 AB6 2 VAL D 205  ALA D 206  1  O  ALA D 206   N  GLY D 154           
SHEET    1 AB7 4 VAL D 379  TYR D 383  0                                        
SHEET    2 AB7 4 LEU D 392A GLU D 397 -1  O  ARG D 396   N  VAL D 379           
SHEET    3 AB7 4 TRP D 400  CYS D 405 -1  O  TYR D 402   N  ILE D 395           
SHEET    4 AB7 4 GLN D 411  ASP D 414 -1  O  GLN D 411   N  VAL D 403           
SHEET    1 AB8 8 GLU E 116  ARG E 117  0                                        
SHEET    2 AB8 8 TYR E  96  GLY E 101  1  N  LEU E  99   O  GLU E 116           
SHEET    3 AB8 8 TRP E 191  SER E 196  1  O  THR E 194   N  SER E 100           
SHEET    4 AB8 8 ASN E   7  VAL E  13  1  N  ILE E  10   O  VAL E 195           
SHEET    5 AB8 8 THR E 289  SER E 295  1  O  LEU E 290   N  LEU E   9           
SHEET    6 AB8 8 LEU E 321  ALA E 324 -1  O  ALA E 324   N  ILE E 291           
SHEET    7 AB8 8 ALA E  42  PHE E  44 -1  N  ALA E  42   O  ILE E 323           
SHEET    8 AB8 8 GLY E 331  HIS E 333  1  O  GLY E 331   N  ARG E  43           
SHEET    1 AB9 2 ASN E  47  TYR E  48  0                                        
SHEET    2 AB9 2 THR E 337  SER E 338  1  O  THR E 337   N  TYR E  48           
SHEET    1 AC1 2 GLY E 154  VAL E 155  0                                        
SHEET    2 AC1 2 VAL E 205  ALA E 206  1  O  ALA E 206   N  GLY E 154           
SHEET    1 AC2 4 VAL E 379  TYR E 383  0                                        
SHEET    2 AC2 4 LEU E 392  GLU E 397 -1  O  ARG E 396   N  VAL E 379           
SHEET    3 AC2 4 TRP E 400  CYS E 405 -1  O  TYR E 402   N  ILE E 395           
SHEET    4 AC2 4 GLN E 411  ASP E 414 -1  O  GLN E 411   N  VAL E 403           
SHEET    1 AC3 8 GLU F 116  ARG F 117  0                                        
SHEET    2 AC3 8 TYR F  96  GLY F 101  1  N  LEU F  99   O  GLU F 116           
SHEET    3 AC3 8 TRP F 191  SER F 196  1  O  CYS F 192   N  TYR F  96           
SHEET    4 AC3 8 ASN F   7  VAL F  13  1  N  ILE F  10   O  VAL F 195           
SHEET    5 AC3 8 THR F 289  SER F 295  1  O  LEU F 290   N  ASN F   7           
SHEET    6 AC3 8 LEU F 321  ALA F 324 -1  O  ALA F 324   N  ILE F 291           
SHEET    7 AC3 8 ALA F  42  PHE F  44 -1  N  ALA F  42   O  ILE F 323           
SHEET    8 AC3 8 GLY F 331  HIS F 333  1  O  GLY F 331   N  ARG F  43           
SHEET    1 AC4 2 ASN F  47  TYR F  48  0                                        
SHEET    2 AC4 2 THR F 337  SER F 338  1  O  THR F 337   N  TYR F  48           
SHEET    1 AC5 2 GLY F 154  VAL F 155  0                                        
SHEET    2 AC5 2 VAL F 205  ALA F 206  1  O  ALA F 206   N  GLY F 154           
SHEET    1 AC6 4 VAL F 379  TYR F 383  0                                        
SHEET    2 AC6 4 LEU F 392  GLU F 397 -1  O  LEU F 392   N  TYR F 383           
SHEET    3 AC6 4 TRP F 400  CYS F 405 -1  O  TYR F 402   N  ILE F 395           
SHEET    4 AC6 4 ASP F 408  ASP F 414 -1  O  GLN F 411   N  VAL F 403           
SHEET    1 AC7 8 GLU G 116  ARG G 117  0                                        
SHEET    2 AC7 8 TYR G  96  GLY G 101  1  N  LEU G  99   O  GLU G 116           
SHEET    3 AC7 8 TRP G 191  SER G 196  1  O  THR G 194   N  SER G 100           
SHEET    4 AC7 8 ASN G   7  VAL G  13  1  N  MET G  12   O  VAL G 195           
SHEET    5 AC7 8 THR G 289  SER G 295  1  O  LEU G 290   N  LEU G   9           
SHEET    6 AC7 8 LEU G 321  ALA G 324 -1  O  ALA G 324   N  ILE G 291           
SHEET    7 AC7 8 ALA G  42  PHE G  44 -1  N  ALA G  42   O  ILE G 323           
SHEET    8 AC7 8 GLY G 331  HIS G 333  1  O  GLY G 331   N  ARG G  43           
SHEET    1 AC8 2 ASN G  47  TYR G  48  0                                        
SHEET    2 AC8 2 THR G 337  SER G 338  1  O  THR G 337   N  TYR G  48           
SHEET    1 AC9 2 GLY G 154  VAL G 155  0                                        
SHEET    2 AC9 2 VAL G 205  ALA G 206  1  O  ALA G 206   N  GLY G 154           
SHEET    1 AD1 4 VAL G 379  TYR G 383  0                                        
SHEET    2 AD1 4 LEU G 392A GLU G 397 -1  O  LEU G 392A  N  TYR G 383           
SHEET    3 AD1 4 TRP G 400  CYS G 405 -1  O  TYR G 402   N  ILE G 395           
SHEET    4 AD1 4 ASP G 408  ASP G 414 -1  O  GLN G 411   N  VAL G 403           
SHEET    1 AD2 8 GLU H 116  ARG H 117  0                                        
SHEET    2 AD2 8 TYR H  96  GLY H 101  1  N  LEU H  99   O  GLU H 116           
SHEET    3 AD2 8 TRP H 191  PHE H 197  1  O  CYS H 192   N  TYR H  96           
SHEET    4 AD2 8 ASN H   7  VAL H  13  1  N  ILE H  10   O  VAL H 195           
SHEET    5 AD2 8 THR H 289  SER H 295  1  O  LEU H 290   N  ASN H   7           
SHEET    6 AD2 8 MET H 322  ALA H 324 -1  O  ALA H 324   N  ILE H 291           
SHEET    7 AD2 8 ALA H  42  PHE H  44 -1  N  ALA H  42   O  ILE H 323           
SHEET    8 AD2 8 GLY H 331  HIS H 333  1  O  GLY H 331   N  ARG H  43           
SHEET    1 AD3 2 ASN H  47  TYR H  48  0                                        
SHEET    2 AD3 2 THR H 337  SER H 338  1  O  THR H 337   N  TYR H  48           
SHEET    1 AD4 2 GLY H 154  VAL H 155  0                                        
SHEET    2 AD4 2 VAL H 205  ALA H 206  1  O  ALA H 206   N  GLY H 154           
SHEET    1 AD5 4 VAL H 379  TYR H 383  0                                        
SHEET    2 AD5 4 LEU H 392  GLU H 397 -1  O  ARG H 396   N  VAL H 379           
SHEET    3 AD5 4 TRP H 400  CYS H 405 -1  O  TYR H 404   N  VAL H 393           
SHEET    4 AD5 4 ASP H 408  ASP H 414 -1  O  GLN H 411   N  VAL H 403           
LINK         OD1 ASP A  14                CA    CA A 601     1555   1555  2.73  
LINK         OD2 ASP A  14                CA    CA A 601     1555   1555  2.59  
LINK         C   LEU A  53                 N  BDDZ A  54     1555   1555  1.33  
LINK         C  BDDZ A  54                 N   ALA A  55     1555   1555  1.32  
LINK         OG1BDDZ A  54                CA    CA A 601     1555   1555  2.49  
LINK         OG2BDDZ A  54                CA    CA A 601     1555   1555  2.90  
LINK         OD2 ASP A 296                CA    CA A 601     1555   1555  2.45  
LINK         OD1 ASP B  14                CA    CA B 601     1555   1555  2.87  
LINK         OD2 ASP B  14                CA    CA B 601     1555   1555  3.06  
LINK         C   LEU B  53                 N  BDDZ B  54     1555   1555  1.32  
LINK         C  BDDZ B  54                 N   ALA B  55     1555   1555  1.32  
LINK         OG1BDDZ B  54                CA    CA B 601     1555   1555  2.61  
LINK         OG2BDDZ B  54                CA    CA B 601     1555   1555  2.32  
LINK         OD2 ASP B 296                CA    CA B 601     1555   1555  2.27  
LINK         OD1 ASP C  14                CA    CA C 601     1555   1555  2.39  
LINK         OD2 ASP C  14                CA    CA C 601     1555   1555  2.40  
LINK         C   LEU C  53                 N  BDDZ C  54     1555   1555  1.33  
LINK         C  BDDZ C  54                 N   ALA C  55     1555   1555  1.33  
LINK         OG2BDDZ C  54                CA    CA C 601     1555   1555  2.75  
LINK         OD1 ASP C 296                CA    CA C 601     1555   1555  2.59  
LINK         OD2 ASP C 296                CA    CA C 601     1555   1555  2.23  
LINK         OD2 ASP D  14                CA    CA D 601     1555   1555  2.84  
LINK         C   LEU D  53                 N  BDDZ D  54     1555   1555  1.33  
LINK         C  BDDZ D  54                 N   ALA D  55     1555   1555  1.32  
LINK         OG1BDDZ D  54                CA    CA D 601     1555   1555  3.03  
LINK         OG2BDDZ D  54                CA    CA D 601     1555   1555  2.37  
LINK         OD2 ASP D 296                CA    CA D 601     1555   1555  2.39  
LINK         OD2 ASP E  14                CA    CA E 601     1555   1555  3.02  
LINK         C   LEU E  53                 N  BDDZ E  54     1555   1555  1.33  
LINK         O   LEU E  53                CA    CA E 601     1555   1555  2.69  
LINK         C  BDDZ E  54                 N   ALA E  55     1555   1555  1.33  
LINK         OG1BDDZ E  54                CA    CA E 601     1555   1555  2.74  
LINK         OD2 ASP E 296                CA    CA E 601     1555   1555  2.47  
LINK         OD1 ASP F  14                CA    CA F 601     1555   1555  2.75  
LINK         OD2 ASP F  14                CA    CA F 601     1555   1555  2.77  
LINK         C   LEU F  53                 N  BDDZ F  54     1555   1555  1.32  
LINK         C  BDDZ F  54                 N   ALA F  55     1555   1555  1.32  
LINK         OG1BDDZ F  54                CA    CA F 601     1555   1555  2.90  
LINK         OG2BDDZ F  54                CA    CA F 601     1555   1555  2.22  
LINK         OD2 ASP F 296                CA    CA F 601     1555   1555  2.32  
LINK         OD1 ASP G  14                CA    CA G 601     1555   1555  2.49  
LINK         OD2 ASP G  14                CA    CA G 601     1555   1555  2.47  
LINK         C   LEU G  53                 N  BDDZ G  54     1555   1555  1.33  
LINK         C  BDDZ G  54                 N   ALA G  55     1555   1555  1.33  
LINK         OG1BDDZ G  54                CA    CA G 601     1555   1555  2.57  
LINK         OG2BDDZ G  54                CA    CA G 601     1555   1555  2.50  
LINK         OD2 ASP G 296                CA    CA G 601     1555   1555  2.31  
LINK         OD1 ASP H  14                CA    CA H 601     1555   1555  2.78  
LINK         OD2 ASP H  14                CA    CA H 601     1555   1555  2.28  
LINK         C   LEU H  53                 N  BDDZ H  54     1555   1555  1.33  
LINK         C  BDDZ H  54                 N   ALA H  55     1555   1555  1.34  
LINK         OG1BDDZ H  54                CA    CA H 601     1555   1555  2.76  
LINK         OG2BDDZ H  54                CA    CA H 601     1555   1555  2.44  
LINK         OD1 ASP H 296                CA    CA H 601     1555   1555  2.85  
LINK         OD2 ASP H 296                CA    CA H 601     1555   1555  2.23  
CISPEP   1 HIS A  199    PRO A  200          0        -1.98                     
CISPEP   2 ASP A  202    PRO A  203          0         3.32                     
CISPEP   3 TYR A  508    PRO A  509          0        -2.96                     
CISPEP   4 HIS B  199    PRO B  200          0        -2.05                     
CISPEP   5 ASP B  202    PRO B  203          0         2.65                     
CISPEP   6 TYR B  508    PRO B  509          0        -2.19                     
CISPEP   7 HIS C  199    PRO C  200          0        -1.61                     
CISPEP   8 ASP C  202    PRO C  203          0         4.19                     
CISPEP   9 TYR C  508    PRO C  509          0        -3.93                     
CISPEP  10 HIS D  199    PRO D  200          0        -2.95                     
CISPEP  11 ASP D  202    PRO D  203          0         3.68                     
CISPEP  12 TYR D  508    PRO D  509          0        -3.58                     
CISPEP  13 HIS E  199    PRO E  200          0        -0.38                     
CISPEP  14 ASP E  202    PRO E  203          0         5.15                     
CISPEP  15 TYR E  508    PRO E  509          0        -3.03                     
CISPEP  16 HIS F  199    PRO F  200          0        -1.17                     
CISPEP  17 ASP F  202    PRO F  203          0         2.74                     
CISPEP  18 TYR F  508    PRO F  509          0        -3.36                     
CISPEP  19 HIS G  199    PRO G  200          0        -1.57                     
CISPEP  20 ASP G  202    PRO G  203          0         3.06                     
CISPEP  21 TYR G  508    PRO G  509          0        -3.33                     
CISPEP  22 HIS H  199    PRO H  200          0        -0.61                     
CISPEP  23 ASP H  202    PRO H  203          0         2.71                     
CISPEP  24 TYR H  508    PRO H  509          0        -3.73                     
SITE     1 AC1  6 ASP A  14  LEU A  53  DDZ A  54  CYS A  54                    
SITE     2 AC1  6 ASP A 296  HIS A 297                                          
SITE     1 AC2  6 ASP B  14  LEU B  53  DDZ B  54  CYS B  54                    
SITE     2 AC2  6 ASP B 296  HIS B 297                                          
SITE     1 AC3  5 ASP C  14  CYS C  54  DDZ C  54  ASP C 296                    
SITE     2 AC3  5 HIS C 297                                                     
SITE     1 AC4  6 ASP D  14  LEU D  53  DDZ D  54  CYS D  54                    
SITE     2 AC4  6 ASP D 296  HIS D 297                                          
SITE     1 AC5  6 ASP E  14  LEU E  53  DDZ E  54  CYS E  54                    
SITE     2 AC5  6 ASP E 296  HIS E 297                                          
SITE     1 AC6  6 ASP F  14  LEU F  53  DDZ F  54  CYS F  54                    
SITE     2 AC6  6 ASP F 296  HIS F 297                                          
SITE     1 AC7  5 ASP G  14  DDZ G  54  CYS G  54  ASP G 296                    
SITE     2 AC7  5 HIS G 297                                                     
SITE     1 AC8  5 ASP H  14  DDZ H  54  CYS H  54  ASP H 296                    
SITE     2 AC8  5 HIS H 297                                                     
SITE     1 AC9 16 ASP B  14  SER B  51  PRO B  52  ALA B  55                    
SITE     2 AC9 16 PRO B  56  ALA B  57  ARG B  58  ASN B  75                    
SITE     3 AC9 16 LYS B 102  HIS B 104  ASP B 296  HIS B 297                    
SITE     4 AC9 16 LYS B 309  GLU B 386   CA B 601  HOH B 897                    
SITE     1 AD1 14 ASP B  14  LEU B  53  PRO B  56  ALA B  57                    
SITE     2 AD1 14 ARG B  58  ALA B  59  ASP B  74  ASN B  75                    
SITE     3 AD1 14 LYS B 102  HIS B 104  ASP B 296  HIS B 297                    
SITE     4 AD1 14  CA B 601  HOH B 897                                          
SITE     1 AD2 15 ASP C  14  SER C  51  PRO C  52  ALA C  55                    
SITE     2 AD2 15 PRO C  56  ALA C  57  ARG C  58  ASN C  75                    
SITE     3 AD2 15 LYS C 102  HIS C 104  HIS C 297  ALA C 385                    
SITE     4 AD2 15 GLU C 386   CA C 601  HOH C 863                               
SITE     1 AD3 13 ASP C  14  LEU C  53  PRO C  56  ALA C  57                    
SITE     2 AD3 13 ARG C  58  ALA C  59  ASP C  74  ASN C  75                    
SITE     3 AD3 13 LYS C 102  HIS C 104  HIS C 297   CA C 601                    
SITE     4 AD3 13 HOH C 863                                                     
SITE     1 AD4 16 ASP D  14  SER D  51  PRO D  52  ALA D  55                    
SITE     2 AD4 16 PRO D  56  ALA D  57  ARG D  58  ASN D  75                    
SITE     3 AD4 16 LYS D 102  HIS D 104  ASP D 296  HIS D 297                    
SITE     4 AD4 16 ALA D 385  GLU D 386   CA D 601  HOH D 863                    
SITE     1 AD5 14 ASP D  14  LEU D  53  PRO D  56  ALA D  57                    
SITE     2 AD5 14 ARG D  58  ALA D  59  ASP D  74  ASN D  75                    
SITE     3 AD5 14 LYS D 102  HIS D 104  ASP D 296  HIS D 297                    
SITE     4 AD5 14  CA D 601  HOH D 863                                          
SITE     1 AD6 14 ASP E  14  SER E  51  PRO E  52  ALA E  55                    
SITE     2 AD6 14 PRO E  56  ALA E  57  ARG E  58  ASN E  75                    
SITE     3 AD6 14 LYS E 102  HIS E 104  ASP E 296  HIS E 297                    
SITE     4 AD6 14  CA E 601  HOH E 867                                          
SITE     1 AD7 13 ASP E  14  LEU E  53  PRO E  56  ALA E  57                    
SITE     2 AD7 13 ARG E  58  ALA E  59  ASP E  74  ASN E  75                    
SITE     3 AD7 13 LYS E 102  HIS E 104   CA E 601  HOH E 841                    
SITE     4 AD7 13 HOH E 867                                                     
SITE     1 AD8 14 ASP F  14  SER F  51  PRO F  52  ALA F  55                    
SITE     2 AD8 14 PRO F  56  ALA F  57  ARG F  58  ASN F  75                    
SITE     3 AD8 14 LYS F 102  HIS F 104  ASP F 296  HIS F 297                    
SITE     4 AD8 14 GLU F 386   CA F 601                                          
SITE     1 AD9 13 ASP F  14  LEU F  53  PRO F  56  ALA F  57                    
SITE     2 AD9 13 ARG F  58  ALA F  59  ASP F  74  ASN F  75                    
SITE     3 AD9 13 LYS F 102  HIS F 104  ASP F 296  HIS F 297                    
SITE     4 AD9 13  CA F 601                                                     
SITE     1 AE1 16 ASP G  14  SER G  51  PRO G  52  ALA G  55                    
SITE     2 AE1 16 PRO G  56  ALA G  57  ARG G  58  ASN G  75                    
SITE     3 AE1 16 LYS G 102  HIS G 104  HIS G 297  LYS G 309                    
SITE     4 AE1 16 ALA G 385  GLU G 386   CA G 601  HOH G 803                    
SITE     1 AE2 12 ASP G  14  LEU G  53  PRO G  56  ALA G  57                    
SITE     2 AE2 12 ARG G  58  ALA G  59  ASN G  75  LYS G 102                    
SITE     3 AE2 12 HIS G 104  HIS G 297   CA G 601  HOH G 803                    
SITE     1 AE3 17 ASP H  14  SER H  51  PRO H  52  ALA H  55                    
SITE     2 AE3 17 PRO H  56  ALA H  57  ARG H  58  ASN H  75                    
SITE     3 AE3 17 LYS H 102  HIS H 104  ASP H 296  HIS H 297                    
SITE     4 AE3 17 LYS H 309  ALA H 385  GLU H 386   CA H 601                    
SITE     5 AE3 17 HOH H 841                                                     
SITE     1 AE4 15 ASP H  14  LEU H  53  PRO H  56  ALA H  57                    
SITE     2 AE4 15 ARG H  58  ALA H  59  ASN H  75  LYS H 102                    
SITE     3 AE4 15 HIS H 104  ASP H 296  HIS H 297  LYS H 309                    
SITE     4 AE4 15  CA H 601  HOH H 807  HOH H 841                               
CRYST1  119.556  163.248  177.625  90.00  94.40  90.00 P 1 21 1     16          
ORIGX1      1.000000  0.000000  0.000000        0.00000                         
ORIGX2      0.000000  1.000000  0.000000        0.00000                         
ORIGX3      0.000000  0.000000  1.000000        0.00000                         
SCALE1      0.008364  0.000000  0.000644        0.00000                         
SCALE2      0.000000  0.006126  0.000000        0.00000                         
SCALE3      0.000000  0.000000  0.005647        0.00000                         
ATOM      1  N   GLY A  -2     -18.541  60.066  26.995  1.00 75.43           N  
ATOM      2  CA  GLY A  -2     -19.267  59.984  25.741  1.00 92.07           C  
ATOM      3  C   GLY A  -2     -20.717  59.568  25.907  1.00 89.61           C  
ATOM      4  O   GLY A  -2     -21.546  60.349  26.377  1.00 74.10           O  
ATOM      5  N   ASP A  -1     -21.021  58.334  25.517  1.00 88.62           N  
ATOM      6  CA  ASP A  -1     -22.381  57.832  25.639  1.00 82.46           C  
ATOM      7  C   ASP A  -1     -22.740  57.643  27.112  1.00 85.66           C  
ATOM      8  O   ASP A  -1     -21.922  57.145  27.892  1.00 81.31           O  
ATOM      9  CB  ASP A  -1     -22.538  56.509  24.890  1.00 79.18           C  
ATOM     10  CG  ASP A  -1     -22.984  56.700  23.453  1.00 84.46           C  
ATOM     11  OD1 ASP A  -1     -23.249  57.856  23.059  1.00 86.29           O  
ATOM     12  OD2 ASP A  -1     -23.071  55.695  22.716  1.00 77.32           O  
ATOM     13  N   PRO A   0     -23.945  58.036  27.523  1.00 77.28           N  
ATOM     14  CA  PRO A   0     -24.340  57.847  28.923  1.00 64.32           C  
ATOM     15  C   PRO A   0     -24.411  56.372  29.283  1.00 50.21           C  
ATOM     16  O   PRO A   0     -24.689  55.514  28.441  1.00 56.38           O  
ATOM     17  CB  PRO A   0     -25.722  58.509  28.997  1.00 52.91           C  
ATOM     18  CG  PRO A   0     -25.775  59.429  27.818  1.00 49.47           C  
ATOM     19  CD  PRO A   0     -24.971  58.755  26.751  1.00 65.33           C  
ATOM     20  N   VAL A   1     -24.146  56.081  30.554  1.00 47.91           N  
ATOM     21  CA  VAL A   1     -24.215  54.708  31.039  1.00 43.38           C  
ATOM     22  C   VAL A   1     -25.676  54.296  31.144  1.00 47.44           C  
ATOM     23  O   VAL A   1     -26.473  54.949  31.830  1.00 45.59           O  
ATOM     24  CB  VAL A   1     -23.499  54.560  32.387  1.00 30.91           C  
ATOM     25  CG1 VAL A   1     -23.308  53.088  32.715  1.00 34.00           C  
ATOM     26  CG2 VAL A   1     -22.166  55.289  32.364  1.00 32.51           C  
ATOM     27  N   THR A   2     -26.035  53.206  30.463  1.00 46.84           N  
ATOM     28  CA  THR A   2     -27.409  52.724  30.449  1.00 50.44           C  
ATOM     29  C   THR A   2     -27.514  51.242  30.786  1.00 44.74           C  
ATOM     30  O   THR A   2     -28.570  50.641  30.554  1.00 36.50           O  
ATOM     31  CB  THR A   2     -28.057  52.987  29.087  1.00 49.71           C  
ATOM     32  OG1 THR A   2     -27.100  52.750  28.047  1.00 58.60           O  
ATOM     33  CG2 THR A   2     -28.548  54.422  29.002  1.00 33.66           C  
ATOM     34  N   THR A   3     -26.454  50.641  31.322  1.00 49.39           N  
ATOM     35  CA  THR A   3     -26.485  49.228  31.670  1.00 43.00           C  
ATOM     36  C   THR A   3     -27.455  48.980  32.820  1.00 44.65           C  
ATOM     37  O   THR A   3     -27.497  49.736  33.795  1.00 49.63           O  
ATOM     38  CB  THR A   3     -25.087  48.743  32.052  1.00 39.33           C  
ATOM     39  OG1 THR A   3     -24.121  49.323  31.167  1.00 46.87           O  
ATOM     40  CG2 THR A   3     -25.002  47.226  31.960  1.00 40.30           C  
ATOM     41  N   GLY A   4     -28.238  47.909  32.698  1.00 42.15           N  
ATOM     42  CA  GLY A   4     -29.221  47.551  33.699  1.00 37.22           C  
ATOM     43  C   GLY A   4     -30.450  48.431  33.745  1.00 36.07           C  
ATOM     44  O   GLY A   4     -31.286  48.253  34.642  1.00 39.36           O  
ATOM     45  N   LYS A   5     -30.592  49.372  32.818  1.00 40.56           N  
ATOM     46  CA  LYS A   5     -31.760  50.239  32.876  1.00 36.20           C  
ATOM     47  C   LYS A   5     -32.932  49.593  32.141  1.00 25.66           C  
ATOM     48  O   LYS A   5     -32.738  48.971  31.092  1.00 28.50           O  
ATOM     49  CB  LYS A   5     -31.446  51.599  32.264  1.00 33.11           C  
ATOM     50  CG  LYS A   5     -30.378  52.366  33.030  1.00 44.98           C  
ATOM     51  CD  LYS A   5     -30.237  53.803  32.551  1.00 54.68           C  
ATOM     52  CE  LYS A   5     -30.267  54.772  33.721  1.00 63.81           C  
ATOM     53  NZ  LYS A   5     -29.496  54.276  34.897  1.00 52.14           N  
ATOM     54  N   PRO A   6     -34.143  49.719  32.674  1.00 21.14           N  
ATOM     55  CA  PRO A   6     -35.295  49.025  32.096  1.00 23.81           C  
ATOM     56  C   PRO A   6     -35.934  49.800  30.951  1.00 29.18           C  
ATOM     57  O   PRO A   6     -35.777  51.014  30.812  1.00 31.81           O  
ATOM     58  CB  PRO A   6     -36.261  48.932  33.284  1.00 23.69           C  
ATOM     59  CG  PRO A   6     -35.988  50.185  34.053  1.00 17.54           C  
ATOM     60  CD  PRO A   6     -34.506  50.470  33.890  1.00 20.99           C  
ATOM     61  N   ASN A   7     -36.666  49.061  30.124  1.00 27.56           N  
ATOM     62  CA  ASN A   7     -37.512  49.691  29.125  1.00 27.10           C  
ATOM     63  C   ASN A   7     -38.776  50.231  29.789  1.00 29.24           C  
ATOM     64  O   ASN A   7     -39.166  49.806  30.880  1.00 29.43           O  
ATOM     65  CB  ASN A   7     -37.874  48.703  28.018  1.00 26.24           C  
ATOM     66  CG  ASN A   7     -36.656  48.027  27.419  1.00 28.71           C  
ATOM     67  OD1 ASN A   7     -35.588  48.630  27.307  1.00 24.23           O  
ATOM     68  ND2 ASN A   7     -36.811  46.765  27.030  1.00 25.39           N  
ATOM     69  N   ILE A   8     -39.412  51.192  29.122  1.00 27.05           N  
ATOM     70  CA  ILE A   8     -40.596  51.861  29.652  1.00 28.55           C  
ATOM     71  C   ILE A   8     -41.638  51.948  28.546  1.00 26.50           C  
ATOM     72  O   ILE A   8     -41.378  52.534  27.489  1.00 24.42           O  
ATOM     73  CB  ILE A   8     -40.271  53.262  30.199  1.00 27.63           C  
ATOM     74  CG1 ILE A   8     -39.188  53.181  31.279  1.00 24.27           C  
ATOM     75  CG2 ILE A   8     -41.526  53.915  30.757  1.00 24.45           C  
ATOM     76  CD1 ILE A   8     -38.381  54.445  31.430  1.00 21.77           C  
ATOM     77  N   LEU A   9     -42.813  51.372  28.789  1.00 17.14           N  
ATOM     78  CA  LEU A   9     -43.925  51.410  27.844  1.00 15.55           C  
ATOM     79  C   LEU A   9     -45.090  52.125  28.513  1.00 19.00           C  
ATOM     80  O   LEU A   9     -45.705  51.587  29.440  1.00 18.15           O  
ATOM     81  CB  LEU A   9     -44.326  50.003  27.401  1.00 20.92           C  
ATOM     82  CG  LEU A   9     -45.635  49.917  26.611  1.00 21.44           C  
ATOM     83  CD1 LEU A   9     -45.442  50.412  25.185  1.00 17.10           C  
ATOM     84  CD2 LEU A   9     -46.185  48.501  26.623  1.00 26.34           C  
ATOM     85  N   ILE A  10     -45.396  53.329  28.044  1.00 21.46           N  
ATOM     86  CA  ILE A  10     -46.455  54.151  28.615  1.00 19.34           C  
ATOM     87  C   ILE A  10     -47.684  54.019  27.725  1.00 18.78           C  
ATOM     88  O   ILE A  10     -47.681  54.462  26.572  1.00 22.04           O  
ATOM     89  CB  ILE A  10     -46.020  55.614  28.756  1.00 17.11           C  
ATOM     90  CG1 ILE A  10     -44.750  55.704  29.604  1.00 15.62           C  
ATOM     91  CG2 ILE A  10     -47.143  56.441  29.368  1.00 13.78           C  
ATOM     92  CD1 ILE A  10     -43.967  56.980  29.402  1.00 18.06           C  
ATOM     93  N   ILE A  11     -48.733  53.406  28.261  1.00 19.59           N  
ATOM     94  CA  ILE A  11     -50.001  53.234  27.563  1.00 16.16           C  
ATOM     95  C   ILE A  11     -50.950  54.314  28.060  1.00 23.33           C  
ATOM     96  O   ILE A  11     -51.254  54.378  29.257  1.00 23.89           O  
ATOM     97  CB  ILE A  11     -50.583  51.832  27.798  1.00 15.24           C  
ATOM     98  CG1 ILE A  11     -49.602  50.761  27.316  1.00 16.95           C  
ATOM     99  CG2 ILE A  11     -51.925  51.688  27.104  1.00 18.41           C  
ATOM    100  CD1 ILE A  11     -50.047  49.349  27.617  1.00 21.22           C  
ATOM    101  N   MET A  12     -51.418  55.165  27.147  1.00 20.89           N  
ATOM    102  CA  MET A  12     -52.225  56.321  27.510  1.00 17.97           C  
ATOM    103  C   MET A  12     -53.533  56.327  26.729  1.00 19.33           C  
ATOM    104  O   MET A  12     -53.596  55.864  25.587  1.00 21.48           O  
ATOM    105  CB  MET A  12     -51.459  57.628  27.259  1.00 18.44           C  
ATOM    106  CG  MET A  12     -52.032  58.833  27.984  1.00 22.32           C  
ATOM    107  SD  MET A  12     -51.032  60.315  27.778  1.00 16.98           S  
ATOM    108  CE  MET A  12     -51.743  61.371  29.040  1.00 21.05           C  
ATOM    109  N   VAL A  13     -54.581  56.859  27.367  1.00 18.46           N  
ATOM    110  CA  VAL A  13     -55.899  57.035  26.764  1.00 22.76           C  
ATOM    111  C   VAL A  13     -56.416  58.420  27.146  1.00 23.91           C  
ATOM    112  O   VAL A  13     -55.888  59.073  28.045  1.00 29.73           O  
ATOM    113  CB  VAL A  13     -56.897  55.943  27.211  1.00 25.06           C  
ATOM    114  CG1 VAL A  13     -56.379  54.554  26.849  1.00 17.70           C  
ATOM    115  CG2 VAL A  13     -57.153  56.040  28.704  1.00 20.62           C  
ATOM    116  N   ASP A  14     -57.463  58.871  26.447  1.00 23.19           N  
ATOM    117  CA  ASP A  14     -58.078  60.173  26.698  1.00 29.20           C  
ATOM    118  C   ASP A  14     -59.526  59.987  27.134  1.00 26.14           C  
ATOM    119  O   ASP A  14     -60.251  59.157  26.576  1.00 28.85           O  
ATOM    120  CB  ASP A  14     -58.007  61.094  25.450  1.00 26.87           C  
ATOM    121  CG  ASP A  14     -58.342  62.577  25.760  1.00 36.47           C  
ATOM    122  OD1 ASP A  14     -58.418  63.387  24.814  1.00 45.54           O  
ATOM    123  OD2 ASP A  14     -58.546  62.958  26.932  1.00 44.82           O  
ATOM    124  N   GLN A  15     -59.926  60.757  28.152  1.00 24.04           N  
ATOM    125  CA  GLN A  15     -61.302  60.806  28.656  1.00 26.85           C  
ATOM    126  C   GLN A  15     -61.717  59.499  29.336  1.00 23.08           C  
ATOM    127  O   GLN A  15     -62.852  59.049  29.187  1.00 25.91           O  
ATOM    128  CB  GLN A  15     -62.298  61.170  27.549  1.00 25.42           C  
ATOM    129  CG  GLN A  15     -62.297  62.633  27.148  1.00 29.58           C  
ATOM    130  CD  GLN A  15     -63.652  63.114  26.669  1.00 29.20           C  
ATOM    131  OE1 GLN A  15     -63.941  64.308  26.685  1.00 38.28           O  
ATOM    132  NE2 GLN A  15     -64.493  62.183  26.241  1.00 30.12           N  
ATOM    133  N   LEU A  16     -60.808  58.894  30.100  1.00 18.65           N  
ATOM    134  CA  LEU A  16     -61.117  57.690  30.865  1.00 20.00           C  
ATOM    135  C   LEU A  16     -61.431  58.093  32.301  1.00 23.34           C  
ATOM    136  O   LEU A  16     -60.539  58.513  33.046  1.00 23.28           O  
ATOM    137  CB  LEU A  16     -59.970  56.683  30.818  1.00 24.67           C  
ATOM    138  CG  LEU A  16     -60.241  55.367  31.555  1.00 17.07           C  
ATOM    139  CD1 LEU A  16     -61.592  54.780  31.159  1.00 14.97           C  
ATOM    140  CD2 LEU A  16     -59.130  54.367  31.296  1.00 15.91           C  
ATOM    141  N   ASN A  17     -62.703  57.965  32.680  1.00 24.36           N  
ATOM    142  CA  ASN A  17     -63.159  58.250  34.035  1.00 20.32           C  
ATOM    143  C   ASN A  17     -62.440  57.362  35.044  1.00 27.68           C  
ATOM    144  O   ASN A  17     -62.618  56.139  35.042  1.00 33.88           O  
ATOM    145  CB  ASN A  17     -64.673  58.049  34.131  1.00 22.85           C  
ATOM    146  CG  ASN A  17     -65.258  58.596  35.415  1.00 24.60           C  
ATOM    147  OD1 ASN A  17     -64.561  58.749  36.418  1.00 28.98           O  
ATOM    148  ND2 ASN A  17     -66.553  58.890  35.393  1.00 21.84           N  
ATOM    149  N   GLY A  18     -61.636  57.973  35.917  1.00 30.39           N  
ATOM    150  CA  GLY A  18     -60.873  57.214  36.894  1.00 26.13           C  
ATOM    151  C   GLY A  18     -61.723  56.443  37.881  1.00 24.70           C  
ATOM    152  O   GLY A  18     -61.244  55.468  38.470  1.00 20.97           O  
ATOM    153  N   LYS A  19     -62.976  56.855  38.079  1.00 26.20           N  
ATOM    154  CA  LYS A  19     -63.864  56.108  38.959  1.00 23.95           C  
ATOM    155  C   LYS A  19     -64.188  54.729  38.404  1.00 26.83           C  
ATOM    156  O   LYS A  19     -64.666  53.869  39.152  1.00 32.05           O  
ATOM    157  CB  LYS A  19     -65.149  56.898  39.203  1.00 27.48           C  
ATOM    158  CG  LYS A  19     -65.010  57.985  40.255  1.00 20.92           C  
ATOM    159  CD  LYS A  19     -66.167  58.967  40.186  1.00 23.21           C  
ATOM    160  CE  LYS A  19     -67.506  58.264  40.317  1.00 23.04           C  
ATOM    161  NZ  LYS A  19     -68.638  59.222  40.218  1.00 28.68           N  
ATOM    162  N   LEU A  20     -63.941  54.500  37.116  1.00 26.94           N  
ATOM    163  CA  LEU A  20     -64.084  53.178  36.524  1.00 25.97           C  
ATOM    164  C   LEU A  20     -62.883  52.281  36.794  1.00 26.32           C  
ATOM    165  O   LEU A  20     -62.894  51.117  36.379  1.00 27.37           O  
ATOM    166  CB  LEU A  20     -64.314  53.301  35.017  1.00 24.70           C  
ATOM    167  CG  LEU A  20     -65.574  54.070  34.615  1.00 29.45           C  
ATOM    168  CD1 LEU A  20     -65.613  54.293  33.111  1.00 26.33           C  
ATOM    169  CD2 LEU A  20     -66.825  53.343  35.091  1.00 22.69           C  
ATOM    170  N   PHE A  21     -61.854  52.788  37.473  1.00 22.16           N  
ATOM    171  CA  PHE A  21     -60.678  52.010  37.852  1.00 23.69           C  
ATOM    172  C   PHE A  21     -60.482  52.109  39.363  1.00 27.59           C  
ATOM    173  O   PHE A  21     -59.543  52.766  39.835  1.00 31.19           O  
ATOM    174  CB  PHE A  21     -59.427  52.493  37.121  1.00 24.48           C  
ATOM    175  CG  PHE A  21     -59.199  51.835  35.788  1.00 22.86           C  
ATOM    176  CD1 PHE A  21     -60.199  51.801  34.833  1.00 23.85           C  
ATOM    177  CD2 PHE A  21     -57.970  51.276  35.482  1.00 22.78           C  
ATOM    178  CE1 PHE A  21     -59.982  51.207  33.604  1.00 26.69           C  
ATOM    179  CE2 PHE A  21     -57.746  50.684  34.255  1.00 21.62           C  
ATOM    180  CZ  PHE A  21     -58.754  50.648  33.316  1.00 25.33           C  
ATOM    181  N   PRO A  22     -61.349  51.466  40.154  1.00 29.91           N  
ATOM    182  CA  PRO A  22     -61.200  51.540  41.614  1.00 33.61           C  
ATOM    183  C   PRO A  22     -59.955  50.814  42.090  1.00 33.06           C  
ATOM    184  O   PRO A  22     -59.087  51.395  42.750  1.00 34.71           O  
ATOM    185  CB  PRO A  22     -62.476  50.864  42.141  1.00 32.43           C  
ATOM    186  CG  PRO A  22     -63.371  50.683  40.941  1.00 29.17           C  
ATOM    187  CD  PRO A  22     -62.467  50.594  39.763  1.00 26.82           C  
ATOM    188  N   ASP A  23     -59.868  49.529  41.750  1.00 31.37           N  
ATOM    189  CA  ASP A  23     -58.728  48.681  42.083  1.00 30.13           C  
ATOM    190  C   ASP A  23     -58.333  47.937  40.806  1.00 33.56           C  
ATOM    191  O   ASP A  23     -58.427  46.711  40.715  1.00 45.51           O  
ATOM    192  CB  ASP A  23     -59.076  47.725  43.225  1.00 25.22           C  
ATOM    193  CG  ASP A  23     -57.865  47.008  43.776  1.00 38.88           C  
ATOM    194  OD1 ASP A  23     -56.733  47.469  43.525  1.00 42.60           O  
ATOM    195  OD2 ASP A  23     -58.047  45.980  44.461  1.00 48.27           O  
ATOM    196  N   GLY A  24     -57.881  48.698  39.814  1.00 27.21           N  
ATOM    197  CA  GLY A  24     -57.817  48.212  38.458  1.00 33.32           C  
ATOM    198  C   GLY A  24     -59.176  48.388  37.813  1.00 31.48           C  
ATOM    199  O   GLY A  24     -60.065  49.021  38.387  1.00 28.89           O  
ATOM    200  N   PRO A  25     -59.375  47.826  36.621  1.00 29.31           N  
ATOM    201  CA  PRO A  25     -60.673  47.977  35.949  1.00 26.03           C  
ATOM    202  C   PRO A  25     -61.808  47.448  36.812  1.00 26.78           C  
ATOM    203  O   PRO A  25     -61.652  46.472  37.548  1.00 30.76           O  
ATOM    204  CB  PRO A  25     -60.511  47.152  34.667  1.00 25.47           C  
ATOM    205  CG  PRO A  25     -59.038  47.055  34.457  1.00 30.13           C  
ATOM    206  CD  PRO A  25     -58.429  47.027  35.825  1.00 31.27           C  
ATOM    207  N   ALA A  26     -62.955  48.118  36.725  1.00 25.93           N  
ATOM    208  CA  ALA A  26     -64.125  47.696  37.477  1.00 28.22           C  
ATOM    209  C   ALA A  26     -64.571  46.307  37.032  1.00 36.28           C  
ATOM    210  O   ALA A  26     -64.228  45.830  35.947  1.00 40.61           O  
ATOM    211  CB  ALA A  26     -65.264  48.701  37.304  1.00 26.93           C  
ATOM    212  N   ASP A  27     -65.352  45.652  37.895  1.00 43.27           N  
ATOM    213  CA  ASP A  27     -65.757  44.277  37.625  1.00 37.35           C  
ATOM    214  C   ASP A  27     -66.661  44.189  36.401  1.00 29.39           C  
ATOM    215  O   ASP A  27     -66.501  43.287  35.571  1.00 35.30           O  
ATOM    216  CB  ASP A  27     -66.455  43.683  38.850  1.00 40.12           C  
ATOM    217  CG  ASP A  27     -65.480  43.302  39.947  1.00 50.44           C  
ATOM    218  OD1 ASP A  27     -64.325  42.950  39.624  1.00 41.63           O  
ATOM    219  OD2 ASP A  27     -65.870  43.352  41.133  1.00 61.10           O  
ATOM    220  N   PHE A  28     -67.608  45.120  36.265  1.00 33.45           N  
ATOM    221  CA  PHE A  28     -68.574  45.042  35.175  1.00 37.58           C  
ATOM    222  C   PHE A  28     -67.947  45.298  33.811  1.00 38.95           C  
ATOM    223  O   PHE A  28     -68.573  44.989  32.791  1.00 35.07           O  
ATOM    224  CB  PHE A  28     -69.718  46.030  35.411  1.00 38.39           C  
ATOM    225  CG  PHE A  28     -69.343  47.466  35.175  1.00 40.75           C  
ATOM    226  CD1 PHE A  28     -68.759  48.218  36.182  1.00 38.98           C  
ATOM    227  CD2 PHE A  28     -69.584  48.069  33.950  1.00 39.24           C  
ATOM    228  CE1 PHE A  28     -68.419  49.541  35.970  1.00 35.79           C  
ATOM    229  CE2 PHE A  28     -69.243  49.390  33.731  1.00 38.67           C  
ATOM    230  CZ  PHE A  28     -68.660  50.128  34.743  1.00 37.63           C  
ATOM    231  N   LEU A  29     -66.739  45.856  33.766  1.00 36.52           N  
ATOM    232  CA  LEU A  29     -66.074  46.133  32.501  1.00 31.06           C  
ATOM    233  C   LEU A  29     -65.443  44.861  31.949  1.00 32.70           C  
ATOM    234  O   LEU A  29     -64.786  44.114  32.682  1.00 34.93           O  
ATOM    235  CB  LEU A  29     -65.006  47.210  32.684  1.00 25.12           C  
ATOM    236  CG  LEU A  29     -65.491  48.648  32.868  1.00 27.60           C  
ATOM    237  CD1 LEU A  29     -64.363  49.521  33.385  1.00 24.83           C  
ATOM    238  CD2 LEU A  29     -66.038  49.196  31.560  1.00 28.88           C  
ATOM    239  N   HIS A  30     -65.645  44.611  30.656  1.00 33.65           N  
ATOM    240  CA  HIS A  30     -64.970  43.506  29.978  1.00 30.95           C  
ATOM    241  C   HIS A  30     -63.567  43.978  29.625  1.00 28.12           C  
ATOM    242  O   HIS A  30     -63.331  44.560  28.567  1.00 27.17           O  
ATOM    243  CB  HIS A  30     -65.743  43.062  28.741  1.00 27.06           C  
ATOM    244  CG  HIS A  30     -65.034  42.019  27.928  1.00 47.11           C  
ATOM    245  ND1 HIS A  30     -65.271  40.669  28.078  1.00 46.98           N  
ATOM    246  CD2 HIS A  30     -64.095  42.130  26.957  1.00 46.96           C  
ATOM    247  CE1 HIS A  30     -64.508  39.993  27.237  1.00 42.22           C  
ATOM    248  NE2 HIS A  30     -63.785  40.856  26.545  1.00 50.63           N  
ATOM    249  N   ALA A  31     -62.619  43.734  30.529  1.00 27.02           N  
ATOM    250  CA  ALA A  31     -61.237  44.183  30.358  1.00 25.25           C  
ATOM    251  C   ALA A  31     -60.274  43.145  30.921  1.00 30.47           C  
ATOM    252  O   ALA A  31     -59.600  43.382  31.928  1.00 33.52           O  
ATOM    253  CB  ALA A  31     -61.024  45.544  31.024  1.00 23.46           C  
ATOM    254  N   PRO A  32     -60.164  41.979  30.273  1.00 33.67           N  
ATOM    255  CA  PRO A  32     -59.251  40.947  30.799  1.00 30.98           C  
ATOM    256  C   PRO A  32     -57.784  41.347  30.790  1.00 29.20           C  
ATOM    257  O   PRO A  32     -57.054  41.000  31.727  1.00 37.00           O  
ATOM    258  CB  PRO A  32     -59.515  39.747  29.877  1.00 32.06           C  
ATOM    259  CG  PRO A  32     -60.102  40.336  28.641  1.00 29.68           C  
ATOM    260  CD  PRO A  32     -60.933  41.484  29.118  1.00 36.25           C  
ATOM    261  N   ASN A  33     -57.320  42.057  29.759  1.00 30.93           N  
ATOM    262  CA  ASN A  33     -55.895  42.374  29.677  1.00 34.28           C  
ATOM    263  C   ASN A  33     -55.506  43.469  30.665  1.00 27.27           C  
ATOM    264  O   ASN A  33     -54.427  43.414  31.266  1.00 24.16           O  
ATOM    265  CB  ASN A  33     -55.522  42.782  28.252  1.00 30.13           C  
ATOM    266  CG  ASN A  33     -55.699  41.656  27.256  1.00 31.26           C  
ATOM    267  OD1 ASN A  33     -56.430  41.792  26.275  1.00 33.91           O  
ATOM    268  ND2 ASN A  33     -55.023  40.537  27.497  1.00 33.08           N  
ATOM    269  N   LEU A  34     -56.362  44.477  30.839  1.00 29.31           N  
ATOM    270  CA  LEU A  34     -56.055  45.533  31.797  1.00 27.47           C  
ATOM    271  C   LEU A  34     -56.213  45.048  33.232  1.00 26.61           C  
ATOM    272  O   LEU A  34     -55.519  45.538  34.131  1.00 25.93           O  
ATOM    273  CB  LEU A  34     -56.937  46.754  31.538  1.00 25.48           C  
ATOM    274  CG  LEU A  34     -56.497  47.652  30.380  1.00 19.46           C  
ATOM    275  CD1 LEU A  34     -57.519  48.749  30.125  1.00 14.48           C  
ATOM    276  CD2 LEU A  34     -55.126  48.242  30.657  1.00 18.34           C  
ATOM    277  N   LYS A  35     -57.111  44.087  33.467  1.00 28.19           N  
ATOM    278  CA  LYS A  35     -57.232  43.498  34.797  1.00 25.79           C  
ATOM    279  C   LYS A  35     -55.999  42.674  35.144  1.00 28.26           C  
ATOM    280  O   LYS A  35     -55.533  42.694  36.290  1.00 29.38           O  
ATOM    281  CB  LYS A  35     -58.493  42.638  34.882  1.00 20.14           C  
ATOM    282  CG  LYS A  35     -59.784  43.428  35.022  1.00 21.46           C  
ATOM    283  CD  LYS A  35     -60.996  42.508  35.020  1.00 23.13           C  
ATOM    284  CE  LYS A  35     -62.297  43.299  35.025  1.00 23.05           C  
ATOM    285  NZ  LYS A  35     -63.388  42.587  34.302  1.00 24.28           N  
ATOM    286  N   ALA A  36     -55.458  41.941  34.167  1.00 28.31           N  
ATOM    287  CA  ALA A  36     -54.240  41.173  34.406  1.00 28.45           C  
ATOM    288  C   ALA A  36     -53.057  42.092  34.675  1.00 28.04           C  
ATOM    289  O   ALA A  36     -52.182  41.769  35.487  1.00 38.03           O  
ATOM    290  CB  ALA A  36     -53.954  40.258  33.215  1.00 16.48           C  
ATOM    291  N   LEU A  37     -53.013  43.244  34.001  1.00 28.68           N  
ATOM    292  CA  LEU A  37     -51.957  44.215  34.258  1.00 29.77           C  
ATOM    293  C   LEU A  37     -52.111  44.861  35.629  1.00 28.19           C  
ATOM    294  O   LEU A  37     -51.109  45.200  36.269  1.00 26.64           O  
ATOM    295  CB  LEU A  37     -51.953  45.283  33.163  1.00 27.36           C  
ATOM    296  CG  LEU A  37     -50.873  46.363  33.254  1.00 32.03           C  
ATOM    297  CD1 LEU A  37     -49.487  45.760  33.061  1.00 21.85           C  
ATOM    298  CD2 LEU A  37     -51.133  47.467  32.240  1.00 26.10           C  
ATOM    299  N   ALA A  38     -53.351  45.031  36.096  1.00 22.30           N  
ATOM    300  CA  ALA A  38     -53.580  45.670  37.387  1.00 22.32           C  
ATOM    301  C   ALA A  38     -53.064  44.810  38.536  1.00 30.27           C  
ATOM    302  O   ALA A  38     -52.452  45.329  39.478  1.00 30.86           O  
ATOM    303  CB  ALA A  38     -55.066  45.972  37.566  1.00 28.77           C  
ATOM    304  N   LYS A  39     -53.297  43.496  38.482  1.00 31.80           N  
ATOM    305  CA  LYS A  39     -52.791  42.606  39.522  1.00 30.40           C  
ATOM    306  C   LYS A  39     -51.269  42.542  39.552  1.00 28.97           C  
ATOM    307  O   LYS A  39     -50.705  42.042  40.532  1.00 33.24           O  
ATOM    308  CB  LYS A  39     -53.368  41.200  39.342  1.00 33.31           C  
ATOM    309  CG  LYS A  39     -54.878  41.166  39.154  1.00 35.76           C  
ATOM    310  CD  LYS A  39     -55.356  39.772  38.775  1.00 42.31           C  
ATOM    311  CE  LYS A  39     -56.632  39.825  37.943  1.00 54.08           C  
ATOM    312  NZ  LYS A  39     -56.678  38.750  36.909  1.00 37.82           N  
ATOM    313  N   ARG A  40     -50.598  43.030  38.509  1.00 29.33           N  
ATOM    314  CA  ARG A  40     -49.145  43.117  38.472  1.00 31.72           C  
ATOM    315  C   ARG A  40     -48.615  44.457  38.958  1.00 30.79           C  
ATOM    316  O   ARG A  40     -47.422  44.562  39.267  1.00 26.48           O  
ATOM    317  CB  ARG A  40     -48.635  42.904  37.042  1.00 28.58           C  
ATOM    318  CG  ARG A  40     -48.283  41.483  36.677  1.00 35.19           C  
ATOM    319  CD  ARG A  40     -47.737  41.429  35.257  1.00 29.00           C  
ATOM    320  NE  ARG A  40     -46.420  42.052  35.149  1.00 24.19           N  
ATOM    321  CZ  ARG A  40     -45.949  42.620  34.043  1.00 25.13           C  
ATOM    322  NH1 ARG A  40     -46.690  42.654  32.943  1.00 22.56           N  
ATOM    323  NH2 ARG A  40     -44.736  43.158  34.039  1.00 18.89           N  
ATOM    324  N   SER A  41     -49.462  45.478  39.024  1.00 27.79           N  
ATOM    325  CA  SER A  41     -49.005  46.856  39.083  1.00 33.79           C  
ATOM    326  C   SER A  41     -49.363  47.517  40.408  1.00 35.00           C  
ATOM    327  O   SER A  41     -50.260  47.079  41.134  1.00 34.36           O  
ATOM    328  CB  SER A  41     -49.602  47.670  37.927  1.00 27.17           C  
ATOM    329  OG  SER A  41     -51.015  47.712  38.000  1.00 28.80           O  
ATOM    330  N   ALA A  42     -48.630  48.585  40.711  1.00 39.67           N  
ATOM    331  CA  ALA A  42     -49.007  49.502  41.778  1.00 35.93           C  
ATOM    332  C   ALA A  42     -50.147  50.381  41.278  1.00 28.72           C  
ATOM    333  O   ALA A  42     -49.997  51.095  40.281  1.00 21.68           O  
ATOM    334  CB  ALA A  42     -47.810  50.348  42.206  1.00 29.22           C  
ATOM    335  N   ARG A  43     -51.288  50.318  41.955  1.00 28.74           N  
ATOM    336  CA  ARG A  43     -52.507  50.979  41.510  1.00 24.82           C  
ATOM    337  C   ARG A  43     -52.793  52.166  42.418  1.00 28.92           C  
ATOM    338  O   ARG A  43     -52.905  52.007  43.639  1.00 33.16           O  
ATOM    339  CB  ARG A  43     -53.677  49.995  41.503  1.00 29.56           C  
ATOM    340  CG  ARG A  43     -53.319  48.651  40.883  1.00 25.16           C  
ATOM    341  CD  ARG A  43     -54.460  47.649  40.973  1.00 35.30           C  
ATOM    342  NE  ARG A  43     -54.726  47.215  42.343  1.00 38.10           N  
ATOM    343  CZ  ARG A  43     -54.019  46.296  42.994  1.00 34.54           C  
ATOM    344  NH1 ARG A  43     -52.985  45.706  42.409  1.00 28.54           N  
ATOM    345  NH2 ARG A  43     -54.347  45.970  44.237  1.00 34.45           N  
ATOM    346  N   PHE A  44     -52.903  53.351  41.821  1.00 25.85           N  
ATOM    347  CA  PHE A  44     -53.142  54.592  42.555  1.00 22.56           C  
ATOM    348  C   PHE A  44     -54.624  54.925  42.431  1.00 27.54           C  
ATOM    349  O   PHE A  44     -55.074  55.446  41.407  1.00 30.43           O  
ATOM    350  CB  PHE A  44     -52.248  55.709  42.026  1.00 21.19           C  
ATOM    351  CG  PHE A  44     -50.784  55.363  42.045  1.00 21.27           C  
ATOM    352  CD1 PHE A  44     -50.029  55.550  43.190  1.00 23.81           C  
ATOM    353  CD2 PHE A  44     -50.169  54.831  40.924  1.00 21.68           C  
ATOM    354  CE1 PHE A  44     -48.685  55.222  43.215  1.00 25.42           C  
ATOM    355  CE2 PHE A  44     -48.826  54.501  40.942  1.00 24.08           C  
ATOM    356  CZ  PHE A  44     -48.083  54.698  42.089  1.00 25.47           C  
ATOM    357  N   HIS A  45     -55.379  54.620  43.490  1.00 29.41           N  
ATOM    358  CA  HIS A  45     -56.833  54.725  43.434  1.00 29.70           C  
ATOM    359  C   HIS A  45     -57.289  56.168  43.256  1.00 30.21           C  
ATOM    360  O   HIS A  45     -58.289  56.428  42.578  1.00 24.30           O  
ATOM    361  CB  HIS A  45     -57.442  54.120  44.700  1.00 26.17           C  
ATOM    362  CG  HIS A  45     -58.918  54.339  44.828  1.00 25.59           C  
ATOM    363  ND1 HIS A  45     -59.845  53.400  44.434  1.00 33.00           N  
ATOM    364  CD2 HIS A  45     -59.626  55.387  45.312  1.00 24.90           C  
ATOM    365  CE1 HIS A  45     -61.062  53.861  44.666  1.00 35.51           C  
ATOM    366  NE2 HIS A  45     -60.957  55.065  45.198  1.00 27.65           N  
ATOM    367  N   ASN A  46     -56.576  57.119  43.859  1.00 32.31           N  
ATOM    368  CA  ASN A  46     -57.010  58.510  43.825  1.00 30.37           C  
ATOM    369  C   ASN A  46     -56.038  59.381  43.040  1.00 31.68           C  
ATOM    370  O   ASN A  46     -55.540  60.385  43.558  1.00 28.29           O  
ATOM    371  CB  ASN A  46     -57.170  59.052  45.247  1.00 26.07           C  
ATOM    372  CG  ASN A  46     -58.413  58.525  45.935  1.00 24.73           C  
ATOM    373  OD1 ASN A  46     -59.534  58.738  45.470  1.00 25.27           O  
ATOM    374  ND2 ASN A  46     -58.220  57.827  47.048  1.00 26.13           N  
ATOM    375  N   ASN A  47     -55.764  59.009  41.793  1.00 31.39           N  
ATOM    376  CA  ASN A  47     -54.924  59.819  40.924  1.00 29.98           C  
ATOM    377  C   ASN A  47     -55.777  60.842  40.187  1.00 24.74           C  
ATOM    378  O   ASN A  47     -56.899  60.547  39.767  1.00 25.68           O  
ATOM    379  CB  ASN A  47     -54.167  58.947  39.923  1.00 25.59           C  
ATOM    380  CG  ASN A  47     -53.196  59.745  39.084  1.00 24.21           C  
ATOM    381  OD1 ASN A  47     -52.099  60.079  39.531  1.00 25.95           O  
ATOM    382  ND2 ASN A  47     -53.598  60.065  37.863  1.00 27.07           N  
ATOM    383  N   TYR A  48     -55.240  62.050  40.037  1.00 26.38           N  
ATOM    384  CA  TYR A  48     -55.981  63.155  39.451  1.00 26.08           C  
ATOM    385  C   TYR A  48     -55.209  63.746  38.281  1.00 21.69           C  
ATOM    386  O   TYR A  48     -53.982  63.643  38.196  1.00 20.07           O  
ATOM    387  CB  TYR A  48     -56.267  64.252  40.483  1.00 22.49           C  
ATOM    388  CG  TYR A  48     -57.385  63.913  41.437  1.00 25.53           C  
ATOM    389  CD1 TYR A  48     -57.174  63.051  42.507  1.00 26.96           C  
ATOM    390  CD2 TYR A  48     -58.651  64.456  41.272  1.00 25.63           C  
ATOM    391  CE1 TYR A  48     -58.195  62.739  43.384  1.00 24.94           C  
ATOM    392  CE2 TYR A  48     -59.677  64.152  42.144  1.00 29.98           C  
ATOM    393  CZ  TYR A  48     -59.445  63.292  43.198  1.00 30.71           C  
ATOM    394  OH  TYR A  48     -60.469  62.986  44.066  1.00 31.90           O  
ATOM    395  N   THR A  49     -55.954  64.372  37.378  1.00 18.89           N  
ATOM    396  CA  THR A  49     -55.357  65.113  36.282  1.00 27.75           C  
ATOM    397  C   THR A  49     -54.816  66.449  36.784  1.00 24.59           C  
ATOM    398  O   THR A  49     -55.108  66.894  37.898  1.00 25.39           O  
ATOM    399  CB  THR A  49     -56.380  65.345  35.171  1.00 29.42           C  
ATOM    400  OG1 THR A  49     -55.747  66.001  34.064  1.00 27.98           O  
ATOM    401  CG2 THR A  49     -57.531  66.208  35.670  1.00 18.55           C  
ATOM    402  N   SER A  50     -54.009  67.093  35.944  1.00 22.54           N  
ATOM    403  CA  SER A  50     -53.558  68.447  36.237  1.00 23.44           C  
ATOM    404  C   SER A  50     -54.526  69.501  35.719  1.00 25.36           C  
ATOM    405  O   SER A  50     -54.624  70.584  36.308  1.00 29.40           O  
ATOM    406  CB  SER A  50     -52.171  68.687  35.637  1.00 24.84           C  
ATOM    407  OG  SER A  50     -51.275  67.645  35.984  1.00 31.22           O  
ATOM    408  N   SER A  51     -55.251  69.201  34.641  1.00 21.50           N  
ATOM    409  CA  SER A  51     -56.181  70.132  34.018  1.00 21.78           C  
ATOM    410  C   SER A  51     -57.165  69.357  33.148  1.00 23.17           C  
ATOM    411  O   SER A  51     -56.753  68.671  32.206  1.00 27.46           O  
ATOM    412  CB  SER A  51     -55.421  71.172  33.189  1.00 21.11           C  
ATOM    413  OG  SER A  51     -56.225  72.305  32.913  1.00 23.69           O  
ATOM    414  N   PRO A  52     -58.465  69.439  33.422  1.00 20.21           N  
ATOM    415  CA  PRO A  52     -59.427  68.607  32.684  1.00 21.22           C  
ATOM    416  C   PRO A  52     -59.623  69.027  31.232  1.00 27.35           C  
ATOM    417  O   PRO A  52     -60.659  69.606  30.887  1.00 27.55           O  
ATOM    418  CB  PRO A  52     -60.721  68.775  33.493  1.00 22.72           C  
ATOM    419  CG  PRO A  52     -60.576  70.096  34.167  1.00 29.93           C  
ATOM    420  CD  PRO A  52     -59.111  70.259  34.461  1.00 26.86           C  
ATOM    421  N   LEU A  53     -58.640  68.721  30.377  1.00 29.54           N  
ATOM    422  CA  LEU A  53     -58.712  68.961  28.936  1.00 27.23           C  
ATOM    423  C   LEU A  53     -57.473  68.387  28.254  1.00 27.25           C  
ATOM    424  O   LEU A  53     -56.375  68.522  28.803  1.00 26.18           O  
ATOM    425  CB  LEU A  53     -58.833  70.460  28.643  1.00 23.17           C  
ATOM    426  CG  LEU A  53     -59.531  70.920  27.358  1.00 23.47           C  
ATOM    427  CD1 LEU A  53     -61.001  70.543  27.357  1.00 24.04           C  
ATOM    428  CD2 LEU A  53     -59.372  72.421  27.183  1.00 22.50           C  
ATOM    429  N  ACYS A  54     -57.660  67.595  27.168  0.50 33.59           N  
ATOM    430  CA ACYS A  54     -56.595  67.244  26.223  0.50 33.46           C  
ATOM    431  C  ACYS A  54     -55.303  68.072  26.332  0.50 35.03           C  
ATOM    432  O  ACYS A  54     -54.405  67.711  27.099  0.50 27.28           O  
ATOM    433  CB ACYS A  54     -57.140  67.344  24.793  0.50 33.10           C  
ATOM    434  SG ACYS A  54     -58.954  67.308  24.652  0.50 37.95           S  
HETATM  435  N  BDDZ A  54     -57.636  67.898  27.033  0.50 32.73           N  
HETATM  436  CA BDDZ A  54     -56.552  67.350  26.260  0.50 33.40           C  
HETATM  437  C  BDDZ A  54     -55.246  68.086  26.322  0.50 34.19           C  
HETATM  438  O  BDDZ A  54     -54.294  67.730  27.015  0.50 25.97           O  
HETATM  439  OG1BDDZ A  54     -58.352  67.043  24.583  0.50 36.15           O  
HETATM  440  OG2BDDZ A  54     -56.402  66.017  24.330  0.50 27.09           O  
HETATM  441  CB BDDZ A  54     -56.971  67.227  24.764  0.50 32.95           C  
ATOM    442  N   ALA A  55     -55.198  69.177  25.575  1.00 27.35           N  
ATOM    443  CA  ALA A  55     -53.932  69.900  25.438  1.00 21.98           C  
ATOM    444  C   ALA A  55     -53.347  70.399  26.757  1.00 25.01           C  
ATOM    445  O   ALA A  55     -52.145  70.177  26.987  1.00 22.64           O  
ATOM    446  CB  ALA A  55     -54.098  71.047  24.436  1.00 18.90           C  
ATOM    447  N   PRO A  56     -54.095  71.064  27.651  1.00 27.13           N  
ATOM    448  CA  PRO A  56     -53.462  71.515  28.905  1.00 27.07           C  
ATOM    449  C   PRO A  56     -52.969  70.376  29.783  1.00 27.29           C  
ATOM    450  O   PRO A  56     -51.897  70.490  30.392  1.00 25.35           O  
ATOM    451  CB  PRO A  56     -54.577  72.321  29.591  1.00 26.88           C  
ATOM    452  CG  PRO A  56     -55.507  72.701  28.494  1.00 23.37           C  
ATOM    453  CD  PRO A  56     -55.487  71.539  27.553  1.00 27.80           C  
ATOM    454  N   ALA A  57     -53.719  69.275  29.869  1.00 23.68           N  
ATOM    455  CA  ALA A  57     -53.265  68.151  30.681  1.00 25.65           C  
ATOM    456  C   ALA A  57     -52.036  67.492  30.073  1.00 22.52           C  
ATOM    457  O   ALA A  57     -51.137  67.055  30.799  1.00 24.81           O  
ATOM    458  CB  ALA A  57     -54.388  67.129  30.853  1.00 19.73           C  
ATOM    459  N   ARG A  58     -51.971  67.421  28.742  1.00 22.55           N  
ATOM    460  CA  ARG A  58     -50.890  66.678  28.104  1.00 24.79           C  
ATOM    461  C   ARG A  58     -49.576  67.443  28.132  1.00 20.74           C  
ATOM    462  O   ARG A  58     -48.517  66.847  28.359  1.00 15.79           O  
ATOM    463  CB  ARG A  58     -51.267  66.309  26.669  1.00 22.89           C  
ATOM    464  CG  ARG A  58     -52.213  65.137  26.612  1.00 21.52           C  
ATOM    465  CD  ARG A  58     -53.230  65.227  25.491  1.00 23.79           C  
ATOM    466  NE  ARG A  58     -54.197  64.125  25.542  1.00 25.85           N  
ATOM    467  CZ  ARG A  58     -53.905  62.824  25.572  1.00 20.06           C  
ATOM    468  NH1 ARG A  58     -52.652  62.385  25.500  1.00 15.27           N  
ATOM    469  NH2 ARG A  58     -54.893  61.943  25.640  1.00 21.23           N  
ATOM    470  N   ALA A  59     -49.613  68.754  27.885  1.00 26.91           N  
ATOM    471  CA  ALA A  59     -48.408  69.553  28.068  1.00 21.39           C  
ATOM    472  C   ALA A  59     -47.950  69.516  29.517  1.00 20.22           C  
ATOM    473  O   ALA A  59     -46.745  69.538  29.793  1.00 16.14           O  
ATOM    474  CB  ALA A  59     -48.654  70.991  27.615  1.00 17.07           C  
ATOM    475  N   SER A  60     -48.900  69.442  30.452  1.00 21.80           N  
ATOM    476  CA  SER A  60     -48.554  69.277  31.859  1.00 21.31           C  
ATOM    477  C   SER A  60     -48.042  67.870  32.138  1.00 25.90           C  
ATOM    478  O   SER A  60     -47.059  67.693  32.867  1.00 24.36           O  
ATOM    479  CB  SER A  60     -49.770  69.587  32.730  1.00 20.95           C  
ATOM    480  OG  SER A  60     -49.457  69.446  34.102  1.00 27.83           O  
ATOM    481  N   PHE A  61     -48.703  66.858  31.567  1.00 23.32           N  
ATOM    482  CA  PHE A  61     -48.280  65.474  31.762  1.00 15.94           C  
ATOM    483  C   PHE A  61     -46.865  65.251  31.246  1.00 20.00           C  
ATOM    484  O   PHE A  61     -46.078  64.525  31.865  1.00 27.79           O  
ATOM    485  CB  PHE A  61     -49.270  64.536  31.066  1.00 20.87           C  
ATOM    486  CG  PHE A  61     -48.798  63.111  30.946  1.00 23.34           C  
ATOM    487  CD1 PHE A  61     -49.027  62.204  31.967  1.00 26.00           C  
ATOM    488  CD2 PHE A  61     -48.154  62.671  29.798  1.00 21.47           C  
ATOM    489  CE1 PHE A  61     -48.607  60.890  31.855  1.00 20.86           C  
ATOM    490  CE2 PHE A  61     -47.729  61.361  29.683  1.00 24.00           C  
ATOM    491  CZ  PHE A  61     -47.958  60.469  30.712  1.00 20.40           C  
ATOM    492  N   MET A  62     -46.520  65.871  30.117  1.00 18.04           N  
ATOM    493  CA  MET A  62     -45.213  65.629  29.518  1.00 18.30           C  
ATOM    494  C   MET A  62     -44.096  66.233  30.359  1.00 23.38           C  
ATOM    495  O   MET A  62     -43.050  65.602  30.555  1.00 24.48           O  
ATOM    496  CB  MET A  62     -45.173  66.186  28.095  1.00 18.25           C  
ATOM    497  CG  MET A  62     -45.965  65.377  27.079  1.00 18.98           C  
ATOM    498  SD  MET A  62     -45.364  63.687  26.874  1.00 19.73           S  
ATOM    499  CE  MET A  62     -43.609  63.967  26.647  1.00 12.79           C  
ATOM    500  N   ALA A  63     -44.299  67.447  30.870  1.00 25.75           N  
ATOM    501  CA  ALA A  63     -43.256  68.173  31.582  1.00 25.16           C  
ATOM    502  C   ALA A  63     -43.336  68.024  33.094  1.00 24.05           C  
ATOM    503  O   ALA A  63     -42.363  68.350  33.783  1.00 22.61           O  
ATOM    504  CB  ALA A  63     -43.306  69.663  31.221  1.00 20.33           C  
ATOM    505  N   GLY A  64     -44.456  67.542  33.626  1.00 20.89           N  
ATOM    506  CA  GLY A  64     -44.613  67.489  35.064  1.00 24.18           C  
ATOM    507  C   GLY A  64     -44.795  68.838  35.717  1.00 30.01           C  
ATOM    508  O   GLY A  64     -44.549  68.974  36.918  1.00 30.15           O  
ATOM    509  N   GLN A  65     -45.217  69.845  34.955  1.00 29.06           N  
ATOM    510  CA  GLN A  65     -45.431  71.192  35.458  1.00 21.87           C  
ATOM    511  C   GLN A  65     -46.895  71.575  35.299  1.00 24.40           C  
ATOM    512  O   GLN A  65     -47.572  71.127  34.369  1.00 27.95           O  
ATOM    513  CB  GLN A  65     -44.551  72.205  34.722  1.00 18.90           C  
ATOM    514  CG  GLN A  65     -43.094  71.800  34.620  1.00 21.51           C  
ATOM    515  CD  GLN A  65     -42.309  72.695  33.684  1.00 21.59           C  
ATOM    516  OE1 GLN A  65     -42.818  73.708  33.204  1.00 29.44           O  
ATOM    517  NE2 GLN A  65     -41.060  72.328  33.423  1.00 20.78           N  
ATOM    518  N   LEU A  66     -47.379  72.407  36.216  1.00 25.04           N  
ATOM    519  CA  LEU A  66     -48.758  72.858  36.152  1.00 26.73           C  
ATOM    520  C   LEU A  66     -48.980  73.708  34.902  1.00 21.63           C  
ATOM    521  O   LEU A  66     -48.040  74.310  34.377  1.00 22.86           O  
ATOM    522  CB  LEU A  66     -49.112  73.664  37.398  1.00 27.47           C  
ATOM    523  CG  LEU A  66     -49.411  72.846  38.652  1.00 26.95           C  
ATOM    524  CD1 LEU A  66     -49.371  73.730  39.885  1.00 31.45           C  
ATOM    525  CD2 LEU A  66     -50.761  72.159  38.523  1.00 28.48           C  
ATOM    526  N   PRO A  67     -50.215  73.756  34.392  1.00 23.77           N  
ATOM    527  CA  PRO A  67     -50.492  74.630  33.239  1.00 29.35           C  
ATOM    528  C   PRO A  67     -50.064  76.071  33.459  1.00 28.83           C  
ATOM    529  O   PRO A  67     -49.583  76.718  32.520  1.00 25.76           O  
ATOM    530  CB  PRO A  67     -52.012  74.503  33.070  1.00 20.42           C  
ATOM    531  CG  PRO A  67     -52.324  73.147  33.595  1.00 26.09           C  
ATOM    532  CD  PRO A  67     -51.375  72.918  34.743  1.00 27.73           C  
ATOM    533  N   SER A  68     -50.210  76.588  34.684  1.00 25.62           N  
ATOM    534  CA  SER A  68     -49.753  77.940  34.983  1.00 22.70           C  
ATOM    535  C   SER A  68     -48.250  78.094  34.785  1.00 25.68           C  
ATOM    536  O   SER A  68     -47.775  79.217  34.580  1.00 25.68           O  
ATOM    537  CB  SER A  68     -50.136  78.323  36.414  1.00 19.41           C  
ATOM    538  OG  SER A  68     -49.610  77.400  37.353  1.00 22.56           O  
ATOM    539  N   ARG A  69     -47.493  76.998  34.838  1.00 20.83           N  
ATOM    540  CA  ARG A  69     -46.063  77.045  34.563  1.00 22.85           C  
ATOM    541  C   ARG A  69     -45.749  76.743  33.103  1.00 28.24           C  
ATOM    542  O   ARG A  69     -44.825  77.335  32.535  1.00 25.76           O  
ATOM    543  CB  ARG A  69     -45.315  76.066  35.472  1.00 20.00           C  
ATOM    544  CG  ARG A  69     -43.801  76.154  35.356  1.00 21.46           C  
ATOM    545  CD  ARG A  69     -43.110  75.286  36.391  1.00 16.64           C  
ATOM    546  NE  ARG A  69     -41.677  75.180  36.136  1.00 16.00           N  
ATOM    547  CZ  ARG A  69     -40.845  74.426  36.846  1.00 20.38           C  
ATOM    548  NH1 ARG A  69     -41.300  73.707  37.862  1.00 20.56           N  
ATOM    549  NH2 ARG A  69     -39.555  74.391  36.540  1.00 20.21           N  
ATOM    550  N   THR A  70     -46.499  75.832  32.481  1.00 31.24           N  
ATOM    551  CA  THR A  70     -46.310  75.532  31.067  1.00 28.45           C  
ATOM    552  C   THR A  70     -46.929  76.578  30.155  1.00 33.76           C  
ATOM    553  O   THR A  70     -46.658  76.560  28.949  1.00 37.20           O  
ATOM    554  CB  THR A  70     -46.908  74.167  30.717  1.00 26.14           C  
ATOM    555  OG1 THR A  70     -48.339  74.258  30.719  1.00 27.67           O  
ATOM    556  CG2 THR A  70     -46.465  73.110  31.712  1.00 25.15           C  
ATOM    557  N   ARG A  71     -47.765  77.466  30.694  1.00 33.53           N  
ATOM    558  CA  ARG A  71     -48.500  78.504  29.976  1.00 25.86           C  
ATOM    559  C   ARG A  71     -49.501  77.931  28.979  1.00 28.17           C  
ATOM    560  O   ARG A  71     -50.176  78.708  28.285  1.00 27.09           O  
ATOM    561  CB  ARG A  71     -47.572  79.480  29.238  1.00 27.74           C  
ATOM    562  CG  ARG A  71     -46.398  79.977  30.064  1.00 31.41           C  
ATOM    563  CD  ARG A  71     -46.853  80.869  31.204  1.00 44.05           C  
ATOM    564  NE  ARG A  71     -45.726  81.489  31.896  1.00 55.39           N  
ATOM    565  CZ  ARG A  71     -45.447  82.787  31.849  1.00 63.48           C  
ATOM    566  NH1 ARG A  71     -46.206  83.601  31.128  1.00 58.03           N  
ATOM    567  NH2 ARG A  71     -44.404  83.271  32.511  1.00 70.18           N  
ATOM    568  N   VAL A  72     -49.611  76.605  28.868  1.00 18.43           N  
ATOM    569  CA  VAL A  72     -50.587  75.964  27.993  1.00 18.92           C  
ATOM    570  C   VAL A  72     -51.926  75.924  28.718  1.00 19.02           C  
ATOM    571  O   VAL A  72     -52.238  74.957  29.422  1.00 23.19           O  
ATOM    572  CB  VAL A  72     -50.125  74.553  27.577  1.00 21.82           C  
ATOM    573  CG1 VAL A  72     -51.108  73.924  26.590  1.00 15.05           C  
ATOM    574  CG2 VAL A  72     -48.727  74.609  26.979  1.00 20.04           C  
ATOM    575  N   TYR A  73     -52.723  76.977  28.550  1.00 19.80           N  
ATOM    576  CA  TYR A  73     -53.958  77.134  29.307  1.00 24.39           C  
ATOM    577  C   TYR A  73     -55.150  76.440  28.664  1.00 24.52           C  
ATOM    578  O   TYR A  73     -56.084  76.050  29.375  1.00 19.98           O  
ATOM    579  CB  TYR A  73     -54.281  78.621  29.481  1.00 19.43           C  
ATOM    580  CG  TYR A  73     -53.134  79.456  30.006  1.00 22.67           C  
ATOM    581  CD1 TYR A  73     -52.528  79.157  31.219  1.00 24.72           C  
ATOM    582  CD2 TYR A  73     -52.665  80.551  29.293  1.00 26.12           C  
ATOM    583  CE1 TYR A  73     -51.482  79.923  31.704  1.00 26.24           C  
ATOM    584  CE2 TYR A  73     -51.621  81.323  29.770  1.00 26.07           C  
ATOM    585  CZ  TYR A  73     -51.034  81.004  30.975  1.00 28.98           C  
ATOM    586  OH  TYR A  73     -49.995  81.771  31.448  1.00 37.31           O  
ATOM    587  N   ASP A  74     -55.148  76.280  27.344  1.00 25.57           N  
ATOM    588  CA  ASP A  74     -56.309  75.765  26.630  1.00 29.51           C  
ATOM    589  C   ASP A  74     -55.829  74.830  25.525  1.00 26.80           C  
ATOM    590  O   ASP A  74     -54.658  74.439  25.476  1.00 22.84           O  
ATOM    591  CB  ASP A  74     -57.160  76.922  26.090  1.00 26.76           C  
ATOM    592  CG  ASP A  74     -56.329  77.978  25.392  1.00 27.38           C  
ATOM    593  OD1 ASP A  74     -55.640  77.643  24.403  1.00 28.71           O  
ATOM    594  OD2 ASP A  74     -56.363  79.145  25.836  1.00 26.65           O  
ATOM    595  N   ASN A  75     -56.747  74.474  24.626  1.00 23.38           N  
ATOM    596  CA  ASN A  75     -56.455  73.543  23.544  1.00 22.42           C  
ATOM    597  C   ASN A  75     -55.726  74.190  22.373  1.00 22.92           C  
ATOM    598  O   ASN A  75     -55.484  73.512  21.369  1.00 18.89           O  
ATOM    599  CB  ASN A  75     -57.748  72.894  23.045  1.00 24.94           C  
ATOM    600  CG  ASN A  75     -58.156  71.696  23.876  1.00 30.05           C  
ATOM    601  OD1 ASN A  75     -57.323  71.063  24.525  1.00 28.25           O  
ATOM    602  ND2 ASN A  75     -59.445  71.377  23.861  1.00 32.87           N  
ATOM    603  N   ALA A  76     -55.369  75.473  22.469  1.00 24.27           N  
ATOM    604  CA  ALA A  76     -54.683  76.160  21.382  1.00 23.25           C  
ATOM    605  C   ALA A  76     -53.483  76.971  21.854  1.00 26.34           C  
ATOM    606  O   ALA A  76     -52.934  77.752  21.068  1.00 23.67           O  
ATOM    607  CB  ALA A  76     -55.654  77.073  20.625  1.00 21.08           C  
ATOM    608  N   ALA A  77     -53.059  76.811  23.105  1.00 21.83           N  
ATOM    609  CA  ALA A  77     -51.917  77.554  23.616  1.00 22.68           C  
ATOM    610  C   ALA A  77     -50.613  76.896  23.180  1.00 18.36           C  
ATOM    611  O   ALA A  77     -50.482  75.669  23.197  1.00 18.69           O  
ATOM    612  CB  ALA A  77     -51.982  77.647  25.140  1.00 23.35           C  
ATOM    613  N   GLU A  78     -49.644  77.722  22.794  1.00 18.21           N  
ATOM    614  CA  GLU A  78     -48.399  77.208  22.239  1.00 18.12           C  
ATOM    615  C   GLU A  78     -47.560  76.528  23.314  1.00 22.91           C  
ATOM    616  O   GLU A  78     -47.313  77.096  24.382  1.00 25.62           O  
ATOM    617  CB  GLU A  78     -47.601  78.336  21.589  1.00 15.31           C  
ATOM    618  CG  GLU A  78     -46.250  77.892  21.057  1.00 19.44           C  
ATOM    619  CD  GLU A  78     -45.367  79.055  20.650  1.00 24.29           C  
ATOM    620  OE1 GLU A  78     -45.754  80.216  20.905  1.00 26.70           O  
ATOM    621  OE2 GLU A  78     -44.285  78.807  20.075  1.00 20.88           O  
ATOM    622  N   TYR A  79     -47.116  75.308  23.019  1.00 19.93           N  
ATOM    623  CA  TYR A  79     -46.219  74.555  23.890  1.00 19.25           C  
ATOM    624  C   TYR A  79     -44.785  74.860  23.471  1.00 19.17           C  
ATOM    625  O   TYR A  79     -44.345  74.441  22.396  1.00 21.10           O  
ATOM    626  CB  TYR A  79     -46.523  73.063  23.793  1.00 22.70           C  
ATOM    627  CG  TYR A  79     -46.023  72.231  24.951  1.00 26.12           C  
ATOM    628  CD1 TYR A  79     -45.590  72.824  26.132  1.00 23.68           C  
ATOM    629  CD2 TYR A  79     -45.987  70.847  24.862  1.00 22.04           C  
ATOM    630  CE1 TYR A  79     -45.135  72.055  27.190  1.00 23.51           C  
ATOM    631  CE2 TYR A  79     -45.535  70.073  25.909  1.00 26.30           C  
ATOM    632  CZ  TYR A  79     -45.112  70.677  27.070  1.00 30.45           C  
ATOM    633  OH  TYR A  79     -44.665  69.892  28.108  1.00 21.74           O  
ATOM    634  N   GLN A  80     -44.058  75.589  24.314  1.00 24.02           N  
ATOM    635  CA  GLN A  80     -42.730  76.061  23.941  1.00 24.46           C  
ATOM    636  C   GLN A  80     -41.755  74.902  23.777  1.00 24.88           C  
ATOM    637  O   GLN A  80     -41.772  73.936  24.544  1.00 23.11           O  
ATOM    638  CB  GLN A  80     -42.201  77.041  24.984  1.00 24.14           C  
ATOM    639  CG  GLN A  80     -43.213  78.073  25.430  1.00 34.85           C  
ATOM    640  CD  GLN A  80     -42.589  79.156  26.280  1.00 39.94           C  
ATOM    641  OE1 GLN A  80     -41.440  79.545  26.065  1.00 49.22           O  
ATOM    642  NE2 GLN A  80     -43.341  79.649  27.255  1.00 39.02           N  
ATOM    643  N   SER A  81     -40.890  75.013  22.766  1.00 24.13           N  
ATOM    644  CA  SER A  81     -39.926  73.959  22.477  1.00 25.97           C  
ATOM    645  C   SER A  81     -38.890  73.793  23.580  1.00 26.95           C  
ATOM    646  O   SER A  81     -38.322  72.705  23.721  1.00 25.33           O  
ATOM    647  CB  SER A  81     -39.223  74.247  21.149  1.00 25.31           C  
ATOM    648  OG  SER A  81     -38.707  73.061  20.574  1.00 40.87           O  
ATOM    649  N   SER A  82     -38.636  74.840  24.365  1.00 28.35           N  
ATOM    650  CA  SER A  82     -37.579  74.805  25.366  1.00 29.38           C  
ATOM    651  C   SER A  82     -38.008  74.157  26.677  1.00 28.53           C  
ATOM    652  O   SER A  82     -37.150  73.923  27.535  1.00 23.76           O  
ATOM    653  CB  SER A  82     -37.075  76.224  25.639  1.00 32.92           C  
ATOM    654  OG  SER A  82     -38.157  77.117  25.843  1.00 36.38           O  
ATOM    655  N   ILE A  83     -39.293  73.865  26.856  1.00 24.61           N  
ATOM    656  CA  ILE A  83     -39.786  73.241  28.082  1.00 22.51           C  
ATOM    657  C   ILE A  83     -39.364  71.776  28.105  1.00 23.54           C  
ATOM    658  O   ILE A  83     -39.759  71.006  27.218  1.00 28.89           O  
ATOM    659  CB  ILE A  83     -41.312  73.370  28.203  1.00 21.71           C  
ATOM    660  CG1 ILE A  83     -41.723  74.842  28.278  1.00 19.67           C  
ATOM    661  CG2 ILE A  83     -41.818  72.594  29.413  1.00 17.36           C  
ATOM    662  CD1 ILE A  83     -43.221  75.065  28.180  1.00 16.76           C  
ATOM    663  N   PRO A  84     -38.575  71.345  29.088  1.00 25.12           N  
ATOM    664  CA  PRO A  84     -38.150  69.941  29.122  1.00 22.11           C  
ATOM    665  C   PRO A  84     -39.274  69.023  29.582  1.00 25.85           C  
ATOM    666  O   PRO A  84     -40.034  69.347  30.499  1.00 27.75           O  
ATOM    667  CB  PRO A  84     -36.986  69.949  30.119  1.00 24.51           C  
ATOM    668  CG  PRO A  84     -37.284  71.103  31.022  1.00 23.77           C  
ATOM    669  CD  PRO A  84     -37.969  72.140  30.172  1.00 21.83           C  
ATOM    670  N   THR A  85     -39.377  67.870  28.927  1.00 23.67           N  
ATOM    671  CA  THR A  85     -40.367  66.844  29.236  1.00 26.14           C  
ATOM    672  C   THR A  85     -39.651  65.566  29.661  1.00 24.50           C  
ATOM    673  O   THR A  85     -38.419  65.489  29.661  1.00 23.05           O  
ATOM    674  CB  THR A  85     -41.280  66.573  28.035  1.00 22.03           C  
ATOM    675  OG1 THR A  85     -40.547  65.873  27.021  1.00 20.46           O  
ATOM    676  CG2 THR A  85     -41.812  67.878  27.460  1.00 23.43           C  
ATOM    677  N   TYR A  86     -40.434  64.545  30.024  1.00 20.71           N  
ATOM    678  CA  TYR A  86     -39.821  63.269  30.373  1.00 21.39           C  
ATOM    679  C   TYR A  86     -39.137  62.626  29.176  1.00 18.54           C  
ATOM    680  O   TYR A  86     -38.219  61.821  29.361  1.00 17.98           O  
ATOM    681  CB  TYR A  86     -40.852  62.314  30.991  1.00 21.87           C  
ATOM    682  CG  TYR A  86     -41.908  61.744  30.062  1.00 21.13           C  
ATOM    683  CD1 TYR A  86     -41.610  60.715  29.175  1.00 19.52           C  
ATOM    684  CD2 TYR A  86     -43.219  62.200  30.112  1.00 21.97           C  
ATOM    685  CE1 TYR A  86     -42.575  60.185  28.344  1.00 17.56           C  
ATOM    686  CE2 TYR A  86     -44.192  61.670  29.289  1.00 18.65           C  
ATOM    687  CZ  TYR A  86     -43.866  60.665  28.405  1.00 19.90           C  
ATOM    688  OH  TYR A  86     -44.833  60.136  27.580  1.00 19.07           O  
ATOM    689  N   ALA A  87     -39.565  62.962  27.959  1.00 21.59           N  
ATOM    690  CA  ALA A  87     -38.812  62.563  26.777  1.00 22.21           C  
ATOM    691  C   ALA A  87     -37.406  63.147  26.815  1.00 19.67           C  
ATOM    692  O   ALA A  87     -36.423  62.446  26.552  1.00 15.03           O  
ATOM    693  CB  ALA A  87     -39.550  63.000  25.511  1.00 19.56           C  
ATOM    694  N   HIS A  88     -37.294  64.435  27.156  1.00 19.71           N  
ATOM    695  CA  HIS A  88     -35.985  65.071  27.285  1.00 19.61           C  
ATOM    696  C   HIS A  88     -35.153  64.403  28.373  1.00 20.63           C  
ATOM    697  O   HIS A  88     -33.973  64.095  28.168  1.00 18.68           O  
ATOM    698  CB  HIS A  88     -36.150  66.560  27.597  1.00 22.75           C  
ATOM    699  CG  HIS A  88     -36.598  67.388  26.434  1.00 17.75           C  
ATOM    700  ND1 HIS A  88     -37.902  67.806  26.278  1.00 15.78           N  
ATOM    701  CD2 HIS A  88     -35.911  67.898  25.384  1.00 15.70           C  
ATOM    702  CE1 HIS A  88     -38.002  68.528  25.176  1.00 18.95           C  
ATOM    703  NE2 HIS A  88     -36.808  68.597  24.614  1.00 17.99           N  
ATOM    704  N   HIS A  89     -35.753  64.180  29.545  1.00 17.85           N  
ATOM    705  CA  HIS A  89     -35.004  63.639  30.676  1.00 18.88           C  
ATOM    706  C   HIS A  89     -34.488  62.237  30.376  1.00 23.76           C  
ATOM    707  O   HIS A  89     -33.319  61.925  30.634  1.00 23.46           O  
ATOM    708  CB  HIS A  89     -35.879  63.631  31.928  1.00 21.30           C  
ATOM    709  CG  HIS A  89     -36.311  64.993  32.372  1.00 26.19           C  
ATOM    710  ND1 HIS A  89     -35.434  66.050  32.490  1.00 18.20           N  
ATOM    711  CD2 HIS A  89     -37.527  65.468  32.733  1.00 20.05           C  
ATOM    712  CE1 HIS A  89     -36.093  67.119  32.903  1.00 25.28           C  
ATOM    713  NE2 HIS A  89     -37.364  66.793  33.057  1.00 20.46           N  
ATOM    714  N   LEU A  90     -35.351  61.376  29.833  1.00 20.13           N  
ATOM    715  CA  LEU A  90     -34.933  60.020  29.491  1.00 17.58           C  
ATOM    716  C   LEU A  90     -33.898  60.031  28.372  1.00 20.80           C  
ATOM    717  O   LEU A  90     -32.842  59.397  28.484  1.00 19.11           O  
ATOM    718  CB  LEU A  90     -36.150  59.187  29.092  1.00 20.95           C  
ATOM    719  CG  LEU A  90     -37.160  58.894  30.201  1.00 22.12           C  
ATOM    720  CD1 LEU A  90     -38.505  58.524  29.612  1.00 19.88           C  
ATOM    721  CD2 LEU A  90     -36.651  57.785  31.094  1.00 25.10           C  
ATOM    722  N   ARG A  91     -34.189  60.750  27.283  1.00 20.17           N  
ATOM    723  CA  ARG A  91     -33.262  60.826  26.158  1.00 19.30           C  
ATOM    724  C   ARG A  91     -31.908  61.377  26.584  1.00 22.86           C  
ATOM    725  O   ARG A  91     -30.872  60.969  26.044  1.00 21.95           O  
ATOM    726  CB  ARG A  91     -33.871  61.688  25.053  1.00 16.83           C  
ATOM    727  CG  ARG A  91     -33.037  61.840  23.799  1.00 19.31           C  
ATOM    728  CD  ARG A  91     -33.836  62.584  22.741  1.00 21.02           C  
ATOM    729  NE  ARG A  91     -33.095  62.754  21.497  1.00 17.82           N  
ATOM    730  CZ  ARG A  91     -33.560  63.408  20.439  1.00 16.41           C  
ATOM    731  NH1 ARG A  91     -34.766  63.957  20.476  1.00 20.24           N  
ATOM    732  NH2 ARG A  91     -32.817  63.516  19.347  1.00 20.70           N  
ATOM    733  N   ARG A  92     -31.897  62.298  27.549  1.00 26.06           N  
ATOM    734  CA  ARG A  92     -30.637  62.800  28.083  1.00 25.56           C  
ATOM    735  C   ARG A  92     -29.851  61.690  28.769  1.00 22.54           C  
ATOM    736  O   ARG A  92     -28.622  61.624  28.650  1.00 26.54           O  
ATOM    737  CB  ARG A  92     -30.910  63.949  29.054  1.00 27.05           C  
ATOM    738  CG  ARG A  92     -29.670  64.609  29.624  1.00 31.23           C  
ATOM    739  CD  ARG A  92     -29.966  66.044  30.016  1.00 36.12           C  
ATOM    740  NE  ARG A  92     -30.157  66.200  31.454  1.00 46.63           N  
ATOM    741  CZ  ARG A  92     -29.169  66.403  32.318  1.00 43.92           C  
ATOM    742  NH1 ARG A  92     -27.915  66.471  31.890  1.00 39.51           N  
ATOM    743  NH2 ARG A  92     -29.435  66.537  33.610  1.00 50.37           N  
ATOM    744  N   ALA A  93     -30.544  60.803  29.480  1.00 23.43           N  
ATOM    745  CA  ALA A  93     -29.906  59.710  30.204  1.00 23.71           C  
ATOM    746  C   ALA A  93     -29.552  58.524  29.315  1.00 33.53           C  
ATOM    747  O   ALA A  93     -29.092  57.503  29.836  1.00 40.30           O  
ATOM    748  CB  ALA A  93     -30.810  59.239  31.345  1.00 24.55           C  
ATOM    749  N   GLY A  94     -29.754  58.626  28.005  1.00 29.77           N  
ATOM    750  CA  GLY A  94     -29.391  57.566  27.087  1.00 32.36           C  
ATOM    751  C   GLY A  94     -30.534  56.729  26.560  1.00 24.44           C  
ATOM    752  O   GLY A  94     -30.280  55.712  25.905  1.00 22.36           O  
ATOM    753  N   TYR A  95     -31.778  57.120  26.819  1.00 25.44           N  
ATOM    754  CA  TYR A  95     -32.926  56.360  26.351  1.00 22.56           C  
ATOM    755  C   TYR A  95     -33.271  56.721  24.913  1.00 25.64           C  
ATOM    756  O   TYR A  95     -33.123  57.873  24.493  1.00 24.31           O  
ATOM    757  CB  TYR A  95     -34.140  56.624  27.240  1.00 21.54           C  
ATOM    758  CG  TYR A  95     -34.277  55.683  28.410  1.00 23.33           C  
ATOM    759  CD1 TYR A  95     -33.454  55.803  29.521  1.00 27.58           C  
ATOM    760  CD2 TYR A  95     -35.239  54.682  28.410  1.00 25.08           C  
ATOM    761  CE1 TYR A  95     -33.580  54.948  30.595  1.00 29.75           C  
ATOM    762  CE2 TYR A  95     -35.372  53.822  29.479  1.00 24.88           C  
ATOM    763  CZ  TYR A  95     -34.540  53.960  30.569  1.00 29.78           C  
ATOM    764  OH  TYR A  95     -34.666  53.107  31.639  1.00 33.10           O  
ATOM    765  N   TYR A  96     -33.725  55.724  24.158  1.00 26.71           N  
ATOM    766  CA  TYR A  96     -34.431  55.975  22.909  1.00 19.59           C  
ATOM    767  C   TYR A  96     -35.893  56.242  23.240  1.00 23.55           C  
ATOM    768  O   TYR A  96     -36.547  55.421  23.892  1.00 23.35           O  
ATOM    769  CB  TYR A  96     -34.300  54.791  21.953  1.00 24.08           C  
ATOM    770  CG  TYR A  96     -35.301  54.817  20.814  1.00 25.90           C  
ATOM    771  CD1 TYR A  96     -35.091  55.616  19.697  1.00 29.82           C  
ATOM    772  CD2 TYR A  96     -36.458  54.046  20.858  1.00 19.30           C  
ATOM    773  CE1 TYR A  96     -36.002  55.646  18.655  1.00 27.03           C  
ATOM    774  CE2 TYR A  96     -37.376  54.070  19.823  1.00 19.97           C  
ATOM    775  CZ  TYR A  96     -37.142  54.872  18.724  1.00 27.78           C  
ATOM    776  OH  TYR A  96     -38.049  54.902  17.689  1.00 29.83           O  
ATOM    777  N   THR A  97     -36.401  57.391  22.812  1.00 25.63           N  
ATOM    778  CA  THR A  97     -37.760  57.805  23.119  1.00 22.22           C  
ATOM    779  C   THR A  97     -38.587  57.855  21.843  1.00 23.57           C  
ATOM    780  O   THR A  97     -38.133  58.370  20.816  1.00 21.41           O  
ATOM    781  CB  THR A  97     -37.769  59.170  23.808  1.00 22.00           C  
ATOM    782  OG1 THR A  97     -37.126  60.135  22.965  1.00 22.78           O  
ATOM    783  CG2 THR A  97     -37.026  59.090  25.131  1.00 21.70           C  
ATOM    784  N   ALA A  98     -39.801  57.314  21.914  1.00 22.16           N  
ATOM    785  CA  ALA A  98     -40.703  57.289  20.773  1.00 21.86           C  
ATOM    786  C   ALA A  98     -42.134  57.464  21.251  1.00 20.95           C  
ATOM    787  O   ALA A  98     -42.509  56.968  22.317  1.00 24.68           O  
ATOM    788  CB  ALA A  98     -40.574  55.985  19.975  1.00 23.21           C  
ATOM    789  N   LEU A  99     -42.926  58.173  20.454  1.00 23.33           N  
ATOM    790  CA  LEU A  99     -44.339  58.389  20.729  1.00 20.52           C  
ATOM    791  C   LEU A  99     -45.152  57.899  19.542  1.00 20.87           C  
ATOM    792  O   LEU A  99     -44.869  58.265  18.397  1.00 26.73           O  
ATOM    793  CB  LEU A  99     -44.634  59.868  20.997  1.00 20.39           C  
ATOM    794  CG  LEU A  99     -46.071  60.330  20.744  1.00 16.91           C  
ATOM    795  CD1 LEU A  99     -47.021  59.759  21.786  1.00 16.37           C  
ATOM    796  CD2 LEU A  99     -46.147  61.847  20.719  1.00 17.35           C  
ATOM    797  N   SER A 100     -46.146  57.063  19.817  1.00 20.73           N  
ATOM    798  CA  SER A 100     -47.127  56.643  18.822  1.00 19.25           C  
ATOM    799  C   SER A 100     -48.492  57.070  19.335  1.00 17.91           C  
ATOM    800  O   SER A 100     -48.984  56.525  20.329  1.00 17.51           O  
ATOM    801  CB  SER A 100     -47.076  55.135  18.583  1.00 25.19           C  
ATOM    802  OG  SER A 100     -48.105  54.727  17.697  1.00 20.10           O  
ATOM    803  N   GLY A 101     -49.090  58.058  18.681  1.00 17.93           N  
ATOM    804  CA  GLY A 101     -50.407  58.498  19.085  1.00 15.46           C  
ATOM    805  C   GLY A 101     -50.533  59.980  19.356  1.00 18.92           C  
ATOM    806  O   GLY A 101     -49.776  60.796  18.822  1.00 16.25           O  
ATOM    807  N   LYS A 102     -51.493  60.329  20.204  1.00 19.90           N  
ATOM    808  CA  LYS A 102     -51.924  61.703  20.403  1.00 18.95           C  
ATOM    809  C   LYS A 102     -51.213  62.333  21.595  1.00 24.49           C  
ATOM    810  O   LYS A 102     -51.023  61.690  22.631  1.00 25.22           O  
ATOM    811  CB  LYS A 102     -53.441  61.739  20.608  1.00 16.69           C  
ATOM    812  CG  LYS A 102     -53.977  62.967  21.319  1.00 19.73           C  
ATOM    813  CD  LYS A 102     -55.461  62.808  21.611  1.00 19.34           C  
ATOM    814  CE  LYS A 102     -56.114  64.148  21.892  1.00 28.23           C  
ATOM    815  NZ  LYS A 102     -57.600  64.055  21.930  1.00 34.62           N  
ATOM    816  N   MET A 103     -50.810  63.593  21.436  1.00 17.32           N  
ATOM    817  CA  MET A 103     -50.361  64.396  22.567  1.00 19.87           C  
ATOM    818  C   MET A 103     -50.850  65.836  22.506  1.00 23.87           C  
ATOM    819  O   MET A 103     -50.661  66.570  23.481  1.00 23.61           O  
ATOM    820  CB  MET A 103     -48.829  64.381  22.673  1.00 21.30           C  
ATOM    821  CG  MET A 103     -48.306  64.642  24.082  1.00 23.22           C  
ATOM    822  SD  MET A 103     -49.056  63.601  25.350  1.00 21.68           S  
ATOM    823  CE  MET A 103     -48.139  62.079  25.125  1.00 17.28           C  
ATOM    824  N   HIS A 104     -51.475  66.258  21.405  1.00 23.03           N  
ATOM    825  CA  HIS A 104     -52.123  67.566  21.289  1.00 19.77           C  
ATOM    826  C   HIS A 104     -51.138  68.713  21.498  1.00 24.63           C  
ATOM    827  O   HIS A 104     -51.468  69.736  22.101  1.00 22.41           O  
ATOM    828  CB  HIS A 104     -53.310  67.689  22.244  1.00 18.45           C  
ATOM    829  CG  HIS A 104     -54.386  68.601  21.744  1.00 26.39           C  
ATOM    830  ND1 HIS A 104     -55.698  68.498  22.150  1.00 24.69           N  
ATOM    831  CD2 HIS A 104     -54.343  69.631  20.867  1.00 23.17           C  
ATOM    832  CE1 HIS A 104     -56.418  69.428  21.548  1.00 22.92           C  
ATOM    833  NE2 HIS A 104     -55.620  70.128  20.763  1.00 22.46           N  
ATOM    834  N   PHE A 105     -49.920  68.543  20.991  1.00 29.86           N  
ATOM    835  CA  PHE A 105     -48.974  69.647  20.943  1.00 17.40           C  
ATOM    836  C   PHE A 105     -49.506  70.745  20.031  1.00 22.17           C  
ATOM    837  O   PHE A 105     -49.871  70.487  18.880  1.00 24.71           O  
ATOM    838  CB  PHE A 105     -47.619  69.161  20.429  1.00 23.17           C  
ATOM    839  CG  PHE A 105     -46.914  68.218  21.358  1.00 26.93           C  
ATOM    840  CD1 PHE A 105     -47.032  68.353  22.730  1.00 24.35           C  
ATOM    841  CD2 PHE A 105     -46.121  67.198  20.855  1.00 24.16           C  
ATOM    842  CE1 PHE A 105     -46.374  67.487  23.583  1.00 26.93           C  
ATOM    843  CE2 PHE A 105     -45.461  66.329  21.702  1.00 21.15           C  
ATOM    844  CZ  PHE A 105     -45.586  66.474  23.067  1.00 22.27           C  
ATOM    845  N   VAL A 106     -49.556  71.971  20.545  1.00 24.95           N  
ATOM    846  CA  VAL A 106     -49.935  73.140  19.757  1.00 18.64           C  
ATOM    847  C   VAL A 106     -48.680  73.969  19.526  1.00 19.32           C  
ATOM    848  O   VAL A 106     -48.011  74.376  20.484  1.00 23.88           O  
ATOM    849  CB  VAL A 106     -51.026  73.970  20.448  1.00 15.54           C  
ATOM    850  CG1 VAL A 106     -51.291  75.241  19.662  1.00 16.18           C  
ATOM    851  CG2 VAL A 106     -52.299  73.157  20.589  1.00 18.75           C  
ATOM    852  N   GLY A 107     -48.355  74.211  18.260  1.00 14.54           N  
ATOM    853  CA  GLY A 107     -47.159  74.935  17.906  1.00 15.56           C  
ATOM    854  C   GLY A 107     -46.327  74.182  16.890  1.00 18.07           C  
ATOM    855  O   GLY A 107     -46.618  73.032  16.546  1.00 17.86           O  
ATOM    856  N   PRO A 108     -45.265  74.819  16.389  1.00 17.80           N  
ATOM    857  CA  PRO A 108     -44.441  74.171  15.356  1.00 19.04           C  
ATOM    858  C   PRO A 108     -43.691  72.942  15.846  1.00 23.51           C  
ATOM    859  O   PRO A 108     -43.296  72.114  15.015  1.00 23.94           O  
ATOM    860  CB  PRO A 108     -43.473  75.282  14.927  1.00 20.81           C  
ATOM    861  CG  PRO A 108     -43.431  76.219  16.088  1.00 22.92           C  
ATOM    862  CD  PRO A 108     -44.796  76.177  16.708  1.00 23.64           C  
ATOM    863  N   ASP A 109     -43.480  72.792  17.152  1.00 22.07           N  
ATOM    864  CA  ASP A 109     -42.818  71.615  17.701  1.00 21.73           C  
ATOM    865  C   ASP A 109     -43.856  70.528  17.958  1.00 20.01           C  
ATOM    866  O   ASP A 109     -44.763  70.710  18.778  1.00 18.20           O  
ATOM    867  CB  ASP A 109     -42.071  71.959  18.990  1.00 23.70           C  
ATOM    868  CG  ASP A 109     -41.139  70.844  19.448  1.00 27.89           C  
ATOM    869  OD1 ASP A 109     -41.316  69.687  19.012  1.00 29.70           O  
ATOM    870  OD2 ASP A 109     -40.228  71.123  20.253  1.00 29.89           O  
ATOM    871  N   GLN A 110     -43.715  69.398  17.267  1.00 24.61           N  
ATOM    872  CA  GLN A 110     -44.598  68.252  17.447  1.00 20.88           C  
ATOM    873  C   GLN A 110     -43.889  67.059  18.077  1.00 21.23           C  
ATOM    874  O   GLN A 110     -44.472  65.971  18.152  1.00 17.95           O  
ATOM    875  CB  GLN A 110     -45.220  67.847  16.109  1.00 17.99           C  
ATOM    876  CG  GLN A 110     -46.281  68.804  15.602  1.00 17.32           C  
ATOM    877  CD  GLN A 110     -47.412  68.999  16.595  1.00 17.70           C  
ATOM    878  OE1 GLN A 110     -48.193  68.083  16.854  1.00 23.82           O  
ATOM    879  NE2 GLN A 110     -47.506  70.199  17.154  1.00 14.28           N  
ATOM    880  N   LEU A 111     -42.648  67.235  18.532  1.00 22.74           N  
ATOM    881  CA  LEU A 111     -41.888  66.167  19.168  1.00 25.49           C  
ATOM    882  C   LEU A 111     -41.695  66.416  20.658  1.00 21.53           C  
ATOM    883  O   LEU A 111     -42.041  65.555  21.472  1.00 21.03           O  
ATOM    884  CB  LEU A 111     -40.532  65.995  18.470  1.00 24.40           C  
ATOM    885  CG  LEU A 111     -40.616  65.429  17.051  1.00 24.09           C  
ATOM    886  CD1 LEU A 111     -39.253  65.423  16.378  1.00 26.26           C  
ATOM    887  CD2 LEU A 111     -41.219  64.035  17.062  1.00 23.67           C  
ATOM    888  N   HIS A 112     -41.147  67.575  21.035  1.00 26.57           N  
ATOM    889  CA  HIS A 112     -40.955  67.953  22.438  1.00 21.22           C  
ATOM    890  C   HIS A 112     -40.105  66.922  23.181  1.00 22.75           C  
ATOM    891  O   HIS A 112     -40.502  66.383  24.217  1.00 25.07           O  
ATOM    892  CB  HIS A 112     -42.299  68.164  23.145  1.00 16.45           C  
ATOM    893  CG  HIS A 112     -42.936  69.487  22.854  1.00 26.62           C  
ATOM    894  ND1 HIS A 112     -42.493  70.667  23.414  1.00 26.68           N  
ATOM    895  CD2 HIS A 112     -43.983  69.818  22.062  1.00 25.54           C  
ATOM    896  CE1 HIS A 112     -43.240  71.666  22.979  1.00 23.29           C  
ATOM    897  NE2 HIS A 112     -44.151  71.178  22.157  1.00 21.88           N  
ATOM    898  N   GLY A 113     -38.915  66.652  22.642  1.00 18.09           N  
ATOM    899  CA  GLY A 113     -37.982  65.713  23.216  1.00 14.15           C  
ATOM    900  C   GLY A 113     -38.023  64.331  22.592  1.00 21.03           C  
ATOM    901  O   GLY A 113     -36.988  63.655  22.541  1.00 20.84           O  
ATOM    902  N   PHE A 114     -39.192  63.896  22.127  1.00 21.33           N  
ATOM    903  CA  PHE A 114     -39.308  62.601  21.470  1.00 16.56           C  
ATOM    904  C   PHE A 114     -38.369  62.531  20.273  1.00 14.72           C  
ATOM    905  O   PHE A 114     -38.341  63.436  19.435  1.00 19.82           O  
ATOM    906  CB  PHE A 114     -40.752  62.364  21.026  1.00 18.63           C  
ATOM    907  CG  PHE A 114     -41.680  61.969  22.143  1.00 19.54           C  
ATOM    908  CD1 PHE A 114     -41.464  60.808  22.867  1.00 19.32           C  
ATOM    909  CD2 PHE A 114     -42.778  62.752  22.459  1.00 17.77           C  
ATOM    910  CE1 PHE A 114     -42.321  60.442  23.890  1.00 18.70           C  
ATOM    911  CE2 PHE A 114     -43.638  62.392  23.480  1.00 16.25           C  
ATOM    912  CZ  PHE A 114     -43.409  61.235  24.197  1.00 15.60           C  
ATOM    913  N   GLU A 115     -37.585  61.455  20.202  1.00 15.03           N  
ATOM    914  CA  GLU A 115     -36.666  61.287  19.083  1.00 19.17           C  
ATOM    915  C   GLU A 115     -37.394  60.840  17.823  1.00 23.47           C  
ATOM    916  O   GLU A 115     -36.954  61.153  16.711  1.00 31.06           O  
ATOM    917  CB  GLU A 115     -35.572  60.284  19.454  1.00 19.66           C  
ATOM    918  CG  GLU A 115     -34.575  59.978  18.347  1.00 16.56           C  
ATOM    919  CD  GLU A 115     -33.468  59.045  18.807  1.00 21.92           C  
ATOM    920  OE1 GLU A 115     -33.281  58.898  20.035  1.00 19.48           O  
ATOM    921  OE2 GLU A 115     -32.787  58.453  17.944  1.00 23.45           O  
ATOM    922  N   GLU A 116     -38.508  60.131  17.978  1.00 20.67           N  
ATOM    923  CA  GLU A 116     -39.293  59.644  16.853  1.00 21.06           C  
ATOM    924  C   GLU A 116     -40.763  59.682  17.236  1.00 21.33           C  
ATOM    925  O   GLU A 116     -41.129  59.256  18.334  1.00 21.13           O  
ATOM    926  CB  GLU A 116     -38.881  58.217  16.470  1.00 28.05           C  
ATOM    927  CG  GLU A 116     -38.620  57.999  14.989  1.00 28.15           C  
ATOM    928  CD  GLU A 116     -38.338  56.542  14.662  1.00 35.63           C  
ATOM    929  OE1 GLU A 116     -37.483  55.932  15.340  1.00 31.74           O  
ATOM    930  OE2 GLU A 116     -38.972  56.003  13.730  1.00 46.05           O  
ATOM    931  N   ARG A 117     -41.600  60.204  16.343  1.00 25.46           N  
ATOM    932  CA  ARG A 117     -43.045  60.151  16.507  1.00 21.53           C  
ATOM    933  C   ARG A 117     -43.631  59.342  15.362  1.00 20.72           C  
ATOM    934  O   ARG A 117     -43.388  59.648  14.191  1.00 22.39           O  
ATOM    935  CB  ARG A 117     -43.672  61.543  16.551  1.00 17.01           C  
ATOM    936  CG  ARG A 117     -45.145  61.507  16.903  1.00 16.12           C  
ATOM    937  CD  ARG A 117     -45.716  62.892  17.123  1.00 16.00           C  
ATOM    938  NE  ARG A 117     -47.132  62.820  17.465  1.00 14.52           N  
ATOM    939  CZ  ARG A 117     -47.849  63.840  17.920  1.00 15.63           C  
ATOM    940  NH1 ARG A 117     -47.285  65.029  18.092  1.00 19.56           N  
ATOM    941  NH2 ARG A 117     -49.133  63.671  18.203  1.00 16.14           N  
ATOM    942  N   LEU A 118     -44.406  58.317  15.706  1.00 19.19           N  
ATOM    943  CA  LEU A 118     -44.809  57.310  14.735  1.00 21.88           C  
ATOM    944  C   LEU A 118     -46.043  57.709  13.940  1.00 22.94           C  
ATOM    945  O   LEU A 118     -46.205  57.260  12.799  1.00 26.06           O  
ATOM    946  CB  LEU A 118     -45.054  55.972  15.442  1.00 21.16           C  
ATOM    947  CG  LEU A 118     -43.843  55.077  15.750  1.00 20.01           C  
ATOM    948  CD1 LEU A 118     -42.582  55.854  16.122  1.00 20.24           C  
ATOM    949  CD2 LEU A 118     -44.186  54.074  16.837  1.00 25.77           C  
ATOM    950  N   THR A 119     -46.913  58.539  14.510  1.00 19.42           N  
ATOM    951  CA  THR A 119     -48.122  58.988  13.840  1.00 21.35           C  
ATOM    952  C   THR A 119     -48.197  60.507  13.887  1.00 24.79           C  
ATOM    953  O   THR A 119     -47.415  61.175  14.568  1.00 22.63           O  
ATOM    954  CB  THR A 119     -49.385  58.397  14.481  1.00 18.67           C  
ATOM    955  OG1 THR A 119     -49.600  59.010  15.759  1.00 17.40           O  
ATOM    956  CG2 THR A 119     -49.253  56.891  14.657  1.00 18.17           C  
ATOM    957  N   THR A 120     -49.154  61.046  13.138  1.00 26.43           N  
ATOM    958  CA  THR A 120     -49.541  62.437  13.282  1.00 22.49           C  
ATOM    959  C   THR A 120     -50.478  62.573  14.477  1.00 22.48           C  
ATOM    960  O   THR A 120     -50.829  61.593  15.141  1.00 16.71           O  
ATOM    961  CB  THR A 120     -50.206  62.942  12.004  1.00 18.77           C  
ATOM    962  OG1 THR A 120     -50.389  64.361  12.081  1.00 20.59           O  
ATOM    963  CG2 THR A 120     -51.559  62.280  11.818  1.00 18.76           C  
ATOM    964  N   ASP A 121     -50.898  63.800  14.760  1.00 20.97           N  
ATOM    965  CA  ASP A 121     -51.870  64.033  15.814  1.00 18.46           C  
ATOM    966  C   ASP A 121     -53.275  64.056  15.232  1.00 19.66           C  
ATOM    967  O   ASP A 121     -53.498  64.569  14.132  1.00 26.23           O  
ATOM    968  CB  ASP A 121     -51.582  65.342  16.545  1.00 17.89           C  
ATOM    969  CG  ASP A 121     -52.088  65.327  17.970  1.00 19.00           C  
ATOM    970  OD1 ASP A 121     -53.320  65.415  18.159  1.00 15.56           O  
ATOM    971  OD2 ASP A 121     -51.257  65.219  18.898  1.00 19.44           O  
ATOM    972  N   ILE A 122     -54.223  63.488  15.981  1.00 17.26           N  
ATOM    973  CA  ILE A 122     -55.615  63.492  15.552  1.00 22.26           C  
ATOM    974  C   ILE A 122     -56.227  64.888  15.627  1.00 26.01           C  
ATOM    975  O   ILE A 122     -57.192  65.177  14.911  1.00 22.44           O  
ATOM    976  CB  ILE A 122     -56.425  62.484  16.392  1.00 23.32           C  
ATOM    977  CG1 ILE A 122     -57.798  62.228  15.764  1.00 21.89           C  
ATOM    978  CG2 ILE A 122     -56.561  62.963  17.836  1.00 17.65           C  
ATOM    979  CD1 ILE A 122     -58.622  61.191  16.497  1.00 21.27           C  
ATOM    980  N   TYR A 123     -55.678  65.771  16.458  1.00 25.42           N  
ATOM    981  CA  TYR A 123     -56.234  67.091  16.711  1.00 22.15           C  
ATOM    982  C   TYR A 123     -55.310  68.191  16.192  1.00 22.05           C  
ATOM    983  O   TYR A 123     -54.110  67.969  15.997  1.00 17.98           O  
ATOM    984  CB  TYR A 123     -56.489  67.272  18.215  1.00 23.16           C  
ATOM    985  CG  TYR A 123     -57.892  66.875  18.626  1.00 25.05           C  
ATOM    986  CD1 TYR A 123     -58.820  66.467  17.675  1.00 26.08           C  
ATOM    987  CD2 TYR A 123     -58.289  66.906  19.957  1.00 21.95           C  
ATOM    988  CE1 TYR A 123     -60.103  66.103  18.036  1.00 30.22           C  
ATOM    989  CE2 TYR A 123     -59.572  66.544  20.328  1.00 24.39           C  
ATOM    990  CZ  TYR A 123     -60.476  66.144  19.363  1.00 32.55           C  
ATOM    991  OH  TYR A 123     -61.757  65.782  19.718  1.00 37.46           O  
ATOM    992  N   PRO A 124     -55.841  69.392  15.942  1.00 17.49           N  
ATOM    993  CA  PRO A 124     -55.042  70.433  15.282  1.00 16.90           C  
ATOM    994  C   PRO A 124     -53.847  70.878  16.114  1.00 18.77           C  
ATOM    995  O   PRO A 124     -53.777  70.666  17.326  1.00 16.32           O  
ATOM    996  CB  PRO A 124     -56.040  71.584  15.098  1.00 17.33           C  
ATOM    997  CG  PRO A 124     -57.381  70.949  15.169  1.00 22.73           C  
ATOM    998  CD  PRO A 124     -57.240  69.817  16.132  1.00 18.94           C  
ATOM    999  N   ALA A 125     -52.898  71.522  15.431  1.00 20.58           N  
ATOM   1000  CA  ALA A 125     -51.680  72.023  16.058  1.00 17.12           C  
ATOM   1001  C   ALA A 125     -51.562  73.543  16.001  1.00 21.34           C  
ATOM   1002  O   ALA A 125     -50.501  74.081  16.339  1.00 22.87           O  
ATOM   1003  CB  ALA A 125     -50.446  71.387  15.409  1.00  7.89           C  
ATOM   1004  N   ASP A 126     -52.610  74.252  15.587  1.00 16.12           N  
ATOM   1005  CA  ASP A 126     -52.560  75.700  15.460  1.00 19.48           C  
ATOM   1006  C   ASP A 126     -53.360  76.356  16.587  1.00 23.45           C  
ATOM   1007  O   ASP A 126     -53.784  75.698  17.545  1.00 24.11           O  
ATOM   1008  CB  ASP A 126     -53.054  76.133  14.073  1.00 25.75           C  
ATOM   1009  CG  ASP A 126     -54.442  75.608  13.740  1.00 26.75           C  
ATOM   1010  OD1 ASP A 126     -55.328  75.621  14.621  1.00 25.27           O  
ATOM   1011  OD2 ASP A 126     -54.652  75.193  12.580  1.00 26.21           O  
ATOM   1012  N   PHE A 127     -53.569  77.670  16.464  1.00 18.40           N  
ATOM   1013  CA  PHE A 127     -54.242  78.464  17.487  1.00 21.34           C  
ATOM   1014  C   PHE A 127     -55.737  78.613  17.232  1.00 19.22           C  
ATOM   1015  O   PHE A 127     -56.333  79.617  17.640  1.00 23.11           O  
ATOM   1016  CB  PHE A 127     -53.587  79.843  17.596  1.00 22.19           C  
ATOM   1017  CG  PHE A 127     -52.088  79.801  17.714  1.00 23.21           C  
ATOM   1018  CD1 PHE A 127     -51.469  78.906  18.572  1.00 23.55           C  
ATOM   1019  CD2 PHE A 127     -51.299  80.658  16.966  1.00 20.61           C  
ATOM   1020  CE1 PHE A 127     -50.091  78.868  18.681  1.00 18.29           C  
ATOM   1021  CE2 PHE A 127     -49.919  80.623  17.070  1.00 19.06           C  
ATOM   1022  CZ  PHE A 127     -49.316  79.728  17.928  1.00 16.72           C  
ATOM   1023  N   GLY A 128     -56.363  77.641  16.571  1.00 18.40           N  
ATOM   1024  CA  GLY A 128     -57.765  77.790  16.220  1.00 22.77           C  
ATOM   1025  C   GLY A 128     -58.691  77.755  17.421  1.00 24.60           C  
ATOM   1026  O   GLY A 128     -59.613  78.568  17.529  1.00 27.30           O  
ATOM   1027  N   TRP A 129     -58.462  76.822  18.339  1.00 30.26           N  
ATOM   1028  CA  TRP A 129     -59.369  76.616  19.468  1.00 33.22           C  
ATOM   1029  C   TRP A 129     -59.028  77.530  20.645  1.00 30.87           C  
ATOM   1030  O   TRP A 129     -58.931  77.091  21.789  1.00 28.51           O  
ATOM   1031  CB  TRP A 129     -59.347  75.151  19.889  1.00 32.32           C  
ATOM   1032  CG  TRP A 129     -59.766  74.187  18.810  1.00 31.79           C  
ATOM   1033  CD1 TRP A 129     -60.172  74.495  17.542  1.00 27.23           C  
ATOM   1034  CD2 TRP A 129     -59.818  72.758  18.910  1.00 31.39           C  
ATOM   1035  NE1 TRP A 129     -60.471  73.348  16.849  1.00 28.37           N  
ATOM   1036  CE2 TRP A 129     -60.263  72.268  17.665  1.00 27.51           C  
ATOM   1037  CE3 TRP A 129     -59.531  71.847  19.931  1.00 28.69           C  
ATOM   1038  CZ2 TRP A 129     -60.427  70.907  17.415  1.00 28.77           C  
ATOM   1039  CZ3 TRP A 129     -59.695  70.497  19.681  1.00 27.81           C  
ATOM   1040  CH2 TRP A 129     -60.139  70.040  18.432  1.00 30.43           C  
ATOM   1041  N   THR A 130     -58.846  78.821  20.369  1.00 32.42           N  
ATOM   1042  CA  THR A 130     -58.469  79.775  21.405  1.00 27.66           C  
ATOM   1043  C   THR A 130     -59.716  80.415  21.999  1.00 33.43           C  
ATOM   1044  O   THR A 130     -60.474  81.063  21.264  1.00 33.54           O  
ATOM   1045  CB  THR A 130     -57.557  80.853  20.843  1.00 23.68           C  
ATOM   1046  OG1 THR A 130     -56.303  80.275  20.463  1.00 21.09           O  
ATOM   1047  CG2 THR A 130     -57.310  81.935  21.880  1.00 29.64           C  
ATOM   1048  N   PRO A 131     -59.975  80.259  23.295  1.00 29.99           N  
ATOM   1049  CA  PRO A 131     -61.096  80.971  23.915  1.00 27.58           C  
ATOM   1050  C   PRO A 131     -60.754  82.439  24.114  1.00 27.22           C  
ATOM   1051  O   PRO A 131     -59.609  82.870  23.969  1.00 26.55           O  
ATOM   1052  CB  PRO A 131     -61.291  80.252  25.257  1.00 23.56           C  
ATOM   1053  CG  PRO A 131     -60.412  79.024  25.196  1.00 29.78           C  
ATOM   1054  CD  PRO A 131     -59.310  79.356  24.244  1.00 28.80           C  
ATOM   1055  N   ASP A 132     -61.778  83.218  24.454  1.00 27.18           N  
ATOM   1056  CA  ASP A 132     -61.612  84.651  24.683  1.00 35.94           C  
ATOM   1057  C   ASP A 132     -62.388  85.032  25.935  1.00 38.78           C  
ATOM   1058  O   ASP A 132     -63.623  85.007  25.934  1.00 35.19           O  
ATOM   1059  CB  ASP A 132     -62.082  85.467  23.478  1.00 40.64           C  
ATOM   1060  CG  ASP A 132     -61.461  86.852  23.432  1.00 42.37           C  
ATOM   1061  OD1 ASP A 132     -60.801  87.247  24.417  1.00 38.67           O  
ATOM   1062  OD2 ASP A 132     -61.626  87.545  22.405  1.00 50.81           O  
ATOM   1063  N   TYR A 133     -61.663  85.386  26.999  1.00 31.66           N  
ATOM   1064  CA  TYR A 133     -62.310  85.845  28.222  1.00 33.82           C  
ATOM   1065  C   TYR A 133     -63.047  87.162  28.025  1.00 34.08           C  
ATOM   1066  O   TYR A 133     -63.901  87.509  28.847  1.00 30.48           O  
ATOM   1067  CB  TYR A 133     -61.280  85.994  29.343  1.00 24.80           C  
ATOM   1068  CG  TYR A 133     -60.944  84.701  30.049  1.00 30.15           C  
ATOM   1069  CD1 TYR A 133     -61.557  83.509  29.688  1.00 30.55           C  
ATOM   1070  CD2 TYR A 133     -60.014  84.673  31.080  1.00 33.48           C  
ATOM   1071  CE1 TYR A 133     -61.250  82.325  30.331  1.00 23.09           C  
ATOM   1072  CE2 TYR A 133     -59.703  83.494  31.729  1.00 30.93           C  
ATOM   1073  CZ  TYR A 133     -60.325  82.323  31.351  1.00 26.60           C  
ATOM   1074  OH  TYR A 133     -60.019  81.145  31.995  1.00 32.50           O  
ATOM   1075  N   ARG A 134     -62.737  87.900  26.956  1.00 31.44           N  
ATOM   1076  CA  ARG A 134     -63.406  89.168  26.698  1.00 26.48           C  
ATOM   1077  C   ARG A 134     -64.849  88.983  26.247  1.00 33.21           C  
ATOM   1078  O   ARG A 134     -65.625  89.942  26.292  1.00 33.91           O  
ATOM   1079  CB  ARG A 134     -62.629  89.962  25.649  1.00 25.26           C  
ATOM   1080  CG  ARG A 134     -61.244  90.392  26.103  1.00 34.16           C  
ATOM   1081  CD  ARG A 134     -60.518  91.169  25.015  1.00 43.08           C  
ATOM   1082  NE  ARG A 134     -60.318  90.367  23.812  1.00 43.04           N  
ATOM   1083  CZ  ARG A 134     -59.229  90.420  23.052  1.00 50.31           C  
ATOM   1084  NH1 ARG A 134     -58.235  91.241  23.368  1.00 42.77           N  
ATOM   1085  NH2 ARG A 134     -59.133  89.652  21.975  1.00 47.21           N  
ATOM   1086  N   LYS A 135     -65.230  87.777  25.822  1.00 37.97           N  
ATOM   1087  CA  LYS A 135     -66.593  87.479  25.388  1.00 39.14           C  
ATOM   1088  C   LYS A 135     -67.146  86.301  26.187  1.00 36.14           C  
ATOM   1089  O   LYS A 135     -67.367  85.213  25.637  1.00 30.75           O  
ATOM   1090  CB  LYS A 135     -66.641  87.183  23.890  1.00 35.22           C  
ATOM   1091  CG  LYS A 135     -66.371  88.388  23.007  1.00 37.45           C  
ATOM   1092  CD  LYS A 135     -66.140  87.970  21.566  1.00 32.81           C  
ATOM   1093  CE  LYS A 135     -64.826  87.221  21.418  1.00 49.43           C  
ATOM   1094  NZ  LYS A 135     -64.503  86.934  19.993  1.00 54.12           N  
ATOM   1095  N   PRO A 136     -67.397  86.487  27.484  1.00 35.88           N  
ATOM   1096  CA  PRO A 136     -67.943  85.386  28.285  1.00 36.48           C  
ATOM   1097  C   PRO A 136     -69.412  85.153  27.969  1.00 44.95           C  
ATOM   1098  O   PRO A 136     -70.195  86.095  27.825  1.00 49.91           O  
ATOM   1099  CB  PRO A 136     -67.745  85.865  29.725  1.00 32.95           C  
ATOM   1100  CG  PRO A 136     -67.804  87.340  29.627  1.00 41.38           C  
ATOM   1101  CD  PRO A 136     -67.224  87.712  28.285  1.00 37.91           C  
ATOM   1102  N   GLY A 137     -69.779  83.877  27.864  1.00 39.43           N  
ATOM   1103  CA  GLY A 137     -71.107  83.475  27.467  1.00 39.62           C  
ATOM   1104  C   GLY A 137     -71.221  83.042  26.021  1.00 39.17           C  
ATOM   1105  O   GLY A 137     -72.166  82.322  25.675  1.00 30.05           O  
ATOM   1106  N   GLU A 138     -70.290  83.464  25.170  1.00 38.19           N  
ATOM   1107  CA  GLU A 138     -70.284  83.038  23.782  1.00 41.94           C  
ATOM   1108  C   GLU A 138     -69.730  81.622  23.667  1.00 40.56           C  
ATOM   1109  O   GLU A 138     -69.001  81.136  24.536  1.00 53.25           O  
ATOM   1110  CB  GLU A 138     -69.458  83.998  22.922  1.00 52.50           C  
ATOM   1111  CG  GLU A 138     -67.983  83.623  22.801  1.00 47.78           C  
ATOM   1112  CD  GLU A 138     -67.355  84.105  21.504  1.00 54.52           C  
ATOM   1113  OE1 GLU A 138     -68.105  84.422  20.557  1.00 59.53           O  
ATOM   1114  OE2 GLU A 138     -66.109  84.164  21.430  1.00 40.87           O  
ATOM   1115  N   ARG A 139     -70.095  80.954  22.577  1.00 42.54           N  
ATOM   1116  CA  ARG A 139     -69.565  79.636  22.270  1.00 51.01           C  
ATOM   1117  C   ARG A 139     -69.279  79.554  20.779  1.00 52.76           C  
ATOM   1118  O   ARG A 139     -69.923  80.226  19.969  1.00 52.85           O  
ATOM   1119  CB  ARG A 139     -70.525  78.516  22.697  1.00 49.39           C  
ATOM   1120  CG  ARG A 139     -71.880  78.543  22.013  1.00 47.70           C  
ATOM   1121  CD  ARG A 139     -72.596  77.213  22.185  1.00 46.82           C  
ATOM   1122  NE  ARG A 139     -72.109  76.212  21.240  1.00 57.62           N  
ATOM   1123  CZ  ARG A 139     -71.933  74.928  21.534  1.00 58.99           C  
ATOM   1124  NH1 ARG A 139     -72.202  74.483  22.752  1.00112.35           N  
ATOM   1125  NH2 ARG A 139     -71.484  74.089  20.611  1.00 58.91           N  
ATOM   1126  N   ILE A 140     -68.297  78.731  20.427  1.00 50.32           N  
ATOM   1127  CA  ILE A 140     -67.828  78.592  19.054  1.00 54.38           C  
ATOM   1128  C   ILE A 140     -68.262  77.220  18.556  1.00 55.60           C  
ATOM   1129  O   ILE A 140     -67.679  76.198  18.937  1.00 48.21           O  
ATOM   1130  CB  ILE A 140     -66.309  78.771  18.955  1.00 51.74           C  
ATOM   1131  CG1 ILE A 140     -65.886  80.089  19.610  1.00 48.53           C  
ATOM   1132  CG2 ILE A 140     -65.875  78.744  17.513  1.00 48.33           C  
ATOM   1133  CD1 ILE A 140     -66.164  81.314  18.762  1.00 43.33           C  
ATOM   1134  N   ASP A 141     -69.270  77.200  17.678  1.00 59.60           N  
ATOM   1135  CA  ASP A 141     -69.957  75.953  17.355  1.00 57.69           C  
ATOM   1136  C   ASP A 141     -69.031  74.942  16.687  1.00 51.85           C  
ATOM   1137  O   ASP A 141     -69.130  73.737  16.949  1.00 53.53           O  
ATOM   1138  CB  ASP A 141     -71.166  76.240  16.462  1.00 71.41           C  
ATOM   1139  CG  ASP A 141     -72.096  75.043  16.326  1.00 89.49           C  
ATOM   1140  OD1 ASP A 141     -71.695  74.032  15.710  1.00 70.13           O  
ATOM   1141  OD2 ASP A 141     -73.233  75.115  16.836  1.00 78.31           O  
ATOM   1142  N   TRP A 142     -68.124  75.402  15.827  1.00 45.32           N  
ATOM   1143  CA  TRP A 142     -67.420  74.460  14.965  1.00 49.32           C  
ATOM   1144  C   TRP A 142     -66.341  73.653  15.681  1.00 46.02           C  
ATOM   1145  O   TRP A 142     -65.695  72.822  15.033  1.00 46.49           O  
ATOM   1146  CB  TRP A 142     -66.816  75.182  13.753  1.00 49.23           C  
ATOM   1147  CG  TRP A 142     -65.887  76.317  14.057  1.00 40.06           C  
ATOM   1148  CD1 TRP A 142     -66.228  77.619  14.267  1.00 44.50           C  
ATOM   1149  CD2 TRP A 142     -64.457  76.258  14.144  1.00 73.01           C  
ATOM   1150  NE1 TRP A 142     -65.102  78.373  14.492  1.00 50.58           N  
ATOM   1151  CE2 TRP A 142     -64.002  77.560  14.426  1.00 45.22           C  
ATOM   1152  CE3 TRP A 142     -63.519  75.228  14.020  1.00 37.77           C  
ATOM   1153  CZ2 TRP A 142     -62.651  77.861  14.587  1.00 41.05           C  
ATOM   1154  CZ3 TRP A 142     -62.178  75.528  14.179  1.00 32.68           C  
ATOM   1155  CH2 TRP A 142     -61.757  76.834  14.460  1.00 36.87           C  
ATOM   1156  N   TRP A 143     -66.132  73.848  16.984  1.00 48.21           N  
ATOM   1157  CA  TRP A 143     -65.190  72.990  17.698  1.00 43.66           C  
ATOM   1158  C   TRP A 143     -65.562  72.805  19.166  1.00 44.61           C  
ATOM   1159  O   TRP A 143     -64.987  71.949  19.847  1.00 44.49           O  
ATOM   1160  CB  TRP A 143     -63.760  73.531  17.570  1.00 38.65           C  
ATOM   1161  CG  TRP A 143     -63.507  74.863  18.214  1.00 35.19           C  
ATOM   1162  CD1 TRP A 143     -63.603  76.090  17.623  1.00 40.70           C  
ATOM   1163  CD2 TRP A 143     -63.082  75.101  19.563  1.00 36.94           C  
ATOM   1164  NE1 TRP A 143     -63.279  77.076  18.524  1.00 38.74           N  
ATOM   1165  CE2 TRP A 143     -62.956  76.496  19.721  1.00 35.16           C  
ATOM   1166  CE3 TRP A 143     -62.804  74.270  20.653  1.00 34.35           C  
ATOM   1167  CZ2 TRP A 143     -62.564  77.079  20.925  1.00 38.90           C  
ATOM   1168  CZ3 TRP A 143     -62.416  74.850  21.847  1.00 36.95           C  
ATOM   1169  CH2 TRP A 143     -62.299  76.242  21.973  1.00 37.55           C  
ATOM   1170  N   TYR A 144     -66.520  73.584  19.664  1.00 45.67           N  
ATOM   1171  CA  TYR A 144     -66.981  73.403  21.034  1.00 47.16           C  
ATOM   1172  C   TYR A 144     -67.662  72.048  21.196  1.00 44.94           C  
ATOM   1173  O   TYR A 144     -68.225  71.491  20.251  1.00 41.12           O  
ATOM   1174  CB  TYR A 144     -67.959  74.508  21.433  1.00 45.76           C  
ATOM   1175  CG  TYR A 144     -67.347  75.650  22.213  1.00 45.44           C  
ATOM   1176  CD1 TYR A 144     -66.189  76.279  21.772  1.00 46.68           C  
ATOM   1177  CD2 TYR A 144     -67.935  76.107  23.386  1.00 43.37           C  
ATOM   1178  CE1 TYR A 144     -65.631  77.329  22.482  1.00 44.10           C  
ATOM   1179  CE2 TYR A 144     -67.384  77.156  24.102  1.00 42.46           C  
ATOM   1180  CZ  TYR A 144     -66.232  77.762  23.645  1.00 40.09           C  
ATOM   1181  OH  TYR A 144     -65.680  78.804  24.354  1.00 36.70           O  
ATOM   1182  N   HIS A 145     -67.603  71.520  22.415  1.00 45.24           N  
ATOM   1183  CA  HIS A 145     -68.363  70.324  22.744  1.00 38.20           C  
ATOM   1184  C   HIS A 145     -69.855  70.628  22.720  1.00 41.17           C  
ATOM   1185  O   HIS A 145     -70.292  71.702  23.142  1.00 50.78           O  
ATOM   1186  CB  HIS A 145     -67.967  69.802  24.125  1.00 38.86           C  
ATOM   1187  CG  HIS A 145     -67.007  68.656  24.087  1.00 37.79           C  
ATOM   1188  ND1 HIS A 145     -67.104  67.632  23.170  1.00 39.28           N  
ATOM   1189  CD2 HIS A 145     -65.935  68.367  24.862  1.00 41.55           C  
ATOM   1190  CE1 HIS A 145     -66.130  66.765  23.377  1.00 43.39           C  
ATOM   1191  NE2 HIS A 145     -65.407  67.186  24.400  1.00 39.29           N  
ATOM   1192  N   ASN A 146     -70.638  69.677  22.217  1.00 35.43           N  
ATOM   1193  CA  ASN A 146     -72.088  69.777  22.266  1.00 36.03           C  
ATOM   1194  C   ASN A 146     -72.669  68.394  22.515  1.00 34.18           C  
ATOM   1195  O   ASN A 146     -72.023  67.371  22.274  1.00 30.14           O  
ATOM   1196  CB  ASN A 146     -72.671  70.394  20.983  1.00 36.80           C  
ATOM   1197  CG  ASN A 146     -72.442  69.534  19.757  1.00 35.63           C  
ATOM   1198  OD1 ASN A 146     -73.166  68.568  19.517  1.00 34.55           O  
ATOM   1199  ND2 ASN A 146     -71.438  69.891  18.963  1.00 43.92           N  
ATOM   1200  N   LEU A 147     -73.903  68.376  23.006  1.00 31.23           N  
ATOM   1201  CA  LEU A 147     -74.551  67.127  23.388  1.00 31.39           C  
ATOM   1202  C   LEU A 147     -74.941  66.256  22.194  1.00 36.26           C  
ATOM   1203  O   LEU A 147     -75.634  65.246  22.400  1.00 35.36           O  
ATOM   1204  CB  LEU A 147     -75.777  67.427  24.251  1.00 32.70           C  
ATOM   1205  CG  LEU A 147     -75.472  68.082  25.601  1.00 31.74           C  
ATOM   1206  CD1 LEU A 147     -76.681  68.017  26.521  1.00 35.71           C  
ATOM   1207  CD2 LEU A 147     -74.259  67.437  26.258  1.00 24.94           C  
ATOM   1208  N   GLY A 148     -74.534  66.595  20.969  1.00 32.42           N  
ATOM   1209  CA  GLY A 148     -74.747  65.699  19.848  1.00 27.24           C  
ATOM   1210  C   GLY A 148     -74.025  64.378  19.991  1.00 27.59           C  
ATOM   1211  O   GLY A 148     -74.448  63.381  19.396  1.00 29.65           O  
ATOM   1212  N   SER A 149     -72.940  64.347  20.770  1.00 25.26           N  
ATOM   1213  CA  SER A 149     -72.265  63.087  21.054  1.00 32.25           C  
ATOM   1214  C   SER A 149     -73.162  62.140  21.839  1.00 31.36           C  
ATOM   1215  O   SER A 149     -73.059  60.918  21.688  1.00 27.85           O  
ATOM   1216  CB  SER A 149     -70.969  63.346  21.825  1.00 27.88           C  
ATOM   1217  OG  SER A 149     -70.034  64.059  21.036  1.00 28.20           O  
ATOM   1218  N   VAL A 150     -74.046  62.682  22.677  1.00 34.12           N  
ATOM   1219  CA  VAL A 150     -74.925  61.839  23.477  1.00 31.47           C  
ATOM   1220  C   VAL A 150     -76.080  61.310  22.636  1.00 30.32           C  
ATOM   1221  O   VAL A 150     -76.412  60.121  22.698  1.00 35.59           O  
ATOM   1222  CB  VAL A 150     -75.424  62.618  24.708  1.00 29.94           C  
ATOM   1223  CG1 VAL A 150     -76.191  61.700  25.645  1.00 27.66           C  
ATOM   1224  CG2 VAL A 150     -74.252  63.268  25.430  1.00 25.21           C  
ATOM   1225  N   THR A 151     -76.702  62.172  21.830  1.00 32.33           N  
ATOM   1226  CA  THR A 151     -77.834  61.755  21.011  1.00 32.48           C  
ATOM   1227  C   THR A 151     -77.421  60.924  19.805  1.00 27.99           C  
ATOM   1228  O   THR A 151     -78.259  60.203  19.251  1.00 31.09           O  
ATOM   1229  CB  THR A 151     -78.622  62.978  20.535  1.00 27.39           C  
ATOM   1230  OG1 THR A 151     -77.839  63.713  19.585  1.00 22.77           O  
ATOM   1231  CG2 THR A 151     -78.968  63.879  21.711  1.00 28.80           C  
ATOM   1232  N   GLY A 152     -76.161  61.004  19.386  1.00 26.44           N  
ATOM   1233  CA  GLY A 152     -75.715  60.277  18.214  1.00 31.48           C  
ATOM   1234  C   GLY A 152     -74.863  59.067  18.536  1.00 35.42           C  
ATOM   1235  O   GLY A 152     -74.196  58.517  17.653  1.00 33.92           O  
ATOM   1236  N   ALA A 153     -74.877  58.642  19.797  1.00 33.35           N  
ATOM   1237  CA  ALA A 153     -74.095  57.485  20.205  1.00 31.63           C  
ATOM   1238  C   ALA A 153     -74.643  56.219  19.560  1.00 33.56           C  
ATOM   1239  O   ALA A 153     -75.858  56.042  19.434  1.00 41.04           O  
ATOM   1240  CB  ALA A 153     -74.101  57.346  21.725  1.00 24.47           C  
ATOM   1241  N   GLY A 154     -73.739  55.335  19.145  1.00 30.09           N  
ATOM   1242  CA  GLY A 154     -74.161  54.120  18.478  1.00 30.86           C  
ATOM   1243  C   GLY A 154     -73.038  53.228  17.993  1.00 27.44           C  
ATOM   1244  O   GLY A 154     -71.935  53.241  18.548  1.00 26.23           O  
ATOM   1245  N   VAL A 155     -73.312  52.454  16.945  1.00 26.18           N  
ATOM   1246  CA  VAL A 155     -72.416  51.410  16.460  1.00 25.17           C  
ATOM   1247  C   VAL A 155     -71.905  51.791  15.078  1.00 24.98           C  
ATOM   1248  O   VAL A 155     -72.686  52.198  14.209  1.00 29.06           O  
ATOM   1249  CB  VAL A 155     -73.123  50.045  16.414  1.00 22.87           C  
ATOM   1250  CG1 VAL A 155     -72.144  48.954  16.007  1.00 29.93           C  
ATOM   1251  CG2 VAL A 155     -73.762  49.729  17.752  1.00 22.57           C  
ATOM   1252  N   ALA A 156     -70.597  51.651  14.876  1.00 20.56           N  
ATOM   1253  CA  ALA A 156     -69.991  51.795  13.562  1.00 21.86           C  
ATOM   1254  C   ALA A 156     -68.708  50.983  13.534  1.00 20.08           C  
ATOM   1255  O   ALA A 156     -68.059  50.787  14.565  1.00 18.34           O  
ATOM   1256  CB  ALA A 156     -69.701  53.260  13.214  1.00 26.11           C  
ATOM   1257  N   GLU A 157     -68.348  50.506  12.345  1.00 17.06           N  
ATOM   1258  CA  GLU A 157     -67.134  49.716  12.201  1.00 19.95           C  
ATOM   1259  C   GLU A 157     -65.896  50.568  11.971  1.00 20.03           C  
ATOM   1260  O   GLU A 157     -64.780  50.073  12.158  1.00 26.71           O  
ATOM   1261  CB  GLU A 157     -67.288  48.711  11.056  1.00 17.91           C  
ATOM   1262  CG  GLU A 157     -68.378  47.685  11.302  1.00 17.28           C  
ATOM   1263  CD  GLU A 157     -68.300  47.082  12.690  1.00 16.46           C  
ATOM   1264  OE1 GLU A 157     -69.295  47.187  13.434  1.00 16.68           O  
ATOM   1265  OE2 GLU A 157     -67.246  46.507  13.036  1.00 15.69           O  
ATOM   1266  N   ILE A 158     -66.063  51.827  11.577  1.00 20.71           N  
ATOM   1267  CA  ILE A 158     -64.949  52.749  11.395  1.00 18.11           C  
ATOM   1268  C   ILE A 158     -65.381  54.126  11.880  1.00 20.40           C  
ATOM   1269  O   ILE A 158     -66.545  54.514  11.731  1.00 22.11           O  
ATOM   1270  CB  ILE A 158     -64.475  52.800   9.922  1.00 21.44           C  
ATOM   1271  CG1 ILE A 158     -63.113  53.492   9.808  1.00 19.87           C  
ATOM   1272  CG2 ILE A 158     -65.503  53.490   9.029  1.00 20.48           C  
ATOM   1273  CD1 ILE A 158     -62.029  52.868  10.659  1.00 17.59           C  
ATOM   1274  N   THR A 159     -64.448  54.846  12.498  1.00 21.37           N  
ATOM   1275  CA  THR A 159     -64.629  56.251  12.830  1.00 23.03           C  
ATOM   1276  C   THR A 159     -63.307  56.971  12.622  1.00 19.33           C  
ATOM   1277  O   THR A 159     -62.281  56.360  12.311  1.00 16.30           O  
ATOM   1278  CB  THR A 159     -65.110  56.467  14.274  1.00 24.11           C  
ATOM   1279  OG1 THR A 159     -64.242  55.780  15.184  1.00 23.18           O  
ATOM   1280  CG2 THR A 159     -66.547  55.990  14.461  1.00 20.41           C  
ATOM   1281  N   ASN A 160     -63.347  58.294  12.795  1.00 19.46           N  
ATOM   1282  CA  ASN A 160     -62.119  59.077  12.777  1.00 20.67           C  
ATOM   1283  C   ASN A 160     -61.171  58.618  13.877  1.00 21.38           C  
ATOM   1284  O   ASN A 160     -59.966  58.458  13.647  1.00 14.00           O  
ATOM   1285  CB  ASN A 160     -62.451  60.563  12.927  1.00 18.53           C  
ATOM   1286  CG  ASN A 160     -61.222  61.447  12.867  1.00 22.88           C  
ATOM   1287  OD1 ASN A 160     -60.596  61.593  11.816  1.00 26.50           O  
ATOM   1288  ND2 ASN A 160     -60.872  62.047  13.997  1.00 18.02           N  
ATOM   1289  N   GLN A 161     -61.706  58.374  15.075  1.00 23.16           N  
ATOM   1290  CA  GLN A 161     -60.875  57.924  16.186  1.00 20.94           C  
ATOM   1291  C   GLN A 161     -60.397  56.492  15.980  1.00 22.14           C  
ATOM   1292  O   GLN A 161     -59.255  56.159  16.319  1.00 21.89           O  
ATOM   1293  CB  GLN A 161     -61.651  58.042  17.497  1.00 21.89           C  
ATOM   1294  CG  GLN A 161     -62.287  59.398  17.726  1.00 30.15           C  
ATOM   1295  CD  GLN A 161     -62.337  59.774  19.191  1.00 29.10           C  
ATOM   1296  OE1 GLN A 161     -61.898  60.856  19.583  1.00 35.15           O  
ATOM   1297  NE2 GLN A 161     -62.875  58.880  20.012  1.00 29.20           N  
ATOM   1298  N   MET A 162     -61.254  55.631  15.425  1.00 23.28           N  
ATOM   1299  CA  MET A 162     -60.901  54.220  15.307  1.00 23.71           C  
ATOM   1300  C   MET A 162     -59.853  53.993  14.225  1.00 23.48           C  
ATOM   1301  O   MET A 162     -58.957  53.157  14.390  1.00 26.19           O  
ATOM   1302  CB  MET A 162     -62.152  53.386  15.045  1.00 14.48           C  
ATOM   1303  CG  MET A 162     -62.792  52.896  16.326  1.00 21.42           C  
ATOM   1304  SD  MET A 162     -64.087  51.681  16.076  1.00 27.94           S  
ATOM   1305  CE  MET A 162     -65.505  52.740  15.808  1.00 22.39           C  
ATOM   1306  N   GLU A 163     -59.945  54.724  13.111  1.00 20.26           N  
ATOM   1307  CA  GLU A 163     -58.853  54.707  12.142  1.00 20.62           C  
ATOM   1308  C   GLU A 163     -57.552  55.156  12.792  1.00 20.91           C  
ATOM   1309  O   GLU A 163     -56.484  54.592  12.523  1.00 22.19           O  
ATOM   1310  CB  GLU A 163     -59.191  55.598  10.944  1.00 18.04           C  
ATOM   1311  CG  GLU A 163     -57.979  56.291  10.330  1.00 19.70           C  
ATOM   1312  CD  GLU A 163     -58.314  57.086   9.081  1.00 26.27           C  
ATOM   1313  OE1 GLU A 163     -57.492  57.087   8.139  1.00 20.20           O  
ATOM   1314  OE2 GLU A 163     -59.396  57.711   9.040  1.00 25.00           O  
ATOM   1315  N   TYR A 164     -57.631  56.157  13.673  1.00 21.96           N  
ATOM   1316  CA  TYR A 164     -56.442  56.668  14.348  1.00 19.19           C  
ATOM   1317  C   TYR A 164     -55.859  55.637  15.304  1.00 20.65           C  
ATOM   1318  O   TYR A 164     -54.673  55.297  15.219  1.00 16.68           O  
ATOM   1319  CB  TYR A 164     -56.785  57.955  15.098  1.00 17.89           C  
ATOM   1320  CG  TYR A 164     -55.578  58.691  15.627  1.00 19.76           C  
ATOM   1321  CD1 TYR A 164     -54.721  59.361  14.765  1.00 18.75           C  
ATOM   1322  CD2 TYR A 164     -55.295  58.718  16.988  1.00 16.40           C  
ATOM   1323  CE1 TYR A 164     -53.617  60.035  15.237  1.00 19.62           C  
ATOM   1324  CE2 TYR A 164     -54.188  59.393  17.471  1.00 15.94           C  
ATOM   1325  CZ  TYR A 164     -53.355  60.049  16.589  1.00 16.73           C  
ATOM   1326  OH  TYR A 164     -52.254  60.725  17.051  1.00 19.40           O  
ATOM   1327  N   ASP A 165     -56.682  55.128  16.226  1.00 23.81           N  
ATOM   1328  CA  ASP A 165     -56.176  54.222  17.252  1.00 20.54           C  
ATOM   1329  C   ASP A 165     -55.709  52.898  16.661  1.00 24.44           C  
ATOM   1330  O   ASP A 165     -54.784  52.278  17.197  1.00 22.64           O  
ATOM   1331  CB  ASP A 165     -57.245  53.988  18.317  1.00 23.64           C  
ATOM   1332  CG  ASP A 165     -57.260  55.076  19.371  1.00 18.95           C  
ATOM   1333  OD1 ASP A 165     -56.300  55.873  19.407  1.00 19.76           O  
ATOM   1334  OD2 ASP A 165     -58.228  55.141  20.159  1.00 19.11           O  
ATOM   1335  N   ASP A 166     -56.329  52.449  15.566  1.00 23.96           N  
ATOM   1336  CA  ASP A 166     -55.820  51.266  14.879  1.00 22.34           C  
ATOM   1337  C   ASP A 166     -54.441  51.531  14.291  1.00 23.87           C  
ATOM   1338  O   ASP A 166     -53.564  50.660  14.331  1.00 24.74           O  
ATOM   1339  CB  ASP A 166     -56.795  50.819  13.790  1.00 23.42           C  
ATOM   1340  CG  ASP A 166     -58.075  50.242  14.356  1.00 27.39           C  
ATOM   1341  OD1 ASP A 166     -58.037  49.739  15.497  1.00 45.24           O  
ATOM   1342  OD2 ASP A 166     -59.114  50.281  13.662  1.00 26.02           O  
ATOM   1343  N   GLU A 167     -54.230  52.732  13.748  1.00 26.43           N  
ATOM   1344  CA  GLU A 167     -52.908  53.097  13.251  1.00 22.22           C  
ATOM   1345  C   GLU A 167     -51.926  53.287  14.397  1.00 24.10           C  
ATOM   1346  O   GLU A 167     -50.738  52.966  14.266  1.00 23.01           O  
ATOM   1347  CB  GLU A 167     -52.999  54.364  12.404  1.00 20.80           C  
ATOM   1348  CG  GLU A 167     -51.957  54.450  11.306  1.00 26.19           C  
ATOM   1349  CD  GLU A 167     -52.040  55.747  10.529  1.00 32.49           C  
ATOM   1350  OE1 GLU A 167     -52.225  56.809  11.162  1.00 25.75           O  
ATOM   1351  OE2 GLU A 167     -51.925  55.701   9.286  1.00 41.83           O  
ATOM   1352  N   VAL A 168     -52.405  53.809  15.527  1.00 22.47           N  
ATOM   1353  CA  VAL A 168     -51.546  53.980  16.694  1.00 25.79           C  
ATOM   1354  C   VAL A 168     -51.108  52.625  17.231  1.00 21.94           C  
ATOM   1355  O   VAL A 168     -49.924  52.399  17.507  1.00 18.73           O  
ATOM   1356  CB  VAL A 168     -52.270  54.804  17.774  1.00 23.26           C  
ATOM   1357  CG1 VAL A 168     -51.495  54.766  19.081  1.00 18.61           C  
ATOM   1358  CG2 VAL A 168     -52.472  56.235  17.305  1.00 16.58           C  
ATOM   1359  N   ALA A 169     -52.059  51.699  17.372  1.00 23.06           N  
ATOM   1360  CA  ALA A 169     -51.749  50.395  17.945  1.00 19.68           C  
ATOM   1361  C   ALA A 169     -50.815  49.595  17.046  1.00 16.98           C  
ATOM   1362  O   ALA A 169     -49.901  48.922  17.537  1.00 18.47           O  
ATOM   1363  CB  ALA A 169     -53.038  49.618  18.205  1.00 17.63           C  
ATOM   1364  N   PHE A 170     -51.022  49.655  15.729  1.00 18.61           N  
ATOM   1365  CA  PHE A 170     -50.192  48.864  14.828  1.00 19.07           C  
ATOM   1366  C   PHE A 170     -48.754  49.366  14.814  1.00 16.56           C  
ATOM   1367  O   PHE A 170     -47.810  48.580  14.960  1.00 17.20           O  
ATOM   1368  CB  PHE A 170     -50.759  48.873  13.410  1.00 18.56           C  
ATOM   1369  CG  PHE A 170     -49.832  48.255  12.407  1.00 20.46           C  
ATOM   1370  CD1 PHE A 170     -49.692  46.877  12.339  1.00 18.03           C  
ATOM   1371  CD2 PHE A 170     -49.067  49.047  11.565  1.00 20.11           C  
ATOM   1372  CE1 PHE A 170     -48.826  46.300  11.435  1.00 20.23           C  
ATOM   1373  CE2 PHE A 170     -48.197  48.475  10.658  1.00 22.47           C  
ATOM   1374  CZ  PHE A 170     -48.076  47.100  10.595  1.00 25.70           C  
ATOM   1375  N   LEU A 171     -48.566  50.672  14.615  1.00 19.77           N  
ATOM   1376  CA  LEU A 171     -47.214  51.217  14.560  1.00 18.48           C  
ATOM   1377  C   LEU A 171     -46.495  51.061  15.893  1.00 19.27           C  
ATOM   1378  O   LEU A 171     -45.262  50.969  15.927  1.00 14.49           O  
ATOM   1379  CB  LEU A 171     -47.264  52.684  14.134  1.00 20.41           C  
ATOM   1380  CG  LEU A 171     -47.542  52.889  12.643  1.00 16.94           C  
ATOM   1381  CD1 LEU A 171     -48.291  54.185  12.395  1.00 21.94           C  
ATOM   1382  CD2 LEU A 171     -46.242  52.863  11.855  1.00 19.56           C  
ATOM   1383  N   ALA A 172     -47.246  51.015  16.996  1.00 21.18           N  
ATOM   1384  CA  ALA A 172     -46.642  50.752  18.298  1.00 20.35           C  
ATOM   1385  C   ALA A 172     -46.077  49.340  18.362  1.00 21.00           C  
ATOM   1386  O   ALA A 172     -44.937  49.136  18.796  1.00 23.95           O  
ATOM   1387  CB  ALA A 172     -47.669  50.971  19.409  1.00 22.64           C  
ATOM   1388  N   ASN A 173     -46.863  48.349  17.933  1.00 18.07           N  
ATOM   1389  CA  ASN A 173     -46.381  46.972  17.936  1.00 18.57           C  
ATOM   1390  C   ASN A 173     -45.272  46.762  16.913  1.00 19.02           C  
ATOM   1391  O   ASN A 173     -44.360  45.961  17.146  1.00 21.82           O  
ATOM   1392  CB  ASN A 173     -47.539  46.011  17.673  1.00 12.90           C  
ATOM   1393  CG  ASN A 173     -48.417  45.811  18.892  1.00 20.93           C  
ATOM   1394  OD1 ASN A 173     -48.090  45.027  19.781  1.00 26.89           O  
ATOM   1395  ND2 ASN A 173     -49.540  46.519  18.938  1.00 21.22           N  
ATOM   1396  N   GLN A 174     -45.330  47.466  15.782  1.00 14.75           N  
ATOM   1397  CA  GLN A 174     -44.256  47.365  14.800  1.00 18.44           C  
ATOM   1398  C   GLN A 174     -42.957  47.941  15.350  1.00 21.91           C  
ATOM   1399  O   GLN A 174     -41.874  47.396  15.102  1.00 16.63           O  
ATOM   1400  CB  GLN A 174     -44.667  48.068  13.504  1.00 19.43           C  
ATOM   1401  CG  GLN A 174     -43.510  48.565  12.650  1.00 23.53           C  
ATOM   1402  CD  GLN A 174     -43.950  49.010  11.266  1.00 34.99           C  
ATOM   1403  OE1 GLN A 174     -44.741  48.337  10.604  1.00 39.92           O  
ATOM   1404  NE2 GLN A 174     -43.442  50.155  10.824  1.00 41.29           N  
ATOM   1405  N   LYS A 175     -43.044  49.036  16.113  1.00 22.48           N  
ATOM   1406  CA  LYS A 175     -41.846  49.611  16.719  1.00 19.54           C  
ATOM   1407  C   LYS A 175     -41.266  48.681  17.779  1.00 22.24           C  
ATOM   1408  O   LYS A 175     -40.043  48.517  17.865  1.00 22.35           O  
ATOM   1409  CB  LYS A 175     -42.164  50.983  17.315  1.00 17.45           C  
ATOM   1410  CG  LYS A 175     -40.968  51.688  17.942  1.00 20.43           C  
ATOM   1411  CD  LYS A 175     -39.790  51.770  16.979  1.00 20.54           C  
ATOM   1412  CE  LYS A 175     -40.011  52.830  15.913  1.00 23.87           C  
ATOM   1413  NZ  LYS A 175     -38.996  52.741  14.825  1.00 29.74           N  
ATOM   1414  N   LEU A 176     -42.127  48.063  18.593  1.00 20.60           N  
ATOM   1415  CA  LEU A 176     -41.658  47.053  19.536  1.00 15.34           C  
ATOM   1416  C   LEU A 176     -40.976  45.903  18.808  1.00 21.25           C  
ATOM   1417  O   LEU A 176     -39.929  45.411  19.248  1.00 21.39           O  
ATOM   1418  CB  LEU A 176     -42.826  46.540  20.376  1.00 11.93           C  
ATOM   1419  CG  LEU A 176     -43.464  47.552  21.328  1.00 13.95           C  
ATOM   1420  CD1 LEU A 176     -44.741  46.995  21.934  1.00 17.00           C  
ATOM   1421  CD2 LEU A 176     -42.483  47.951  22.417  1.00 13.27           C  
ATOM   1422  N   TYR A 177     -41.556  45.462  17.689  1.00 23.31           N  
ATOM   1423  CA  TYR A 177     -40.916  44.436  16.873  1.00 21.51           C  
ATOM   1424  C   TYR A 177     -39.557  44.904  16.374  1.00 23.20           C  
ATOM   1425  O   TYR A 177     -38.577  44.151  16.422  1.00 24.18           O  
ATOM   1426  CB  TYR A 177     -41.818  44.069  15.696  1.00 17.68           C  
ATOM   1427  CG  TYR A 177     -42.824  42.986  15.997  1.00 21.55           C  
ATOM   1428  CD1 TYR A 177     -42.440  41.806  16.620  1.00 21.99           C  
ATOM   1429  CD2 TYR A 177     -44.160  43.143  15.657  1.00 18.40           C  
ATOM   1430  CE1 TYR A 177     -43.360  40.810  16.893  1.00 23.11           C  
ATOM   1431  CE2 TYR A 177     -45.086  42.155  15.926  1.00 18.36           C  
ATOM   1432  CZ  TYR A 177     -44.683  40.992  16.544  1.00 21.87           C  
ATOM   1433  OH  TYR A 177     -45.607  40.008  16.812  1.00 17.89           O  
ATOM   1434  N   GLN A 178     -39.480  46.147  15.891  1.00 27.83           N  
ATOM   1435  CA  GLN A 178     -38.213  46.683  15.403  1.00 25.88           C  
ATOM   1436  C   GLN A 178     -37.172  46.731  16.514  1.00 25.11           C  
ATOM   1437  O   GLN A 178     -36.010  46.362  16.305  1.00 24.71           O  
ATOM   1438  CB  GLN A 178     -38.428  48.079  14.814  1.00 23.49           C  
ATOM   1439  CG  GLN A 178     -38.901  48.101  13.368  1.00 27.52           C  
ATOM   1440  CD  GLN A 178     -39.737  49.332  13.044  1.00 31.55           C  
ATOM   1441  OE1 GLN A 178     -39.918  50.215  13.883  1.00 27.44           O  
ATOM   1442  NE2 GLN A 178     -40.249  49.394  11.820  1.00 33.44           N  
ATOM   1443  N   LEU A 179     -37.574  47.183  17.705  1.00 27.34           N  
ATOM   1444  CA  LEU A 179     -36.637  47.287  18.818  1.00 32.08           C  
ATOM   1445  C   LEU A 179     -36.154  45.919  19.282  1.00 28.06           C  
ATOM   1446  O   LEU A 179     -35.035  45.802  19.796  1.00 26.67           O  
ATOM   1447  CB  LEU A 179     -37.286  48.043  19.979  1.00 23.55           C  
ATOM   1448  CG  LEU A 179     -37.623  49.513  19.722  1.00 23.21           C  
ATOM   1449  CD1 LEU A 179     -38.753  49.975  20.629  1.00 16.23           C  
ATOM   1450  CD2 LEU A 179     -36.393  50.391  19.900  1.00 26.88           C  
ATOM   1451  N   SER A 180     -36.971  44.877  19.101  1.00 24.88           N  
ATOM   1452  CA  SER A 180     -36.594  43.543  19.554  1.00 24.96           C  
ATOM   1453  C   SER A 180     -35.377  43.003  18.815  1.00 24.51           C  
ATOM   1454  O   SER A 180     -34.724  42.082  19.314  1.00 22.32           O  
ATOM   1455  CB  SER A 180     -37.772  42.580  19.395  1.00 21.06           C  
ATOM   1456  OG  SER A 180     -37.758  41.954  18.124  1.00 25.94           O  
ATOM   1457  N   ARG A 181     -35.056  43.548  17.640  1.00 23.39           N  
ATOM   1458  CA  ARG A 181     -33.850  43.124  16.941  1.00 22.35           C  
ATOM   1459  C   ARG A 181     -32.589  43.661  17.601  1.00 28.48           C  
ATOM   1460  O   ARG A 181     -31.508  43.098  17.398  1.00 26.06           O  
ATOM   1461  CB  ARG A 181     -33.910  43.559  15.478  1.00 26.39           C  
ATOM   1462  CG  ARG A 181     -35.296  43.437  14.871  1.00 27.12           C  
ATOM   1463  CD  ARG A 181     -35.428  44.244  13.593  1.00 27.62           C  
ATOM   1464  NE  ARG A 181     -36.264  43.557  12.614  1.00 27.79           N  
ATOM   1465  CZ  ARG A 181     -37.029  44.174  11.720  1.00 32.18           C  
ATOM   1466  NH1 ARG A 181     -37.068  45.500  11.678  1.00 27.12           N  
ATOM   1467  NH2 ARG A 181     -37.759  43.463  10.870  1.00 29.95           N  
ATOM   1468  N   GLU A 182     -32.703  44.726  18.389  1.00 40.87           N  
ATOM   1469  CA  GLU A 182     -31.585  45.273  19.146  1.00 41.44           C  
ATOM   1470  C   GLU A 182     -31.386  44.573  20.489  1.00 39.06           C  
ATOM   1471  O   GLU A 182     -30.552  45.018  21.283  1.00 43.26           O  
ATOM   1472  CB  GLU A 182     -31.799  46.774  19.375  1.00 40.52           C  
ATOM   1473  CG  GLU A 182     -31.929  47.607  18.102  1.00 35.23           C  
ATOM   1474  CD  GLU A 182     -32.425  49.019  18.375  1.00 45.52           C  
ATOM   1475  OE1 GLU A 182     -32.623  49.784  17.405  1.00 40.09           O  
ATOM   1476  OE2 GLU A 182     -32.620  49.364  19.560  1.00 50.07           O  
ATOM   1477  N   ASN A 183     -32.107  43.479  20.742  1.00 36.65           N  
ATOM   1478  CA  ASN A 183     -32.308  42.973  22.096  1.00 38.93           C  
ATOM   1479  C   ASN A 183     -31.172  42.100  22.619  1.00 43.25           C  
ATOM   1480  O   ASN A 183     -31.046  41.950  23.840  1.00 44.39           O  
ATOM   1481  CB  ASN A 183     -33.618  42.183  22.164  1.00 32.28           C  
ATOM   1482  CG  ASN A 183     -34.107  41.973  23.584  1.00 45.16           C  
ATOM   1483  OD1 ASN A 183     -35.151  41.364  23.802  1.00115.37           O  
ATOM   1484  ND2 ASN A 183     -33.361  42.485  24.555  1.00 54.59           N  
ATOM   1485  N   ASP A 184     -30.363  41.499  21.750  1.00 43.26           N  
ATOM   1486  CA  ASP A 184     -29.214  40.723  22.198  1.00 34.85           C  
ATOM   1487  C   ASP A 184     -27.932  41.541  22.188  1.00 52.04           C  
ATOM   1488  O   ASP A 184     -26.851  40.994  22.429  1.00 58.19           O  
ATOM   1489  CB  ASP A 184     -29.055  39.465  21.345  1.00 38.53           C  
ATOM   1490  CG  ASP A 184     -30.158  38.455  21.594  1.00 35.38           C  
ATOM   1491  OD1 ASP A 184     -30.884  38.606  22.599  1.00 35.06           O  
ATOM   1492  OD2 ASP A 184     -30.300  37.513  20.787  1.00 34.13           O  
ATOM   1493  N   ASP A 185     -28.036  42.839  21.920  1.00 60.13           N  
ATOM   1494  CA  ASP A 185     -26.906  43.756  21.960  1.00 49.84           C  
ATOM   1495  C   ASP A 185     -26.849  44.391  23.345  1.00 50.44           C  
ATOM   1496  O   ASP A 185     -27.799  45.060  23.763  1.00 50.55           O  
ATOM   1497  CB  ASP A 185     -27.059  44.819  20.871  1.00 48.69           C  
ATOM   1498  CG  ASP A 185     -25.815  45.665  20.687  1.00 52.51           C  
ATOM   1499  OD1 ASP A 185     -24.883  45.568  21.514  1.00 51.44           O  
ATOM   1500  OD2 ASP A 185     -25.771  46.431  19.701  1.00 51.85           O  
ATOM   1501  N   GLU A 186     -25.744  44.174  24.059  1.00 61.82           N  
ATOM   1502  CA  GLU A 186     -25.602  44.745  25.392  1.00 59.26           C  
ATOM   1503  C   GLU A 186     -25.203  46.215  25.365  1.00 59.17           C  
ATOM   1504  O   GLU A 186     -25.325  46.891  26.393  1.00 66.01           O  
ATOM   1505  CB  GLU A 186     -24.586  43.942  26.211  1.00 65.02           C  
ATOM   1506  CG  GLU A 186     -23.316  43.568  25.466  1.00 76.41           C  
ATOM   1507  CD  GLU A 186     -22.103  44.337  25.959  1.00 94.21           C  
ATOM   1508  OE1 GLU A 186     -22.223  45.061  26.971  1.00 95.19           O  
ATOM   1509  OE2 GLU A 186     -21.027  44.209  25.339  1.00 88.84           O  
ATOM   1510  N   SER A 187     -24.733  46.722  24.226  1.00 56.09           N  
ATOM   1511  CA  SER A 187     -24.479  48.143  24.041  1.00 43.92           C  
ATOM   1512  C   SER A 187     -25.687  48.875  23.464  1.00 43.38           C  
ATOM   1513  O   SER A 187     -25.534  49.974  22.917  1.00 50.38           O  
ATOM   1514  CB  SER A 187     -23.259  48.348  23.143  1.00 38.30           C  
ATOM   1515  OG  SER A 187     -23.627  48.324  21.775  1.00 53.40           O  
ATOM   1516  N   ARG A 188     -26.875  48.287  23.569  1.00 41.80           N  
ATOM   1517  CA  ARG A 188     -28.086  48.894  23.045  1.00 43.11           C  
ATOM   1518  C   ARG A 188     -28.587  49.990  23.979  1.00 42.74           C  
ATOM   1519  O   ARG A 188     -28.241  50.047  25.162  1.00 46.02           O  
ATOM   1520  CB  ARG A 188     -29.182  47.845  22.859  1.00 34.27           C  
ATOM   1521  CG  ARG A 188     -29.968  47.563  24.134  1.00 41.62           C  
ATOM   1522  CD  ARG A 188     -31.143  46.636  23.892  1.00 40.81           C  
ATOM   1523  NE  ARG A 188     -31.750  46.184  25.140  1.00 50.67           N  
ATOM   1524  CZ  ARG A 188     -31.261  45.209  25.901  1.00 56.38           C  
ATOM   1525  NH1 ARG A 188     -30.149  44.578  25.544  1.00 44.09           N  
ATOM   1526  NH2 ARG A 188     -31.883  44.864  27.021  1.00 47.86           N  
ATOM   1527  N   ARG A 189     -29.417  50.866  23.426  1.00 29.88           N  
ATOM   1528  CA  ARG A 189     -30.054  51.849  24.288  1.00 26.42           C  
ATOM   1529  C   ARG A 189     -31.377  51.304  24.811  1.00 25.10           C  
ATOM   1530  O   ARG A 189     -32.096  50.616  24.081  1.00 37.43           O  
ATOM   1531  CB  ARG A 189     -30.310  53.151  23.533  1.00 28.64           C  
ATOM   1532  CG  ARG A 189     -29.058  53.844  23.026  1.00 32.27           C  
ATOM   1533  CD  ARG A 189     -29.350  55.286  22.650  1.00 24.67           C  
ATOM   1534  NE  ARG A 189     -30.009  55.391  21.351  1.00 30.00           N  
ATOM   1535  CZ  ARG A 189     -30.862  56.356  21.022  1.00 25.84           C  
ATOM   1536  NH1 ARG A 189     -31.164  57.305  21.899  1.00 24.29           N  
ATOM   1537  NH2 ARG A 189     -31.414  56.371  19.815  1.00 23.91           N  
ATOM   1538  N   PRO A 190     -31.720  51.579  26.065  1.00 22.61           N  
ATOM   1539  CA  PRO A 190     -33.075  51.277  26.529  1.00 21.36           C  
ATOM   1540  C   PRO A 190     -34.072  52.190  25.838  1.00 22.18           C  
ATOM   1541  O   PRO A 190     -33.776  53.346  25.530  1.00 27.25           O  
ATOM   1542  CB  PRO A 190     -33.007  51.552  28.035  1.00 21.95           C  
ATOM   1543  CG  PRO A 190     -31.916  52.561  28.175  1.00 23.72           C  
ATOM   1544  CD  PRO A 190     -30.907  52.228  27.106  1.00 24.02           C  
ATOM   1545  N   TRP A 191     -35.257  51.657  25.570  1.00 24.83           N  
ATOM   1546  CA  TRP A 191     -36.270  52.409  24.850  1.00 22.13           C  
ATOM   1547  C   TRP A 191     -37.416  52.795  25.775  1.00 25.20           C  
ATOM   1548  O   TRP A 191     -37.724  52.094  26.744  1.00 24.56           O  
ATOM   1549  CB  TRP A 191     -36.810  51.624  23.644  1.00 20.12           C  
ATOM   1550  CG  TRP A 191     -37.259  50.220  23.931  1.00 16.35           C  
ATOM   1551  CD1 TRP A 191     -36.548  49.075  23.717  1.00 19.02           C  
ATOM   1552  CD2 TRP A 191     -38.530  49.811  24.454  1.00 17.62           C  
ATOM   1553  NE1 TRP A 191     -37.291  47.980  24.086  1.00 20.33           N  
ATOM   1554  CE2 TRP A 191     -38.512  48.404  24.540  1.00 17.65           C  
ATOM   1555  CE3 TRP A 191     -39.679  50.496  24.862  1.00 20.72           C  
ATOM   1556  CZ2 TRP A 191     -39.597  47.670  25.018  1.00 16.55           C  
ATOM   1557  CZ3 TRP A 191     -40.755  49.765  25.340  1.00 21.65           C  
ATOM   1558  CH2 TRP A 191     -40.706  48.368  25.413  1.00 18.95           C  
ATOM   1559  N   CYS A 192     -38.029  53.936  25.470  1.00 25.71           N  
ATOM   1560  CA  CYS A 192     -39.255  54.382  26.128  1.00 24.80           C  
ATOM   1561  C   CYS A 192     -40.257  54.734  25.033  1.00 26.44           C  
ATOM   1562  O   CYS A 192     -40.152  55.792  24.404  1.00 27.38           O  
ATOM   1563  CB  CYS A 192     -39.005  55.567  27.053  1.00 18.82           C  
ATOM   1564  SG  CYS A 192     -40.511  56.152  27.865  1.00 19.70           S  
ATOM   1565  N   LEU A 193     -41.220  53.845  24.807  1.00 24.26           N  
ATOM   1566  CA  LEU A 193     -42.246  54.035  23.791  1.00 22.19           C  
ATOM   1567  C   LEU A 193     -43.550  54.439  24.467  1.00 24.70           C  
ATOM   1568  O   LEU A 193     -44.059  53.713  25.329  1.00 22.80           O  
ATOM   1569  CB  LEU A 193     -42.439  52.763  22.964  1.00 25.61           C  
ATOM   1570  CG  LEU A 193     -43.664  52.724  22.044  1.00 34.28           C  
ATOM   1571  CD1 LEU A 193     -43.574  53.807  20.976  1.00 25.35           C  
ATOM   1572  CD2 LEU A 193     -43.825  51.351  21.406  1.00 18.30           C  
ATOM   1573  N   THR A 194     -44.084  55.594  24.077  1.00 25.04           N  
ATOM   1574  CA  THR A 194     -45.363  56.083  24.575  1.00 20.45           C  
ATOM   1575  C   THR A 194     -46.444  55.768  23.546  1.00 21.32           C  
ATOM   1576  O   THR A 194     -46.341  56.183  22.387  1.00 22.98           O  
ATOM   1577  CB  THR A 194     -45.304  57.586  24.849  1.00 27.56           C  
ATOM   1578  OG1 THR A 194     -44.194  57.875  25.709  1.00 24.37           O  
ATOM   1579  CG2 THR A 194     -46.592  58.061  25.510  1.00 21.97           C  
ATOM   1580  N   VAL A 195     -47.468  55.031  23.969  1.00 19.42           N  
ATOM   1581  CA  VAL A 195     -48.600  54.670  23.120  1.00 17.97           C  
ATOM   1582  C   VAL A 195     -49.829  55.376  23.674  1.00 14.60           C  
ATOM   1583  O   VAL A 195     -50.364  54.988  24.721  1.00 15.28           O  
ATOM   1584  CB  VAL A 195     -48.811  53.151  23.058  1.00 17.08           C  
ATOM   1585  CG1 VAL A 195     -49.826  52.802  21.979  1.00 11.64           C  
ATOM   1586  CG2 VAL A 195     -47.487  52.438  22.808  1.00 22.16           C  
ATOM   1587  N   SER A 196     -50.284  56.409  22.974  1.00 17.12           N  
ATOM   1588  CA  SER A 196     -51.374  57.260  23.438  1.00 18.63           C  
ATOM   1589  C   SER A 196     -52.561  57.104  22.495  1.00 22.36           C  
ATOM   1590  O   SER A 196     -52.484  57.478  21.320  1.00 24.86           O  
ATOM   1591  CB  SER A 196     -50.920  58.715  23.521  1.00 13.26           C  
ATOM   1592  OG  SER A 196     -51.955  59.542  24.021  1.00 22.06           O  
ATOM   1593  N   PHE A 197     -53.654  56.554  23.013  1.00 17.09           N  
ATOM   1594  CA  PHE A 197     -54.870  56.337  22.249  1.00 18.15           C  
ATOM   1595  C   PHE A 197     -55.856  57.471  22.501  1.00 27.83           C  
ATOM   1596  O   PHE A 197     -55.864  58.082  23.573  1.00 38.47           O  
ATOM   1597  CB  PHE A 197     -55.518  55.002  22.622  1.00 19.04           C  
ATOM   1598  CG  PHE A 197     -54.706  53.795  22.237  1.00 18.76           C  
ATOM   1599  CD1 PHE A 197     -54.623  53.390  20.914  1.00 19.43           C  
ATOM   1600  CD2 PHE A 197     -54.033  53.059  23.200  1.00 19.01           C  
ATOM   1601  CE1 PHE A 197     -53.879  52.277  20.557  1.00 18.20           C  
ATOM   1602  CE2 PHE A 197     -53.287  51.945  22.851  1.00 17.20           C  
ATOM   1603  CZ  PHE A 197     -53.212  51.554  21.527  1.00 18.00           C  
ATOM   1604  N   THR A 198     -56.697  57.747  21.501  1.00 24.46           N  
ATOM   1605  CA  THR A 198     -57.705  58.788  21.670  1.00 25.80           C  
ATOM   1606  C   THR A 198     -58.937  58.277  22.410  1.00 25.45           C  
ATOM   1607  O   THR A 198     -59.560  59.038  23.154  1.00 23.90           O  
ATOM   1608  CB  THR A 198     -58.101  59.377  20.310  1.00 27.44           C  
ATOM   1609  OG1 THR A 198     -59.159  60.328  20.484  1.00 23.30           O  
ATOM   1610  CG2 THR A 198     -58.560  58.289  19.354  1.00 22.58           C  
ATOM   1611  N   HIS A 199     -59.290  57.000  22.242  1.00 23.90           N  
ATOM   1612  CA  HIS A 199     -60.436  56.435  22.938  1.00 24.57           C  
ATOM   1613  C   HIS A 199     -60.188  56.415  24.448  1.00 23.14           C  
ATOM   1614  O   HIS A 199     -59.039  56.403  24.896  1.00 21.82           O  
ATOM   1615  CB  HIS A 199     -60.714  55.021  22.426  1.00 21.77           C  
ATOM   1616  CG  HIS A 199     -61.379  54.981  21.085  1.00 18.89           C  
ATOM   1617  ND1 HIS A 199     -60.671  54.974  19.903  1.00 15.94           N  
ATOM   1618  CD2 HIS A 199     -62.687  54.936  20.740  1.00 19.23           C  
ATOM   1619  CE1 HIS A 199     -61.514  54.929  18.887  1.00 15.87           C  
ATOM   1620  NE2 HIS A 199     -62.744  54.907  19.368  1.00 21.58           N  
ATOM   1621  N   PRO A 200     -61.258  56.408  25.265  1.00 22.63           N  
ATOM   1622  CA  PRO A 200     -62.679  56.457  24.902  1.00 24.16           C  
ATOM   1623  C   PRO A 200     -63.244  57.873  24.797  1.00 26.88           C  
ATOM   1624  O   PRO A 200     -64.380  58.108  25.214  1.00 24.75           O  
ATOM   1625  CB  PRO A 200     -63.347  55.697  26.048  1.00 23.39           C  
ATOM   1626  CG  PRO A 200     -62.499  56.017  27.223  1.00 20.05           C  
ATOM   1627  CD  PRO A 200     -61.082  56.148  26.707  1.00 23.96           C  
ATOM   1628  N   HIS A 201     -62.451  58.797  24.257  1.00 25.77           N  
ATOM   1629  CA  HIS A 201     -62.950  60.128  23.940  1.00 25.51           C  
ATOM   1630  C   HIS A 201     -64.169  60.022  23.032  1.00 27.74           C  
ATOM   1631  O   HIS A 201     -64.220  59.180  22.130  1.00 31.81           O  
ATOM   1632  CB  HIS A 201     -61.845  60.946  23.263  1.00 27.54           C  
ATOM   1633  CG  HIS A 201     -62.114  62.418  23.178  1.00 32.28           C  
ATOM   1634  ND1 HIS A 201     -63.281  62.941  22.665  1.00 32.44           N  
ATOM   1635  CD2 HIS A 201     -61.344  63.481  23.514  1.00 31.12           C  
ATOM   1636  CE1 HIS A 201     -63.226  64.260  22.705  1.00 34.36           C  
ATOM   1637  NE2 HIS A 201     -62.061  64.613  23.216  1.00 30.36           N  
ATOM   1638  N   ASP A 202     -65.168  60.867  23.289  1.00 25.00           N  
ATOM   1639  CA  ASP A 202     -66.312  60.959  22.400  1.00 29.17           C  
ATOM   1640  C   ASP A 202     -65.853  61.373  20.999  1.00 27.39           C  
ATOM   1641  O   ASP A 202     -64.782  61.964  20.838  1.00 28.38           O  
ATOM   1642  CB  ASP A 202     -67.331  61.956  22.950  1.00 29.52           C  
ATOM   1643  CG  ASP A 202     -66.810  63.374  22.953  1.00 31.17           C  
ATOM   1644  OD1 ASP A 202     -66.011  63.709  23.851  1.00 32.06           O  
ATOM   1645  OD2 ASP A 202     -67.199  64.152  22.056  1.00 35.06           O  
ATOM   1646  N   PRO A 203     -66.649  61.075  19.953  1.00 27.35           N  
ATOM   1647  CA  PRO A 203     -67.977  60.447  19.896  1.00 28.43           C  
ATOM   1648  C   PRO A 203     -68.047  59.059  20.523  1.00 25.19           C  
ATOM   1649  O   PRO A 203     -67.109  58.272  20.406  1.00 21.13           O  
ATOM   1650  CB  PRO A 203     -68.258  60.362  18.391  1.00 20.14           C  
ATOM   1651  CG  PRO A 203     -67.429  61.436  17.793  1.00 20.42           C  
ATOM   1652  CD  PRO A 203     -66.176  61.453  18.611  1.00 23.12           C  
ATOM   1653  N   TYR A 204     -69.157  58.786  21.208  1.00 31.02           N  
ATOM   1654  CA  TYR A 204     -69.404  57.478  21.811  1.00 26.32           C  
ATOM   1655  C   TYR A 204     -69.921  56.544  20.721  1.00 25.43           C  
ATOM   1656  O   TYR A 204     -71.117  56.265  20.600  1.00 27.95           O  
ATOM   1657  CB  TYR A 204     -70.386  57.596  22.970  1.00 27.35           C  
ATOM   1658  CG  TYR A 204     -70.030  58.671  23.975  1.00 27.54           C  
ATOM   1659  CD1 TYR A 204     -68.822  58.638  24.661  1.00 28.11           C  
ATOM   1660  CD2 TYR A 204     -70.906  59.715  24.242  1.00 25.04           C  
ATOM   1661  CE1 TYR A 204     -68.494  59.617  25.582  1.00 25.40           C  
ATOM   1662  CE2 TYR A 204     -70.587  60.698  25.161  1.00 27.22           C  
ATOM   1663  CZ  TYR A 204     -69.381  60.644  25.828  1.00 29.19           C  
ATOM   1664  OH  TYR A 204     -69.064  61.623  26.742  1.00 31.21           O  
ATOM   1665  N   VAL A 205     -68.990  56.069  19.896  1.00 22.40           N  
ATOM   1666  CA  VAL A 205     -69.290  55.149  18.805  1.00 24.93           C  
ATOM   1667  C   VAL A 205     -68.286  54.008  18.857  1.00 19.45           C  
ATOM   1668  O   VAL A 205     -67.072  54.243  18.849  1.00 13.28           O  
ATOM   1669  CB  VAL A 205     -69.244  55.846  17.431  1.00 25.45           C  
ATOM   1670  CG1 VAL A 205     -69.683  54.884  16.344  1.00 23.11           C  
ATOM   1671  CG2 VAL A 205     -70.120  57.090  17.426  1.00 24.32           C  
ATOM   1672  N   ALA A 206     -68.790  52.776  18.904  1.00 22.25           N  
ATOM   1673  CA  ALA A 206     -67.954  51.590  19.006  1.00 24.77           C  
ATOM   1674  C   ALA A 206     -68.330  50.594  17.917  1.00 23.40           C  
ATOM   1675  O   ALA A 206     -69.332  50.751  17.213  1.00 22.37           O  
ATOM   1676  CB  ALA A 206     -68.080  50.939  20.390  1.00 22.99           C  
ATOM   1677  N   ARG A 207     -67.506  49.557  17.781  1.00 19.54           N  
ATOM   1678  CA  ARG A 207     -67.781  48.495  16.828  1.00 21.40           C  
ATOM   1679  C   ARG A 207     -68.778  47.494  17.409  1.00 30.58           C  
ATOM   1680  O   ARG A 207     -68.949  47.377  18.626  1.00 29.24           O  
ATOM   1681  CB  ARG A 207     -66.491  47.781  16.423  1.00 19.58           C  
ATOM   1682  CG  ARG A 207     -65.557  48.628  15.574  1.00 21.73           C  
ATOM   1683  CD  ARG A 207     -64.588  47.777  14.768  1.00 19.74           C  
ATOM   1684  NE  ARG A 207     -63.198  48.169  14.988  1.00 19.71           N  
ATOM   1685  CZ  ARG A 207     -62.434  48.769  14.081  1.00 23.95           C  
ATOM   1686  NH1 ARG A 207     -62.921  49.051  12.882  1.00 25.69           N  
ATOM   1687  NH2 ARG A 207     -61.179  49.088  14.371  1.00 23.92           N  
ATOM   1688  N   ARG A 208     -69.443  46.766  16.506  1.00 36.39           N  
ATOM   1689  CA  ARG A 208     -70.456  45.798  16.918  1.00 31.83           C  
ATOM   1690  C   ARG A 208     -69.873  44.741  17.848  1.00 25.65           C  
ATOM   1691  O   ARG A 208     -70.537  44.304  18.795  1.00 24.71           O  
ATOM   1692  CB  ARG A 208     -71.075  45.142  15.683  1.00 26.66           C  
ATOM   1693  CG  ARG A 208     -72.305  44.302  15.966  1.00 27.93           C  
ATOM   1694  CD  ARG A 208     -73.573  45.100  15.742  1.00 29.05           C  
ATOM   1695  NE  ARG A 208     -74.470  45.025  16.890  1.00 34.64           N  
ATOM   1696  CZ  ARG A 208     -75.637  45.656  16.963  1.00 46.23           C  
ATOM   1697  NH1 ARG A 208     -76.047  46.412  15.954  1.00 37.41           N  
ATOM   1698  NH2 ARG A 208     -76.391  45.533  18.048  1.00 53.13           N  
ATOM   1699  N   LYS A 209     -68.629  44.324  17.595  1.00 23.90           N  
ATOM   1700  CA  LYS A 209     -68.010  43.270  18.395  1.00 27.69           C  
ATOM   1701  C   LYS A 209     -67.937  43.651  19.869  1.00 31.04           C  
ATOM   1702  O   LYS A 209     -68.221  42.826  20.745  1.00 33.27           O  
ATOM   1703  CB  LYS A 209     -66.616  42.963  17.849  1.00 25.40           C  
ATOM   1704  CG  LYS A 209     -65.803  41.988  18.680  1.00 30.53           C  
ATOM   1705  CD  LYS A 209     -64.354  41.985  18.221  1.00 30.60           C  
ATOM   1706  CE  LYS A 209     -63.588  40.802  18.779  1.00 26.66           C  
ATOM   1707  NZ  LYS A 209     -62.207  40.747  18.223  1.00 37.57           N  
ATOM   1708  N   PHE A 210     -67.563  44.896  20.163  1.00 29.59           N  
ATOM   1709  CA  PHE A 210     -67.444  45.346  21.544  1.00 30.47           C  
ATOM   1710  C   PHE A 210     -68.750  45.892  22.103  1.00 29.75           C  
ATOM   1711  O   PHE A 210     -68.978  45.810  23.315  1.00 29.97           O  
ATOM   1712  CB  PHE A 210     -66.353  46.412  21.653  1.00 29.42           C  
ATOM   1713  CG  PHE A 210     -65.052  46.004  21.029  1.00 22.07           C  
ATOM   1714  CD1 PHE A 210     -64.273  45.019  21.609  1.00 21.14           C  
ATOM   1715  CD2 PHE A 210     -64.614  46.598  19.860  1.00 20.46           C  
ATOM   1716  CE1 PHE A 210     -63.075  44.638  21.037  1.00 28.65           C  
ATOM   1717  CE2 PHE A 210     -63.417  46.222  19.281  1.00 24.03           C  
ATOM   1718  CZ  PHE A 210     -62.646  45.241  19.871  1.00 27.15           C  
ATOM   1719  N   TRP A 211     -69.607  46.450  21.245  1.00 34.12           N  
ATOM   1720  CA  TRP A 211     -70.910  46.931  21.692  1.00 28.13           C  
ATOM   1721  C   TRP A 211     -71.767  45.793  22.232  1.00 34.99           C  
ATOM   1722  O   TRP A 211     -72.531  45.988  23.185  1.00 33.45           O  
ATOM   1723  CB  TRP A 211     -71.609  47.647  20.533  1.00 24.48           C  
ATOM   1724  CG  TRP A 211     -73.069  47.960  20.727  1.00 28.20           C  
ATOM   1725  CD1 TRP A 211     -74.124  47.118  20.520  1.00 28.66           C  
ATOM   1726  CD2 TRP A 211     -73.634  49.219  21.122  1.00 29.85           C  
ATOM   1727  NE1 TRP A 211     -75.307  47.768  20.778  1.00 32.90           N  
ATOM   1728  CE2 TRP A 211     -75.034  49.058  21.148  1.00 29.83           C  
ATOM   1729  CE3 TRP A 211     -73.092  50.462  21.461  1.00 28.36           C  
ATOM   1730  CZ2 TRP A 211     -75.899  50.093  21.503  1.00 30.99           C  
ATOM   1731  CZ3 TRP A 211     -73.953  51.490  21.813  1.00 32.58           C  
ATOM   1732  CH2 TRP A 211     -75.341  51.298  21.831  1.00 30.57           C  
ATOM   1733  N   ASP A 212     -71.643  44.597  21.649  1.00 32.37           N  
ATOM   1734  CA  ASP A 212     -72.432  43.457  22.100  1.00 35.02           C  
ATOM   1735  C   ASP A 212     -71.964  42.922  23.447  1.00 37.16           C  
ATOM   1736  O   ASP A 212     -72.699  42.160  24.084  1.00 38.83           O  
ATOM   1737  CB  ASP A 212     -72.387  42.343  21.053  1.00 36.89           C  
ATOM   1738  CG  ASP A 212     -73.253  42.642  19.844  1.00 34.46           C  
ATOM   1739  OD1 ASP A 212     -73.993  43.649  19.870  1.00 24.62           O  
ATOM   1740  OD2 ASP A 212     -73.192  41.870  18.864  1.00 41.79           O  
ATOM   1741  N   LEU A 213     -70.763  43.300  23.892  1.00 32.36           N  
ATOM   1742  CA  LEU A 213     -70.268  42.821  25.178  1.00 34.37           C  
ATOM   1743  C   LEU A 213     -71.057  43.404  26.342  1.00 38.93           C  
ATOM   1744  O   LEU A 213     -71.119  42.793  27.415  1.00 44.91           O  
ATOM   1745  CB  LEU A 213     -68.786  43.159  25.329  1.00 30.97           C  
ATOM   1746  CG  LEU A 213     -67.850  42.645  24.238  1.00 29.18           C  
ATOM   1747  CD1 LEU A 213     -66.458  43.230  24.420  1.00 28.32           C  
ATOM   1748  CD2 LEU A 213     -67.808  41.124  24.249  1.00 29.66           C  
ATOM   1749  N   TYR A 214     -71.661  44.574  26.158  1.00 39.28           N  
ATOM   1750  CA  TYR A 214     -72.380  45.268  27.220  1.00 40.34           C  
ATOM   1751  C   TYR A 214     -73.886  45.252  26.977  1.00 42.70           C  
ATOM   1752  O   TYR A 214     -74.595  46.216  27.268  1.00 45.29           O  
ATOM   1753  CB  TYR A 214     -71.856  46.693  27.370  1.00 32.17           C  
ATOM   1754  CG  TYR A 214     -70.401  46.725  27.780  1.00 31.58           C  
ATOM   1755  CD1 TYR A 214     -69.390  46.713  26.829  1.00 26.82           C  
ATOM   1756  CD2 TYR A 214     -70.039  46.737  29.122  1.00 30.86           C  
ATOM   1757  CE1 TYR A 214     -68.058  46.727  27.202  1.00 24.30           C  
ATOM   1758  CE2 TYR A 214     -68.711  46.751  29.504  1.00 23.28           C  
ATOM   1759  CZ  TYR A 214     -67.726  46.746  28.540  1.00 22.79           C  
ATOM   1760  OH  TYR A 214     -66.403  46.759  28.916  1.00 28.69           O  
ATOM   1761  N   GLU A 215     -74.383  44.137  26.438  1.00 46.27           N  
ATOM   1762  CA  GLU A 215     -75.821  43.961  26.266  1.00 46.06           C  
ATOM   1763  C   GLU A 215     -76.522  43.820  27.611  1.00 60.98           C  
ATOM   1764  O   GLU A 215     -77.654  44.287  27.781  1.00 63.44           O  
ATOM   1765  CB  GLU A 215     -76.085  42.735  25.391  1.00 50.92           C  
ATOM   1766  CG  GLU A 215     -77.534  42.519  24.997  1.00 54.68           C  
ATOM   1767  CD  GLU A 215     -77.744  41.191  24.291  1.00 72.00           C  
ATOM   1768  OE1 GLU A 215     -77.501  41.121  23.067  1.00 70.61           O  
ATOM   1769  OE2 GLU A 215     -78.146  40.216  24.961  1.00 71.32           O  
ATOM   1770  N   ASP A 216     -75.858  43.189  28.580  1.00 73.42           N  
ATOM   1771  CA  ASP A 216     -76.436  42.870  29.878  1.00 77.16           C  
ATOM   1772  C   ASP A 216     -75.984  43.828  30.975  1.00 73.34           C  
ATOM   1773  O   ASP A 216     -76.075  43.490  32.160  1.00 69.12           O  
ATOM   1774  CB  ASP A 216     -76.079  41.433  30.261  1.00 86.21           C  
ATOM   1775  CG  ASP A 216     -74.625  41.097  29.967  1.00 95.84           C  
ATOM   1776  OD1 ASP A 216     -73.832  42.034  29.727  1.00 85.49           O  
ATOM   1777  OD2 ASP A 216     -74.276  39.897  29.973  1.00 94.05           O  
ATOM   1778  N   CYS A 217     -75.505  45.012  30.608  1.00 74.14           N  
ATOM   1779  CA  CYS A 217     -74.887  45.904  31.576  1.00 76.71           C  
ATOM   1780  C   CYS A 217     -75.934  46.632  32.410  1.00 82.24           C  
ATOM   1781  O   CYS A 217     -77.034  46.941  31.943  1.00 78.69           O  
ATOM   1782  CB  CYS A 217     -73.988  46.919  30.870  1.00 65.91           C  
ATOM   1783  SG  CYS A 217     -72.915  47.843  31.989  1.00 77.71           S  
ATOM   1784  N   GLU A 218     -75.572  46.907  33.666  1.00 81.33           N  
ATOM   1785  CA  GLU A 218     -76.435  47.624  34.594  1.00 75.58           C  
ATOM   1786  C   GLU A 218     -75.938  49.021  34.932  1.00 62.73           C  
ATOM   1787  O   GLU A 218     -76.705  49.813  35.487  1.00 56.67           O  
ATOM   1788  CB  GLU A 218     -76.594  46.827  35.897  1.00 69.98           C  
ATOM   1789  CG  GLU A 218     -77.080  45.401  35.687  1.00 72.56           C  
ATOM   1790  CD  GLU A 218     -77.942  44.894  36.829  1.00 83.65           C  
ATOM   1791  OE1 GLU A 218     -77.402  44.211  37.725  1.00 83.83           O  
ATOM   1792  OE2 GLU A 218     -79.160  45.179  36.830  1.00 66.89           O  
ATOM   1793  N   HIS A 219     -74.684  49.341  34.615  1.00 56.99           N  
ATOM   1794  CA  HIS A 219     -74.128  50.652  34.925  1.00 50.37           C  
ATOM   1795  C   HIS A 219     -74.400  51.638  33.800  1.00 44.12           C  
ATOM   1796  O   HIS A 219     -73.606  52.552  33.561  1.00 40.73           O  
ATOM   1797  CB  HIS A 219     -72.623  50.556  35.176  1.00 45.19           C  
ATOM   1798  CG  HIS A 219     -72.251  49.669  36.323  1.00 49.54           C  
ATOM   1799  ND1 HIS A 219     -72.459  48.307  36.311  1.00 58.11           N  
ATOM   1800  CD2 HIS A 219     -71.674  49.952  37.514  1.00 51.53           C  
ATOM   1801  CE1 HIS A 219     -72.030  47.788  37.448  1.00 59.29           C  
ATOM   1802  NE2 HIS A 219     -71.549  48.765  38.196  1.00 58.39           N  
ATOM   1803  N   LEU A 220     -75.511  51.455  33.095  1.00 52.82           N  
ATOM   1804  CA  LEU A 220     -75.867  52.353  32.006  1.00 45.63           C  
ATOM   1805  C   LEU A 220     -76.563  53.616  32.492  1.00 40.63           C  
ATOM   1806  O   LEU A 220     -76.898  54.476  31.671  1.00 39.56           O  
ATOM   1807  CB  LEU A 220     -76.753  51.624  30.989  1.00 54.14           C  
ATOM   1808  CG  LEU A 220     -76.196  50.385  30.279  1.00 49.70           C  
ATOM   1809  CD1 LEU A 220     -76.771  50.280  28.877  1.00 45.66           C  
ATOM   1810  CD2 LEU A 220     -74.678  50.417  30.211  1.00 44.04           C  
ATOM   1811  N   THR A 221     -76.784  53.746  33.798  1.00 51.08           N  
ATOM   1812  CA  THR A 221     -77.414  54.904  34.402  1.00 41.18           C  
ATOM   1813  C   THR A 221     -76.433  55.567  35.359  1.00 38.22           C  
ATOM   1814  O   THR A 221     -75.840  54.878  36.202  1.00 44.48           O  
ATOM   1815  CB  THR A 221     -78.696  54.498  35.155  1.00 36.32           C  
ATOM   1816  OG1 THR A 221     -79.671  54.016  34.222  1.00 39.21           O  
ATOM   1817  CG2 THR A 221     -79.271  55.676  35.922  1.00 29.09           C  
ATOM   1818  N   PRO A 222     -76.221  56.879  35.260  1.00 41.60           N  
ATOM   1819  CA  PRO A 222     -75.246  57.535  36.139  1.00 37.01           C  
ATOM   1820  C   PRO A 222     -75.654  57.437  37.600  1.00 38.10           C  
ATOM   1821  O   PRO A 222     -76.836  57.338  37.935  1.00 41.07           O  
ATOM   1822  CB  PRO A 222     -75.253  58.992  35.657  1.00 38.33           C  
ATOM   1823  CG  PRO A 222     -75.828  58.944  34.276  1.00 43.08           C  
ATOM   1824  CD  PRO A 222     -76.811  57.814  34.288  1.00 47.31           C  
ATOM   1825  N   GLU A 223     -74.646  57.465  38.477  1.00 44.00           N  
ATOM   1826  CA  GLU A 223     -74.911  57.380  39.909  1.00 45.91           C  
ATOM   1827  C   GLU A 223     -75.686  58.593  40.407  1.00 49.71           C  
ATOM   1828  O   GLU A 223     -76.514  58.469  41.317  1.00 47.00           O  
ATOM   1829  CB  GLU A 223     -73.599  57.232  40.680  1.00 45.02           C  
ATOM   1830  CG  GLU A 223     -72.820  55.966  40.346  1.00 39.24           C  
ATOM   1831  CD  GLU A 223     -71.614  55.768  41.246  1.00 45.33           C  
ATOM   1832  OE1 GLU A 223     -70.559  56.387  40.982  1.00 43.44           O  
ATOM   1833  OE2 GLU A 223     -71.722  54.993  42.219  1.00 54.17           O  
ATOM   1834  N   VAL A 224     -75.439  59.764  39.827  1.00 47.56           N  
ATOM   1835  CA  VAL A 224     -76.154  60.988  40.169  1.00 42.35           C  
ATOM   1836  C   VAL A 224     -76.877  61.471  38.920  1.00 38.84           C  
ATOM   1837  O   VAL A 224     -76.247  61.689  37.877  1.00 37.15           O  
ATOM   1838  CB  VAL A 224     -75.211  62.071  40.714  1.00 48.93           C  
ATOM   1839  CG1 VAL A 224     -75.920  63.416  40.767  1.00 47.98           C  
ATOM   1840  CG2 VAL A 224     -74.695  61.677  42.090  1.00 52.38           C  
ATOM   1841  N   GLY A 225     -78.192  61.637  39.026  1.00 35.74           N  
ATOM   1842  CA  GLY A 225     -79.002  62.045  37.900  1.00 34.46           C  
ATOM   1843  C   GLY A 225     -78.754  63.486  37.491  1.00 33.77           C  
ATOM   1844  O   GLY A 225     -77.935  64.209  38.059  1.00 31.42           O  
ATOM   1845  N   ALA A 226     -79.501  63.908  36.473  1.00 31.23           N  
ATOM   1846  CA  ALA A 226     -79.332  65.241  35.906  1.00 34.20           C  
ATOM   1847  C   ALA A 226     -79.805  66.304  36.892  1.00 38.39           C  
ATOM   1848  O   ALA A 226     -80.974  66.317  37.292  1.00 43.15           O  
ATOM   1849  CB  ALA A 226     -80.094  65.352  34.588  1.00 26.45           C  
ATOM   1850  N   ILE A 227     -78.898  67.190  37.280  1.00 40.88           N  
ATOM   1851  CA  ILE A 227     -79.255  68.320  38.140  1.00 47.57           C  
ATOM   1852  C   ILE A 227     -79.834  69.432  37.270  1.00 50.87           C  
ATOM   1853  O   ILE A 227     -79.229  69.778  36.242  1.00 53.45           O  
ATOM   1854  CB  ILE A 227     -78.036  68.810  38.916  1.00 43.94           C  
ATOM   1855  CG1 ILE A 227     -77.492  67.698  39.816  1.00 37.66           C  
ATOM   1856  CG2 ILE A 227     -78.382  70.050  39.731  1.00 38.38           C  
ATOM   1857  CD1 ILE A 227     -76.151  68.018  40.437  1.00 36.97           C  
ATOM   1858  N   PRO A 228     -80.987  69.998  37.625  1.00 44.92           N  
ATOM   1859  CA  PRO A 228     -81.536  71.105  36.835  1.00 42.79           C  
ATOM   1860  C   PRO A 228     -80.592  72.298  36.828  1.00 50.00           C  
ATOM   1861  O   PRO A 228     -79.760  72.473  37.721  1.00 57.05           O  
ATOM   1862  CB  PRO A 228     -82.853  71.435  37.548  1.00 38.39           C  
ATOM   1863  CG  PRO A 228     -83.205  70.184  38.288  1.00 46.93           C  
ATOM   1864  CD  PRO A 228     -81.895  69.588  38.709  1.00 50.45           C  
ATOM   1865  N   LEU A 229     -80.731  73.125  35.789  1.00 46.39           N  
ATOM   1866  CA  LEU A 229     -79.822  74.253  35.611  1.00 44.50           C  
ATOM   1867  C   LEU A 229     -79.911  75.233  36.775  1.00 54.88           C  
ATOM   1868  O   LEU A 229     -78.903  75.828  37.174  1.00 48.82           O  
ATOM   1869  CB  LEU A 229     -80.120  74.961  34.289  1.00 50.67           C  
ATOM   1870  CG  LEU A 229     -79.214  76.142  33.929  1.00 57.19           C  
ATOM   1871  CD1 LEU A 229     -78.030  75.681  33.090  1.00 40.36           C  
ATOM   1872  CD2 LEU A 229     -80.000  77.228  33.209  1.00 53.57           C  
ATOM   1873  N   ASP A 230     -81.110  75.411  37.339  1.00 62.64           N  
ATOM   1874  CA  ASP A 230     -81.273  76.347  38.446  1.00 56.49           C  
ATOM   1875  C   ASP A 230     -80.552  75.873  39.701  1.00 58.48           C  
ATOM   1876  O   ASP A 230     -80.158  76.696  40.535  1.00 64.68           O  
ATOM   1877  CB  ASP A 230     -82.758  76.559  38.741  1.00 52.70           C  
ATOM   1878  CG  ASP A 230     -83.438  77.432  37.707  1.00 73.68           C  
ATOM   1879  OD1 ASP A 230     -82.744  78.258  37.077  1.00 71.33           O  
ATOM   1880  OD2 ASP A 230     -84.666  77.292  37.525  1.00 87.21           O  
ATOM   1881  N   GLU A 231     -80.366  74.563  39.853  1.00 47.87           N  
ATOM   1882  CA  GLU A 231     -79.739  73.991  41.036  1.00 43.84           C  
ATOM   1883  C   GLU A 231     -78.284  73.603  40.805  1.00 45.11           C  
ATOM   1884  O   GLU A 231     -77.689  72.933  41.655  1.00 44.74           O  
ATOM   1885  CB  GLU A 231     -80.538  72.778  41.517  1.00 55.70           C  
ATOM   1886  CG  GLU A 231     -82.024  72.847  41.188  1.00 61.72           C  
ATOM   1887  CD  GLU A 231     -82.772  71.587  41.585  1.00 73.27           C  
ATOM   1888  OE1 GLU A 231     -82.112  70.586  41.939  1.00 70.98           O  
ATOM   1889  OE2 GLU A 231     -84.020  71.597  41.541  1.00 72.41           O  
ATOM   1890  N   GLN A 232     -77.698  74.008  39.682  1.00 44.81           N  
ATOM   1891  CA  GLN A 232     -76.300  73.723  39.398  1.00 41.11           C  
ATOM   1892  C   GLN A 232     -75.414  74.861  39.891  1.00 35.45           C  
ATOM   1893  O   GLN A 232     -75.840  76.016  39.975  1.00 32.85           O  
ATOM   1894  CB  GLN A 232     -76.080  73.512  37.898  1.00 36.56           C  
ATOM   1895  CG  GLN A 232     -76.589  72.182  37.364  1.00 33.46           C  
ATOM   1896  CD  GLN A 232     -75.572  71.065  37.493  1.00 37.77           C  
ATOM   1897  OE1 GLN A 232     -74.659  71.130  38.317  1.00 46.32           O  
ATOM   1898  NE2 GLN A 232     -75.724  70.032  36.675  1.00 41.34           N  
ATOM   1899  N   ASP A 233     -74.171  74.519  40.222  1.00 36.38           N  
ATOM   1900  CA  ASP A 233     -73.191  75.531  40.565  1.00 32.47           C  
ATOM   1901  C   ASP A 233     -72.888  76.389  39.337  1.00 39.57           C  
ATOM   1902  O   ASP A 233     -73.117  75.963  38.202  1.00 43.22           O  
ATOM   1903  CB  ASP A 233     -71.914  74.880  41.097  1.00 33.85           C  
ATOM   1904  CG  ASP A 233     -71.313  73.886  40.124  1.00 38.96           C  
ATOM   1905  OD1 ASP A 233     -71.867  72.774  39.985  1.00 45.87           O  
ATOM   1906  OD2 ASP A 233     -70.281  74.215  39.502  1.00 34.78           O  
ATOM   1907  N   PRO A 234     -72.392  77.614  39.540  1.00 38.76           N  
ATOM   1908  CA  PRO A 234     -72.138  78.497  38.388  1.00 37.59           C  
ATOM   1909  C   PRO A 234     -71.257  77.881  37.311  1.00 39.32           C  
ATOM   1910  O   PRO A 234     -71.524  78.080  36.120  1.00 43.01           O  
ATOM   1911  CB  PRO A 234     -71.475  79.719  39.036  1.00 38.64           C  
ATOM   1912  CG  PRO A 234     -72.027  79.744  40.418  1.00 36.67           C  
ATOM   1913  CD  PRO A 234     -72.173  78.306  40.824  1.00 36.02           C  
ATOM   1914  N   HIS A 235     -70.220  77.130  37.692  1.00 40.93           N  
ATOM   1915  CA  HIS A 235     -69.341  76.537  36.688  1.00 35.32           C  
ATOM   1916  C   HIS A 235     -70.063  75.466  35.878  1.00 38.36           C  
ATOM   1917  O   HIS A 235     -69.913  75.401  34.652  1.00 37.03           O  
ATOM   1918  CB  HIS A 235     -68.093  75.957  37.353  1.00 30.80           C  
ATOM   1919  CG  HIS A 235     -67.076  75.441  36.382  1.00 33.64           C  
ATOM   1920  ND1 HIS A 235     -66.338  76.270  35.566  1.00 34.10           N  
ATOM   1921  CD2 HIS A 235     -66.676  74.179  36.095  1.00 37.97           C  
ATOM   1922  CE1 HIS A 235     -65.528  75.543  34.818  1.00 32.87           C  
ATOM   1923  NE2 HIS A 235     -65.713  74.271  35.120  1.00 36.99           N  
ATOM   1924  N   SER A 236     -70.851  74.617  36.543  1.00 34.57           N  
ATOM   1925  CA  SER A 236     -71.605  73.597  35.821  1.00 31.21           C  
ATOM   1926  C   SER A 236     -72.609  74.221  34.863  1.00 30.98           C  
ATOM   1927  O   SER A 236     -72.855  73.676  33.781  1.00 24.51           O  
ATOM   1928  CB  SER A 236     -72.315  72.667  36.804  1.00 30.40           C  
ATOM   1929  OG  SER A 236     -71.410  71.743  37.384  1.00 31.06           O  
ATOM   1930  N   GLN A 237     -73.198  75.359  35.242  1.00 39.90           N  
ATOM   1931  CA  GLN A 237     -74.086  76.074  34.331  1.00 34.30           C  
ATOM   1932  C   GLN A 237     -73.327  76.564  33.106  1.00 31.17           C  
ATOM   1933  O   GLN A 237     -73.849  76.529  31.985  1.00 28.46           O  
ATOM   1934  CB  GLN A 237     -74.745  77.249  35.051  1.00 41.04           C  
ATOM   1935  CG  GLN A 237     -75.944  76.877  35.904  1.00 44.86           C  
ATOM   1936  CD  GLN A 237     -76.490  78.063  36.675  1.00 45.42           C  
ATOM   1937  OE1 GLN A 237     -77.633  78.475  36.477  1.00 57.48           O  
ATOM   1938  NE2 GLN A 237     -75.670  78.621  37.557  1.00 51.57           N  
ATOM   1939  N   ARG A 238     -72.091  77.026  33.302  1.00 30.94           N  
ATOM   1940  CA  ARG A 238     -71.283  77.477  32.176  1.00 30.97           C  
ATOM   1941  C   ARG A 238     -70.907  76.324  31.261  1.00 33.23           C  
ATOM   1942  O   ARG A 238     -70.803  76.509  30.044  1.00 34.42           O  
ATOM   1943  CB  ARG A 238     -70.028  78.181  32.681  1.00 28.27           C  
ATOM   1944  CG  ARG A 238     -70.269  79.595  33.144  1.00 31.10           C  
ATOM   1945  CD  ARG A 238     -68.970  80.254  33.542  1.00 34.86           C  
ATOM   1946  NE  ARG A 238     -68.853  80.374  34.988  1.00 43.10           N  
ATOM   1947  CZ  ARG A 238     -67.926  79.756  35.706  1.00 37.56           C  
ATOM   1948  NH1 ARG A 238     -67.034  78.983  35.109  1.00 34.30           N  
ATOM   1949  NH2 ARG A 238     -67.888  79.916  37.016  1.00 34.77           N  
ATOM   1950  N   ILE A 239     -70.697  75.133  31.824  1.00 34.70           N  
ATOM   1951  CA  ILE A 239     -70.402  73.966  31.001  1.00 31.23           C  
ATOM   1952  C   ILE A 239     -71.632  73.553  30.203  1.00 30.24           C  
ATOM   1953  O   ILE A 239     -71.531  73.188  29.025  1.00 36.11           O  
ATOM   1954  CB  ILE A 239     -69.881  72.815  31.881  1.00 28.60           C  
ATOM   1955  CG1 ILE A 239     -68.510  73.170  32.459  1.00 32.07           C  
ATOM   1956  CG2 ILE A 239     -69.817  71.519  31.089  1.00 33.74           C  
ATOM   1957  CD1 ILE A 239     -67.819  72.017  33.153  1.00 33.72           C  
ATOM   1958  N   MET A 240     -72.812  73.616  30.824  1.00 26.66           N  
ATOM   1959  CA  MET A 240     -74.034  73.189  30.150  1.00 28.84           C  
ATOM   1960  C   MET A 240     -74.338  74.073  28.945  1.00 32.99           C  
ATOM   1961  O   MET A 240     -74.616  73.572  27.849  1.00 37.17           O  
ATOM   1962  CB  MET A 240     -75.203  73.188  31.137  1.00 30.79           C  
ATOM   1963  CG  MET A 240     -75.184  72.017  32.113  1.00 26.84           C  
ATOM   1964  SD  MET A 240     -76.581  71.987  33.257  1.00 38.46           S  
ATOM   1965  CE  MET A 240     -77.954  71.779  32.125  1.00 34.44           C  
ATOM   1966  N   LEU A 241     -74.286  75.396  29.127  1.00 37.50           N  
ATOM   1967  CA  LEU A 241     -74.536  76.301  28.008  1.00 40.53           C  
ATOM   1968  C   LEU A 241     -73.433  76.220  26.962  1.00 38.26           C  
ATOM   1969  O   LEU A 241     -73.709  76.348  25.763  1.00 44.09           O  
ATOM   1970  CB  LEU A 241     -74.695  77.737  28.509  1.00 39.63           C  
ATOM   1971  CG  LEU A 241     -75.837  77.971  29.500  1.00 42.84           C  
ATOM   1972  CD1 LEU A 241     -75.949  79.437  29.860  1.00 30.63           C  
ATOM   1973  CD2 LEU A 241     -77.138  77.481  28.913  1.00 53.45           C  
ATOM   1974  N   SER A 242     -72.186  76.003  27.386  1.00 32.97           N  
ATOM   1975  CA  SER A 242     -71.104  75.757  26.441  1.00 35.82           C  
ATOM   1976  C   SER A 242     -71.277  74.449  25.682  1.00 46.98           C  
ATOM   1977  O   SER A 242     -70.584  74.237  24.681  1.00 53.41           O  
ATOM   1978  CB  SER A 242     -69.760  75.751  27.168  1.00 36.24           C  
ATOM   1979  OG  SER A 242     -69.455  74.455  27.650  1.00 34.11           O  
ATOM   1980  N   CYS A 243     -72.168  73.571  26.138  1.00 38.94           N  
ATOM   1981  CA  CYS A 243     -72.504  72.344  25.433  1.00 37.15           C  
ATOM   1982  C   CYS A 243     -73.807  72.457  24.653  1.00 45.89           C  
ATOM   1983  O   CYS A 243     -74.250  71.463  24.069  1.00 44.11           O  
ATOM   1984  CB  CYS A 243     -72.593  71.174  26.419  1.00 37.50           C  
ATOM   1985  SG  CYS A 243     -70.997  70.541  26.986  1.00 32.42           S  
ATOM   1986  N   ASP A 244     -74.430  73.639  24.639  1.00 41.49           N  
ATOM   1987  CA  ASP A 244     -75.666  73.887  23.893  1.00 45.59           C  
ATOM   1988  C   ASP A 244     -76.773  72.919  24.311  1.00 47.64           C  
ATOM   1989  O   ASP A 244     -77.479  72.347  23.478  1.00 49.05           O  
ATOM   1990  CB  ASP A 244     -75.418  73.823  22.384  1.00 45.86           C  
ATOM   1991  CG  ASP A 244     -76.437  74.617  21.590  1.00 53.23           C  
ATOM   1992  OD1 ASP A 244     -76.545  75.841  21.815  1.00 60.57           O  
ATOM   1993  OD2 ASP A 244     -77.125  74.019  20.736  1.00 57.07           O  
ATOM   1994  N   TYR A 245     -76.931  72.749  25.627  1.00 46.82           N  
ATOM   1995  CA  TYR A 245     -77.945  71.836  26.142  1.00 44.72           C  
ATOM   1996  C   TYR A 245     -79.361  72.289  25.809  1.00 52.27           C  
ATOM   1997  O   TYR A 245     -80.296  71.489  25.924  1.00 54.55           O  
ATOM   1998  CB  TYR A 245     -77.797  71.681  27.659  1.00 45.03           C  
ATOM   1999  CG  TYR A 245     -78.669  72.623  28.462  1.00 57.49           C  
ATOM   2000  CD1 TYR A 245     -78.284  73.941  28.677  1.00 45.46           C  
ATOM   2001  CD2 TYR A 245     -79.877  72.196  29.006  1.00 66.72           C  
ATOM   2002  CE1 TYR A 245     -79.076  74.806  29.406  1.00 49.11           C  
ATOM   2003  CE2 TYR A 245     -80.677  73.057  29.736  1.00 59.94           C  
ATOM   2004  CZ  TYR A 245     -80.269  74.362  29.933  1.00 58.90           C  
ATOM   2005  OH  TYR A 245     -81.053  75.230  30.658  1.00 55.62           O  
ATOM   2006  N   GLN A 246     -79.543  73.548  25.401  1.00 47.25           N  
ATOM   2007  CA  GLN A 246     -80.888  74.054  25.148  1.00 47.60           C  
ATOM   2008  C   GLN A 246     -81.509  73.424  23.909  1.00 51.03           C  
ATOM   2009  O   GLN A 246     -82.736  73.299  23.832  1.00 50.87           O  
ATOM   2010  CB  GLN A 246     -80.864  75.577  25.005  1.00 57.67           C  
ATOM   2011  CG  GLN A 246     -79.635  76.121  24.294  1.00 64.28           C  
ATOM   2012  CD  GLN A 246     -78.575  76.611  25.260  1.00 71.62           C  
ATOM   2013  OE1 GLN A 246     -78.521  76.176  26.410  1.00 70.48           O  
ATOM   2014  NE2 GLN A 246     -77.724  77.521  24.797  1.00 66.57           N  
ATOM   2015  N   ASN A 247     -80.691  73.023  22.936  1.00 44.54           N  
ATOM   2016  CA  ASN A 247     -81.182  72.471  21.679  1.00 48.53           C  
ATOM   2017  C   ASN A 247     -80.895  70.977  21.554  1.00 51.02           C  
ATOM   2018  O   ASN A 247     -80.666  70.472  20.452  1.00 52.94           O  
ATOM   2019  CB  ASN A 247     -80.590  73.231  20.494  1.00 49.90           C  
ATOM   2020  CG  ASN A 247     -80.669  74.737  20.670  1.00 71.35           C  
ATOM   2021  OD1 ASN A 247     -79.647  75.421  20.735  1.00 75.50           O  
ATOM   2022  ND2 ASN A 247     -81.887  75.261  20.753  1.00 72.10           N  
ATOM   2023  N   PHE A 248     -80.912  70.258  22.675  1.00 48.92           N  
ATOM   2024  CA  PHE A 248     -80.714  68.812  22.677  1.00 51.84           C  
ATOM   2025  C   PHE A 248     -81.666  68.194  23.687  1.00 53.44           C  
ATOM   2026  O   PHE A 248     -81.648  68.563  24.866  1.00 58.81           O  
ATOM   2027  CB  PHE A 248     -79.263  68.445  23.011  1.00 40.70           C  
ATOM   2028  CG  PHE A 248     -78.311  68.642  21.868  1.00 37.37           C  
ATOM   2029  CD1 PHE A 248     -78.356  67.812  20.759  1.00 35.49           C  
ATOM   2030  CD2 PHE A 248     -77.369  69.655  21.900  1.00 36.34           C  
ATOM   2031  CE1 PHE A 248     -77.482  67.991  19.704  1.00 28.63           C  
ATOM   2032  CE2 PHE A 248     -76.491  69.839  20.849  1.00 38.82           C  
ATOM   2033  CZ  PHE A 248     -76.547  69.004  19.749  1.00 30.98           C  
ATOM   2034  N   ASP A 249     -82.498  67.261  23.224  1.00 45.61           N  
ATOM   2035  CA  ASP A 249     -83.425  66.540  24.094  1.00 45.93           C  
ATOM   2036  C   ASP A 249     -82.800  65.186  24.419  1.00 34.40           C  
ATOM   2037  O   ASP A 249     -83.063  64.171  23.775  1.00 38.25           O  
ATOM   2038  CB  ASP A 249     -84.791  66.397  23.431  1.00 55.00           C  
ATOM   2039  CG  ASP A 249     -85.853  65.893  24.390  1.00 65.28           C  
ATOM   2040  OD1 ASP A 249     -86.119  66.581  25.399  1.00 60.72           O  
ATOM   2041  OD2 ASP A 249     -86.420  64.808  24.135  1.00 62.19           O  
ATOM   2042  N   VAL A 250     -81.949  65.186  25.441  1.00 39.31           N  
ATOM   2043  CA  VAL A 250     -81.231  63.981  25.841  1.00 40.41           C  
ATOM   2044  C   VAL A 250     -82.209  63.064  26.569  1.00 37.94           C  
ATOM   2045  O   VAL A 250     -82.578  63.320  27.717  1.00 37.42           O  
ATOM   2046  CB  VAL A 250     -80.020  64.310  26.720  1.00 35.35           C  
ATOM   2047  CG1 VAL A 250     -79.305  63.035  27.132  1.00 27.94           C  
ATOM   2048  CG2 VAL A 250     -79.072  65.241  25.984  1.00 40.31           C  
ATOM   2049  N   THR A 251     -82.635  62.001  25.895  1.00 42.59           N  
ATOM   2050  CA  THR A 251     -83.460  60.982  26.519  1.00 40.56           C  
ATOM   2051  C   THR A 251     -82.593  60.053  27.365  1.00 39.84           C  
ATOM   2052  O   THR A 251     -81.361  60.049  27.271  1.00 45.94           O  
ATOM   2053  CB  THR A 251     -84.216  60.181  25.461  1.00 38.26           C  
ATOM   2054  OG1 THR A 251     -83.316  59.266  24.824  1.00 38.54           O  
ATOM   2055  CG2 THR A 251     -84.802  61.112  24.408  1.00 41.15           C  
ATOM   2056  N   GLU A 252     -83.251  59.254  28.208  1.00 37.70           N  
ATOM   2057  CA  GLU A 252     -82.510  58.295  29.020  1.00 47.55           C  
ATOM   2058  C   GLU A 252     -81.825  57.256  28.141  1.00 44.56           C  
ATOM   2059  O   GLU A 252     -80.701  56.831  28.429  1.00 50.87           O  
ATOM   2060  CB  GLU A 252     -83.434  57.619  30.034  1.00 54.37           C  
ATOM   2061  CG  GLU A 252     -82.762  56.484  30.802  1.00 61.98           C  
ATOM   2062  CD  GLU A 252     -83.744  55.462  31.338  1.00 63.42           C  
ATOM   2063  OE1 GLU A 252     -84.964  55.643  31.137  1.00 65.55           O  
ATOM   2064  OE2 GLU A 252     -83.292  54.475  31.957  1.00 51.82           O  
ATOM   2065  N   GLU A 253     -82.484  56.848  27.053  1.00 40.51           N  
ATOM   2066  CA  GLU A 253     -81.869  55.902  26.128  1.00 39.46           C  
ATOM   2067  C   GLU A 253     -80.599  56.470  25.509  1.00 35.88           C  
ATOM   2068  O   GLU A 253     -79.646  55.724  25.254  1.00 29.92           O  
ATOM   2069  CB  GLU A 253     -82.868  55.510  25.038  1.00 47.59           C  
ATOM   2070  CG  GLU A 253     -82.384  54.401  24.114  1.00 46.05           C  
ATOM   2071  CD  GLU A 253     -82.500  53.022  24.736  1.00 47.77           C  
ATOM   2072  OE1 GLU A 253     -82.964  52.922  25.892  1.00 46.98           O  
ATOM   2073  OE2 GLU A 253     -82.123  52.035  24.068  1.00 61.07           O  
ATOM   2074  N   ASN A 254     -80.564  57.782  25.262  1.00 38.49           N  
ATOM   2075  CA  ASN A 254     -79.335  58.411  24.789  1.00 31.90           C  
ATOM   2076  C   ASN A 254     -78.218  58.266  25.815  1.00 35.19           C  
ATOM   2077  O   ASN A 254     -77.048  58.099  25.451  1.00 35.00           O  
ATOM   2078  CB  ASN A 254     -79.583  59.887  24.479  1.00 33.45           C  
ATOM   2079  CG  ASN A 254     -80.498  60.089  23.290  1.00 35.12           C  
ATOM   2080  OD1 ASN A 254     -81.444  60.876  23.347  1.00 28.52           O  
ATOM   2081  ND2 ASN A 254     -80.218  59.385  22.199  1.00 35.75           N  
ATOM   2082  N   VAL A 255     -78.563  58.326  27.104  1.00 36.86           N  
ATOM   2083  CA  VAL A 255     -77.557  58.179  28.151  1.00 32.79           C  
ATOM   2084  C   VAL A 255     -76.992  56.766  28.156  1.00 26.02           C  
ATOM   2085  O   VAL A 255     -75.776  56.570  28.270  1.00 26.07           O  
ATOM   2086  CB  VAL A 255     -78.155  58.551  29.521  1.00 35.25           C  
ATOM   2087  CG1 VAL A 255     -77.109  58.409  30.616  1.00 30.60           C  
ATOM   2088  CG2 VAL A 255     -78.722  59.962  29.489  1.00 33.53           C  
ATOM   2089  N   ARG A 256     -77.861  55.761  28.022  1.00 33.72           N  
ATOM   2090  CA  ARG A 256     -77.410  54.373  28.077  1.00 34.85           C  
ATOM   2091  C   ARG A 256     -76.569  54.008  26.859  1.00 34.75           C  
ATOM   2092  O   ARG A 256     -75.549  53.323  26.989  1.00 36.10           O  
ATOM   2093  CB  ARG A 256     -78.612  53.438  28.200  1.00 33.19           C  
ATOM   2094  CG  ARG A 256     -79.687  53.935  29.154  1.00 42.57           C  
ATOM   2095  CD  ARG A 256     -81.013  53.233  28.908  1.00 45.73           C  
ATOM   2096  NE  ARG A 256     -80.868  51.781  28.951  1.00 55.73           N  
ATOM   2097  CZ  ARG A 256     -80.797  51.071  30.073  1.00 53.74           C  
ATOM   2098  NH1 ARG A 256     -80.861  51.679  31.251  1.00 56.03           N  
ATOM   2099  NH2 ARG A 256     -80.662  49.753  30.017  1.00 50.97           N  
ATOM   2100  N   ARG A 257     -76.981  54.451  25.668  1.00 31.45           N  
ATOM   2101  CA  ARG A 257     -76.196  54.177  24.468  1.00 30.00           C  
ATOM   2102  C   ARG A 257     -74.836  54.860  24.531  1.00 30.29           C  
ATOM   2103  O   ARG A 257     -73.834  54.312  24.056  1.00 27.92           O  
ATOM   2104  CB  ARG A 257     -76.957  54.626  23.221  1.00 29.54           C  
ATOM   2105  CG  ARG A 257     -78.274  53.908  22.992  1.00 34.52           C  
ATOM   2106  CD  ARG A 257     -78.992  54.459  21.771  1.00 27.14           C  
ATOM   2107  NE  ARG A 257     -78.131  54.462  20.593  1.00 33.57           N  
ATOM   2108  CZ  ARG A 257     -78.309  53.677  19.534  1.00 41.08           C  
ATOM   2109  NH1 ARG A 257     -79.321  52.821  19.501  1.00 41.01           N  
ATOM   2110  NH2 ARG A 257     -77.473  53.747  18.507  1.00 34.71           N  
ATOM   2111  N   SER A 258     -74.782  56.061  25.112  1.00 26.78           N  
ATOM   2112  CA  SER A 258     -73.513  56.770  25.236  1.00 25.99           C  
ATOM   2113  C   SER A 258     -72.576  56.049  26.195  1.00 31.91           C  
ATOM   2114  O   SER A 258     -71.391  55.860  25.896  1.00 30.81           O  
ATOM   2115  CB  SER A 258     -73.760  58.205  25.699  1.00 25.50           C  
ATOM   2116  OG  SER A 258     -74.698  58.849  24.858  1.00 25.37           O  
ATOM   2117  N   ARG A 259     -73.090  55.635  27.354  1.00 31.96           N  
ATOM   2118  CA  ARG A 259     -72.262  54.900  28.303  1.00 31.36           C  
ATOM   2119  C   ARG A 259     -71.898  53.522  27.765  1.00 27.16           C  
ATOM   2120  O   ARG A 259     -70.785  53.034  27.996  1.00 24.08           O  
ATOM   2121  CB  ARG A 259     -72.983  54.782  29.647  1.00 39.59           C  
ATOM   2122  CG  ARG A 259     -73.194  56.110  30.356  1.00 29.52           C  
ATOM   2123  CD  ARG A 259     -73.802  55.916  31.738  1.00 30.25           C  
ATOM   2124  NE  ARG A 259     -73.081  56.680  32.752  1.00 43.57           N  
ATOM   2125  CZ  ARG A 259     -72.466  56.140  33.799  1.00 38.14           C  
ATOM   2126  NH1 ARG A 259     -72.487  54.828  33.976  1.00 35.23           N  
ATOM   2127  NH2 ARG A 259     -71.830  56.913  34.671  1.00 40.01           N  
ATOM   2128  N   ARG A 260     -72.822  52.882  27.041  1.00 28.58           N  
ATOM   2129  CA  ARG A 260     -72.553  51.555  26.494  1.00 26.53           C  
ATOM   2130  C   ARG A 260     -71.421  51.600  25.477  1.00 26.68           C  
ATOM   2131  O   ARG A 260     -70.473  50.809  25.548  1.00 32.49           O  
ATOM   2132  CB  ARG A 260     -73.821  50.980  25.862  1.00 24.15           C  
ATOM   2133  CG  ARG A 260     -73.621  49.620  25.221  1.00 28.13           C  
ATOM   2134  CD  ARG A 260     -74.926  49.056  24.691  1.00 29.65           C  
ATOM   2135  NE  ARG A 260     -74.770  47.681  24.222  1.00 35.65           N  
ATOM   2136  CZ  ARG A 260     -75.752  46.949  23.707  1.00 31.72           C  
ATOM   2137  NH1 ARG A 260     -76.970  47.460  23.584  1.00 28.41           N  
ATOM   2138  NH2 ARG A 260     -75.516  45.707  23.308  1.00 34.37           N  
ATOM   2139  N   ALA A 261     -71.506  52.520  24.514  1.00 27.90           N  
ATOM   2140  CA  ALA A 261     -70.425  52.668  23.546  1.00 30.10           C  
ATOM   2141  C   ALA A 261     -69.140  53.121  24.221  1.00 27.47           C  
ATOM   2142  O   ALA A 261     -68.042  52.777  23.765  1.00 24.33           O  
ATOM   2143  CB  ALA A 261     -70.830  53.653  22.452  1.00 29.59           C  
ATOM   2144  N   TYR A 262     -69.257  53.893  25.303  1.00 30.67           N  
ATOM   2145  CA  TYR A 262     -68.083  54.276  26.077  1.00 22.94           C  
ATOM   2146  C   TYR A 262     -67.427  53.054  26.704  1.00 24.05           C  
ATOM   2147  O   TYR A 262     -66.209  52.866  26.605  1.00 28.60           O  
ATOM   2148  CB  TYR A 262     -68.481  55.289  27.149  1.00 22.75           C  
ATOM   2149  CG  TYR A 262     -67.320  55.868  27.916  1.00 26.97           C  
ATOM   2150  CD1 TYR A 262     -66.671  57.014  27.471  1.00 26.73           C  
ATOM   2151  CD2 TYR A 262     -66.877  55.277  29.091  1.00 27.55           C  
ATOM   2152  CE1 TYR A 262     -65.610  57.550  28.174  1.00 23.87           C  
ATOM   2153  CE2 TYR A 262     -65.816  55.804  29.797  1.00 34.95           C  
ATOM   2154  CZ  TYR A 262     -65.189  56.941  29.336  1.00 24.63           C  
ATOM   2155  OH  TYR A 262     -64.136  57.463  30.045  1.00 22.73           O  
ATOM   2156  N   PHE A 263     -68.228  52.206  27.354  1.00 24.09           N  
ATOM   2157  CA  PHE A 263     -67.693  50.983  27.941  1.00 24.72           C  
ATOM   2158  C   PHE A 263     -67.179  50.036  26.865  1.00 24.88           C  
ATOM   2159  O   PHE A 263     -66.157  49.365  27.057  1.00 24.29           O  
ATOM   2160  CB  PHE A 263     -68.762  50.301  28.794  1.00 22.00           C  
ATOM   2161  CG  PHE A 263     -69.218  51.125  29.963  1.00 25.85           C  
ATOM   2162  CD1 PHE A 263     -68.342  51.987  30.604  1.00 23.32           C  
ATOM   2163  CD2 PHE A 263     -70.522  51.040  30.420  1.00 30.61           C  
ATOM   2164  CE1 PHE A 263     -68.758  52.748  31.680  1.00 23.00           C  
ATOM   2165  CE2 PHE A 263     -70.946  51.799  31.495  1.00 29.42           C  
ATOM   2166  CZ  PHE A 263     -70.062  52.654  32.126  1.00 27.54           C  
ATOM   2167  N   ALA A 264     -67.872  49.973  25.726  1.00 25.29           N  
ATOM   2168  CA  ALA A 264     -67.421  49.124  24.629  1.00 23.10           C  
ATOM   2169  C   ALA A 264     -66.066  49.578  24.102  1.00 25.98           C  
ATOM   2170  O   ALA A 264     -65.210  48.749  23.770  1.00 25.24           O  
ATOM   2171  CB  ALA A 264     -68.460  49.121  23.510  1.00 22.79           C  
ATOM   2172  N   ASN A 265     -65.849  50.893  24.023  1.00 25.44           N  
ATOM   2173  CA  ASN A 265     -64.569  51.402  23.552  1.00 22.12           C  
ATOM   2174  C   ASN A 265     -63.456  51.188  24.568  1.00 27.16           C  
ATOM   2175  O   ASN A 265     -62.279  51.211  24.191  1.00 25.96           O  
ATOM   2176  CB  ASN A 265     -64.690  52.884  23.196  1.00 24.89           C  
ATOM   2177  CG  ASN A 265     -65.334  53.104  21.835  1.00 27.30           C  
ATOM   2178  OD1 ASN A 265     -65.149  52.308  20.915  1.00 24.55           O  
ATOM   2179  ND2 ASN A 265     -66.089  54.189  21.701  1.00 29.90           N  
ATOM   2180  N   ILE A 266     -63.799  50.980  25.841  1.00 27.35           N  
ATOM   2181  CA  ILE A 266     -62.795  50.569  26.817  1.00 28.36           C  
ATOM   2182  C   ILE A 266     -62.331  49.147  26.527  1.00 23.87           C  
ATOM   2183  O   ILE A 266     -61.130  48.851  26.559  1.00 22.21           O  
ATOM   2184  CB  ILE A 266     -63.347  50.707  28.248  1.00 33.57           C  
ATOM   2185  CG1 ILE A 266     -63.527  52.182  28.612  1.00 21.22           C  
ATOM   2186  CG2 ILE A 266     -62.429  50.015  29.247  1.00 20.18           C  
ATOM   2187  CD1 ILE A 266     -64.214  52.399  29.938  1.00 17.09           C  
ATOM   2188  N   SER A 267     -63.274  48.247  26.235  1.00 23.53           N  
ATOM   2189  CA  SER A 267     -62.904  46.904  25.802  1.00 26.70           C  
ATOM   2190  C   SER A 267     -62.167  46.940  24.471  1.00 29.39           C  
ATOM   2191  O   SER A 267     -61.280  46.113  24.227  1.00 33.23           O  
ATOM   2192  CB  SER A 267     -64.148  46.021  25.696  1.00 25.06           C  
ATOM   2193  OG  SER A 267     -64.915  46.069  26.886  1.00 24.56           O  
ATOM   2194  N   TYR A 268     -62.526  47.886  23.598  1.00 23.99           N  
ATOM   2195  CA  TYR A 268     -61.770  48.095  22.369  1.00 23.64           C  
ATOM   2196  C   TYR A 268     -60.314  48.425  22.675  1.00 27.71           C  
ATOM   2197  O   TYR A 268     -59.398  47.889  22.040  1.00 22.29           O  
ATOM   2198  CB  TYR A 268     -62.427  49.208  21.549  1.00 20.15           C  
ATOM   2199  CG  TYR A 268     -61.559  49.823  20.473  1.00 22.34           C  
ATOM   2200  CD1 TYR A 268     -61.507  49.275  19.198  1.00 23.03           C  
ATOM   2201  CD2 TYR A 268     -60.811  50.968  20.724  1.00 21.09           C  
ATOM   2202  CE1 TYR A 268     -60.724  49.839  18.208  1.00 24.24           C  
ATOM   2203  CE2 TYR A 268     -60.024  51.538  19.741  1.00 22.63           C  
ATOM   2204  CZ  TYR A 268     -59.984  50.970  18.485  1.00 26.74           C  
ATOM   2205  OH  TYR A 268     -59.205  51.535  17.501  1.00 24.03           O  
ATOM   2206  N   LEU A 269     -60.084  49.303  23.656  1.00 27.75           N  
ATOM   2207  CA  LEU A 269     -58.723  49.628  24.065  1.00 22.19           C  
ATOM   2208  C   LEU A 269     -58.051  48.454  24.754  1.00 23.84           C  
ATOM   2209  O   LEU A 269     -56.834  48.274  24.627  1.00 21.08           O  
ATOM   2210  CB  LEU A 269     -58.729  50.836  24.997  1.00 19.93           C  
ATOM   2211  CG  LEU A 269     -59.117  52.166  24.364  1.00 16.99           C  
ATOM   2212  CD1 LEU A 269     -59.568  53.144  25.426  1.00 18.21           C  
ATOM   2213  CD2 LEU A 269     -57.940  52.713  23.598  1.00 14.61           C  
ATOM   2214  N   ASP A 270     -58.819  47.650  25.487  1.00 25.70           N  
ATOM   2215  CA  ASP A 270     -58.214  46.559  26.239  1.00 28.82           C  
ATOM   2216  C   ASP A 270     -57.647  45.491  25.316  1.00 31.35           C  
ATOM   2217  O   ASP A 270     -56.598  44.907  25.610  1.00 30.78           O  
ATOM   2218  CB  ASP A 270     -59.230  45.924  27.175  1.00 26.32           C  
ATOM   2219  CG  ASP A 270     -58.611  44.861  28.029  1.00 31.18           C  
ATOM   2220  OD1 ASP A 270     -59.217  43.784  28.168  1.00 34.46           O  
ATOM   2221  OD2 ASP A 270     -57.529  45.132  28.591  1.00 33.12           O  
ATOM   2222  N   GLU A 271     -58.346  45.191  24.219  1.00 30.49           N  
ATOM   2223  CA  GLU A 271     -57.807  44.251  23.243  1.00 30.23           C  
ATOM   2224  C   GLU A 271     -56.496  44.759  22.657  1.00 26.26           C  
ATOM   2225  O   GLU A 271     -55.601  43.963  22.347  1.00 27.17           O  
ATOM   2226  CB  GLU A 271     -58.832  43.999  22.137  1.00 29.26           C  
ATOM   2227  CG  GLU A 271     -58.384  43.000  21.087  1.00 33.28           C  
ATOM   2228  CD  GLU A 271     -58.885  43.352  19.702  1.00 48.67           C  
ATOM   2229  OE1 GLU A 271     -58.193  44.116  18.992  1.00 44.17           O  
ATOM   2230  OE2 GLU A 271     -59.971  42.861  19.326  1.00 41.36           O  
ATOM   2231  N   LYS A 272     -56.358  46.078  22.511  1.00 26.52           N  
ATOM   2232  CA  LYS A 272     -55.094  46.638  22.050  1.00 30.01           C  
ATOM   2233  C   LYS A 272     -54.015  46.542  23.121  1.00 26.38           C  
ATOM   2234  O   LYS A 272     -52.826  46.448  22.793  1.00 20.50           O  
ATOM   2235  CB  LYS A 272     -55.296  48.088  21.612  1.00 20.17           C  
ATOM   2236  CG  LYS A 272     -55.745  48.222  20.169  1.00 25.69           C  
ATOM   2237  CD  LYS A 272     -56.621  49.444  19.962  1.00 25.17           C  
ATOM   2238  CE  LYS A 272     -56.696  49.812  18.489  1.00 18.74           C  
ATOM   2239  NZ  LYS A 272     -56.815  48.602  17.626  1.00 21.94           N  
ATOM   2240  N   VAL A 273     -54.405  46.562  24.398  1.00 23.47           N  
ATOM   2241  CA  VAL A 273     -53.432  46.372  25.470  1.00 21.14           C  
ATOM   2242  C   VAL A 273     -52.854  44.965  25.416  1.00 24.53           C  
ATOM   2243  O   VAL A 273     -51.639  44.772  25.545  1.00 21.59           O  
ATOM   2244  CB  VAL A 273     -54.074  46.670  26.838  1.00 22.66           C  
ATOM   2245  CG1 VAL A 273     -53.175  46.183  27.966  1.00 21.63           C  
ATOM   2246  CG2 VAL A 273     -54.349  48.157  26.984  1.00 23.33           C  
ATOM   2247  N   GLY A 274     -53.711  43.962  25.213  1.00 26.31           N  
ATOM   2248  CA  GLY A 274     -53.226  42.598  25.096  1.00 23.05           C  
ATOM   2249  C   GLY A 274     -52.311  42.392  23.907  1.00 24.84           C  
ATOM   2250  O   GLY A 274     -51.364  41.606  23.977  1.00 26.97           O  
ATOM   2251  N   GLU A 275     -52.579  43.090  22.799  1.00 26.83           N  
ATOM   2252  CA  GLU A 275     -51.680  43.022  21.653  1.00 24.14           C  
ATOM   2253  C   GLU A 275     -50.285  43.509  22.024  1.00 24.09           C  
ATOM   2254  O   GLU A 275     -49.282  42.896  21.640  1.00 20.02           O  
ATOM   2255  CB  GLU A 275     -52.246  43.842  20.492  1.00 24.09           C  
ATOM   2256  CG  GLU A 275     -53.342  43.141  19.706  1.00 30.33           C  
ATOM   2257  CD  GLU A 275     -54.100  44.082  18.788  1.00 35.50           C  
ATOM   2258  OE1 GLU A 275     -55.265  43.774  18.454  1.00 35.12           O  
ATOM   2259  OE2 GLU A 275     -53.533  45.127  18.400  1.00 32.73           O  
ATOM   2260  N   LEU A 276     -50.202  44.606  22.780  1.00 26.28           N  
ATOM   2261  CA  LEU A 276     -48.904  45.111  23.213  1.00 25.19           C  
ATOM   2262  C   LEU A 276     -48.238  44.144  24.185  1.00 25.17           C  
ATOM   2263  O   LEU A 276     -47.047  43.837  24.051  1.00 23.15           O  
ATOM   2264  CB  LEU A 276     -49.064  46.494  23.847  1.00 21.33           C  
ATOM   2265  CG  LEU A 276     -49.567  47.618  22.937  1.00 22.89           C  
ATOM   2266  CD1 LEU A 276     -50.089  48.790  23.757  1.00 12.98           C  
ATOM   2267  CD2 LEU A 276     -48.470  48.076  21.984  1.00 22.43           C  
ATOM   2268  N   ILE A 277     -48.997  43.650  25.169  1.00 20.36           N  
ATOM   2269  CA  ILE A 277     -48.441  42.733  26.162  1.00 20.71           C  
ATOM   2270  C   ILE A 277     -47.923  41.467  25.491  1.00 24.74           C  
ATOM   2271  O   ILE A 277     -46.834  40.976  25.811  1.00 22.88           O  
ATOM   2272  CB  ILE A 277     -49.493  42.410  27.240  1.00 21.17           C  
ATOM   2273  CG1 ILE A 277     -49.889  43.674  28.005  1.00 19.52           C  
ATOM   2274  CG2 ILE A 277     -48.975  41.349  28.197  1.00 17.04           C  
ATOM   2275  CD1 ILE A 277     -48.738  44.354  28.701  1.00 14.03           C  
ATOM   2276  N   ASP A 278     -48.693  40.924  24.545  1.00 28.92           N  
ATOM   2277  CA  ASP A 278     -48.268  39.720  23.840  1.00 24.76           C  
ATOM   2278  C   ASP A 278     -47.021  39.981  23.003  1.00 21.52           C  
ATOM   2279  O   ASP A 278     -46.137  39.121  22.913  1.00 22.11           O  
ATOM   2280  CB  ASP A 278     -49.411  39.199  22.967  1.00 22.09           C  
ATOM   2281  CG  ASP A 278     -48.982  38.067  22.057  1.00 26.35           C  
ATOM   2282  OD1 ASP A 278     -48.777  36.940  22.557  1.00 28.93           O  
ATOM   2283  OD2 ASP A 278     -48.849  38.307  20.839  1.00 29.18           O  
ATOM   2284  N   THR A 279     -46.929  41.162  22.385  1.00 25.29           N  
ATOM   2285  CA  THR A 279     -45.740  41.489  21.604  1.00 26.82           C  
ATOM   2286  C   THR A 279     -44.512  41.580  22.498  1.00 23.60           C  
ATOM   2287  O   THR A 279     -43.427  41.124  22.121  1.00 23.84           O  
ATOM   2288  CB  THR A 279     -45.948  42.797  20.838  1.00 23.68           C  
ATOM   2289  OG1 THR A 279     -47.141  42.707  20.050  1.00 21.69           O  
ATOM   2290  CG2 THR A 279     -44.767  43.075  19.914  1.00 18.37           C  
ATOM   2291  N   LEU A 280     -44.666  42.162  23.690  1.00 25.78           N  
ATOM   2292  CA  LEU A 280     -43.572  42.167  24.655  1.00 24.14           C  
ATOM   2293  C   LEU A 280     -43.210  40.749  25.078  1.00 25.98           C  
ATOM   2294  O   LEU A 280     -42.027  40.401  25.170  1.00 24.24           O  
ATOM   2295  CB  LEU A 280     -43.951  43.006  25.876  1.00 23.05           C  
ATOM   2296  CG  LEU A 280     -43.960  44.530  25.739  1.00 21.44           C  
ATOM   2297  CD1 LEU A 280     -44.699  45.156  26.915  1.00 14.65           C  
ATOM   2298  CD2 LEU A 280     -42.543  45.079  25.639  1.00 15.93           C  
ATOM   2299  N   THR A 281     -44.222  39.913  25.328  1.00 24.95           N  
ATOM   2300  CA  THR A 281     -43.975  38.551  25.793  1.00 24.41           C  
ATOM   2301  C   THR A 281     -43.244  37.730  24.738  1.00 23.48           C  
ATOM   2302  O   THR A 281     -42.249  37.059  25.035  1.00 23.85           O  
ATOM   2303  CB  THR A 281     -45.297  37.880  26.170  1.00 23.39           C  
ATOM   2304  OG1 THR A 281     -45.974  38.671  27.154  1.00 29.27           O  
ATOM   2305  CG2 THR A 281     -45.049  36.489  26.728  1.00 17.02           C  
ATOM   2306  N   ARG A 282     -43.724  37.774  23.493  1.00 20.77           N  
ATOM   2307  CA  ARG A 282     -43.138  36.944  22.447  1.00 19.10           C  
ATOM   2308  C   ARG A 282     -41.768  37.454  22.012  1.00 19.33           C  
ATOM   2309  O   ARG A 282     -40.930  36.661  21.568  1.00 18.61           O  
ATOM   2310  CB  ARG A 282     -44.086  36.864  21.252  1.00 21.32           C  
ATOM   2311  CG  ARG A 282     -45.353  36.072  21.536  1.00 19.09           C  
ATOM   2312  CD  ARG A 282     -46.209  35.924  20.292  1.00 21.37           C  
ATOM   2313  NE  ARG A 282     -46.845  37.181  19.911  1.00 25.68           N  
ATOM   2314  CZ  ARG A 282     -46.436  37.953  18.910  1.00 26.64           C  
ATOM   2315  NH1 ARG A 282     -45.385  37.597  18.181  1.00 21.72           N  
ATOM   2316  NH2 ARG A 282     -47.078  39.082  18.635  1.00 20.36           N  
ATOM   2317  N   THR A 283     -41.519  38.758  22.126  1.00 24.98           N  
ATOM   2318  CA  THR A 283     -40.206  39.306  21.805  1.00 23.99           C  
ATOM   2319  C   THR A 283     -39.213  39.157  22.947  1.00 25.56           C  
ATOM   2320  O   THR A 283     -38.053  39.552  22.786  1.00 24.29           O  
ATOM   2321  CB  THR A 283     -40.313  40.785  21.421  1.00 22.54           C  
ATOM   2322  OG1 THR A 283     -41.102  41.478  22.397  1.00 29.19           O  
ATOM   2323  CG2 THR A 283     -40.953  40.940  20.050  1.00 21.11           C  
ATOM   2324  N   ARG A 284     -39.644  38.607  24.085  1.00 24.78           N  
ATOM   2325  CA  ARG A 284     -38.778  38.384  25.245  1.00 26.47           C  
ATOM   2326  C   ARG A 284     -38.219  39.700  25.787  1.00 32.68           C  
ATOM   2327  O   ARG A 284     -37.050  39.792  26.168  1.00 32.77           O  
ATOM   2328  CB  ARG A 284     -37.654  37.400  24.915  1.00 27.48           C  
ATOM   2329  CG  ARG A 284     -38.149  36.054  24.404  1.00 21.27           C  
ATOM   2330  CD  ARG A 284     -37.143  35.410  23.466  1.00 20.26           C  
ATOM   2331  NE  ARG A 284     -37.615  34.128  22.949  1.00 22.33           N  
ATOM   2332  CZ  ARG A 284     -36.815  33.121  22.611  1.00 24.38           C  
ATOM   2333  NH1 ARG A 284     -35.502  33.249  22.734  1.00 21.36           N  
ATOM   2334  NH2 ARG A 284     -37.325  31.989  22.144  1.00 19.04           N  
ATOM   2335  N   MET A 285     -39.069  40.727  25.822  1.00 28.93           N  
ATOM   2336  CA  MET A 285     -38.730  42.015  26.414  1.00 26.70           C  
ATOM   2337  C   MET A 285     -39.671  42.387  27.553  1.00 29.43           C  
ATOM   2338  O   MET A 285     -39.584  43.503  28.078  1.00 29.72           O  
ATOM   2339  CB  MET A 285     -38.750  43.117  25.348  1.00 35.32           C  
ATOM   2340  CG  MET A 285     -37.840  42.862  24.159  1.00 39.31           C  
ATOM   2341  SD  MET A 285     -37.319  44.377  23.327  1.00 37.69           S  
ATOM   2342  CE  MET A 285     -38.806  44.811  22.433  1.00 15.21           C  
ATOM   2343  N   LEU A 286     -40.561  41.477  27.953  1.00 26.17           N  
ATOM   2344  CA  LEU A 286     -41.613  41.825  28.903  1.00 21.91           C  
ATOM   2345  C   LEU A 286     -41.061  42.027  30.309  1.00 32.92           C  
ATOM   2346  O   LEU A 286     -41.521  42.912  31.041  1.00 33.33           O  
ATOM   2347  CB  LEU A 286     -42.689  40.739  28.899  1.00 22.32           C  
ATOM   2348  CG  LEU A 286     -43.677  40.726  30.067  1.00 23.01           C  
ATOM   2349  CD1 LEU A 286     -44.656  41.885  29.962  1.00 24.14           C  
ATOM   2350  CD2 LEU A 286     -44.414  39.401  30.126  1.00 26.05           C  
ATOM   2351  N   ASP A 287     -40.077  41.220  30.706  1.00 41.15           N  
ATOM   2352  CA  ASP A 287     -39.602  41.240  32.084  1.00 38.65           C  
ATOM   2353  C   ASP A 287     -38.700  42.428  32.390  1.00 38.27           C  
ATOM   2354  O   ASP A 287     -38.546  42.781  33.565  1.00 39.95           O  
ATOM   2355  CB  ASP A 287     -38.869  39.936  32.402  1.00 40.18           C  
ATOM   2356  CG  ASP A 287     -39.762  38.718  32.260  1.00 38.94           C  
ATOM   2357  OD1 ASP A 287     -40.990  38.852  32.453  1.00 31.26           O  
ATOM   2358  OD2 ASP A 287     -39.234  37.626  31.959  1.00 35.28           O  
ATOM   2359  N   ASP A 288     -38.101  43.051  31.375  1.00 36.07           N  
ATOM   2360  CA  ASP A 288     -37.260  44.225  31.568  1.00 38.04           C  
ATOM   2361  C   ASP A 288     -37.958  45.513  31.152  1.00 36.96           C  
ATOM   2362  O   ASP A 288     -37.287  46.507  30.853  1.00 33.94           O  
ATOM   2363  CB  ASP A 288     -35.946  44.070  30.800  1.00 33.14           C  
ATOM   2364  CG  ASP A 288     -35.295  42.722  31.025  1.00 60.52           C  
ATOM   2365  OD1 ASP A 288     -35.049  42.367  32.198  1.00 66.17           O  
ATOM   2366  OD2 ASP A 288     -35.028  42.018  30.029  1.00 63.84           O  
ATOM   2367  N   THR A 289     -39.289  45.522  31.134  1.00 33.91           N  
ATOM   2368  CA  THR A 289     -40.055  46.653  30.626  1.00 30.30           C  
ATOM   2369  C   THR A 289     -41.077  47.079  31.668  1.00 28.70           C  
ATOM   2370  O   THR A 289     -41.922  46.276  32.078  1.00 28.37           O  
ATOM   2371  CB  THR A 289     -40.752  46.298  29.309  1.00 26.43           C  
ATOM   2372  OG1 THR A 289     -39.768  46.101  28.286  1.00 24.95           O  
ATOM   2373  CG2 THR A 289     -41.701  47.409  28.889  1.00 27.76           C  
ATOM   2374  N   LEU A 290     -40.998  48.338  32.091  1.00 24.65           N  
ATOM   2375  CA  LEU A 290     -42.016  48.913  32.957  1.00 24.67           C  
ATOM   2376  C   LEU A 290     -43.209  49.363  32.123  1.00 25.40           C  
ATOM   2377  O   LEU A 290     -43.048  49.980  31.066  1.00 27.74           O  
ATOM   2378  CB  LEU A 290     -41.447  50.092  33.745  1.00 25.13           C  
ATOM   2379  CG  LEU A 290     -40.311  49.790  34.726  1.00 26.25           C  
ATOM   2380  CD1 LEU A 290     -39.464  51.030  34.960  1.00 25.75           C  
ATOM   2381  CD2 LEU A 290     -40.859  49.264  36.041  1.00 20.62           C  
ATOM   2382  N   ILE A 291     -44.409  49.050  32.603  1.00 20.33           N  
ATOM   2383  CA  ILE A 291     -45.650  49.336  31.890  1.00 22.86           C  
ATOM   2384  C   ILE A 291     -46.489  50.270  32.748  1.00 27.87           C  
ATOM   2385  O   ILE A 291     -46.826  49.936  33.891  1.00 27.97           O  
ATOM   2386  CB  ILE A 291     -46.425  48.052  31.559  1.00 24.59           C  
ATOM   2387  CG1 ILE A 291     -45.573  47.127  30.688  1.00 22.94           C  
ATOM   2388  CG2 ILE A 291     -47.738  48.383  30.871  1.00 18.91           C  
ATOM   2389  CD1 ILE A 291     -46.029  45.687  30.705  1.00 18.52           C  
ATOM   2390  N   LEU A 292     -46.835  51.432  32.198  1.00 27.97           N  
ATOM   2391  CA  LEU A 292     -47.620  52.434  32.906  1.00 29.13           C  
ATOM   2392  C   LEU A 292     -48.901  52.728  32.140  1.00 25.85           C  
ATOM   2393  O   LEU A 292     -48.860  53.019  30.940  1.00 29.33           O  
ATOM   2394  CB  LEU A 292     -46.819  53.723  33.110  1.00 28.58           C  
ATOM   2395  CG  LEU A 292     -46.007  53.783  34.404  1.00 41.09           C  
ATOM   2396  CD1 LEU A 292     -44.662  53.098  34.218  1.00 37.71           C  
ATOM   2397  CD2 LEU A 292     -45.829  55.222  34.869  1.00 23.13           C  
ATOM   2398  N   PHE A 293     -50.030  52.652  32.837  1.00 21.23           N  
ATOM   2399  CA  PHE A 293     -51.335  52.980  32.281  1.00 21.76           C  
ATOM   2400  C   PHE A 293     -51.811  54.287  32.897  1.00 27.60           C  
ATOM   2401  O   PHE A 293     -51.810  54.434  34.124  1.00 32.42           O  
ATOM   2402  CB  PHE A 293     -52.346  51.861  32.550  1.00 17.88           C  
ATOM   2403  CG  PHE A 293     -53.662  52.049  31.845  1.00 19.02           C  
ATOM   2404  CD1 PHE A 293     -53.802  51.715  30.507  1.00 16.91           C  
ATOM   2405  CD2 PHE A 293     -54.760  52.555  32.521  1.00 16.79           C  
ATOM   2406  CE1 PHE A 293     -55.009  51.887  29.857  1.00 15.85           C  
ATOM   2407  CE2 PHE A 293     -55.970  52.729  31.876  1.00 12.64           C  
ATOM   2408  CZ  PHE A 293     -56.094  52.396  30.544  1.00 11.22           C  
ATOM   2409  N   CYS A 294     -52.214  55.232  32.051  1.00 25.33           N  
ATOM   2410  CA  CYS A 294     -52.600  56.553  32.528  1.00 21.59           C  
ATOM   2411  C   CYS A 294     -53.529  57.203  31.514  1.00 19.82           C  
ATOM   2412  O   CYS A 294     -53.705  56.716  30.395  1.00 20.97           O  
ATOM   2413  CB  CYS A 294     -51.373  57.431  32.773  1.00 26.32           C  
ATOM   2414  SG  CYS A 294     -50.204  57.419  31.399  1.00 30.06           S  
ATOM   2415  N   SER A 295     -54.119  58.321  31.927  1.00 31.82           N  
ATOM   2416  CA  SER A 295     -55.000  59.110  31.081  1.00 26.13           C  
ATOM   2417  C   SER A 295     -54.771  60.585  31.386  1.00 30.00           C  
ATOM   2418  O   SER A 295     -54.168  60.945  32.401  1.00 38.12           O  
ATOM   2419  CB  SER A 295     -56.471  58.725  31.289  1.00 26.82           C  
ATOM   2420  OG  SER A 295     -57.278  59.155  30.206  1.00 23.07           O  
ATOM   2421  N   ASP A 296     -55.256  61.446  30.491  1.00 29.41           N  
ATOM   2422  CA  ASP A 296     -55.084  62.886  30.649  1.00 22.49           C  
ATOM   2423  C   ASP A 296     -56.169  63.509  31.521  1.00 23.75           C  
ATOM   2424  O   ASP A 296     -55.885  64.444  32.275  1.00 26.41           O  
ATOM   2425  CB  ASP A 296     -55.070  63.565  29.278  1.00 23.81           C  
ATOM   2426  CG  ASP A 296     -56.274  63.197  28.451  1.00 28.41           C  
ATOM   2427  OD1 ASP A 296     -56.893  62.167  28.789  1.00 26.58           O  
ATOM   2428  OD2 ASP A 296     -56.607  63.929  27.492  1.00 30.83           O  
ATOM   2429  N   HIS A 297     -57.404  63.023  31.423  1.00 22.71           N  
ATOM   2430  CA  HIS A 297     -58.517  63.477  32.255  1.00 22.25           C  
ATOM   2431  C   HIS A 297     -59.664  62.490  32.067  1.00 20.64           C  
ATOM   2432  O   HIS A 297     -59.550  61.513  31.321  1.00 26.61           O  
ATOM   2433  CB  HIS A 297     -58.944  64.900  31.917  1.00 24.27           C  
ATOM   2434  CG  HIS A 297     -59.343  65.070  30.493  1.00 29.59           C  
ATOM   2435  ND1 HIS A 297     -60.496  64.523  29.974  1.00 30.78           N  
ATOM   2436  CD2 HIS A 297     -58.722  65.690  29.465  1.00 27.02           C  
ATOM   2437  CE1 HIS A 297     -60.577  64.818  28.691  1.00 28.57           C  
ATOM   2438  NE2 HIS A 297     -59.521  65.535  28.361  1.00 33.35           N  
ATOM   2439  N   GLY A 298     -60.783  62.761  32.742  1.00 18.82           N  
ATOM   2440  CA  GLY A 298     -61.904  61.860  32.780  1.00 20.75           C  
ATOM   2441  C   GLY A 298     -63.111  62.363  32.014  1.00 25.05           C  
ATOM   2442  O   GLY A 298     -63.028  63.285  31.191  1.00 30.10           O  
ATOM   2443  N   ASP A 299     -64.258  61.745  32.295  1.00 22.66           N  
ATOM   2444  CA  ASP A 299     -65.510  62.038  31.610  1.00 22.02           C  
ATOM   2445  C   ASP A 299     -66.649  61.875  32.606  1.00 25.22           C  
ATOM   2446  O   ASP A 299     -66.706  60.869  33.318  1.00 29.92           O  
ATOM   2447  CB  ASP A 299     -65.707  61.104  30.407  1.00 23.23           C  
ATOM   2448  CG  ASP A 299     -66.750  61.615  29.426  1.00 30.26           C  
ATOM   2449  OD1 ASP A 299     -67.878  61.935  29.857  1.00 31.21           O  
ATOM   2450  OD2 ASP A 299     -66.444  61.683  28.216  1.00 34.21           O  
ATOM   2451  N   MET A 300     -67.553  62.859  32.651  1.00 23.88           N  
ATOM   2452  CA  MET A 300     -68.647  62.808  33.616  1.00 25.94           C  
ATOM   2453  C   MET A 300     -69.654  61.714  33.280  1.00 31.28           C  
ATOM   2454  O   MET A 300     -70.286  61.159  34.187  1.00 30.71           O  
ATOM   2455  CB  MET A 300     -69.343  64.167  33.699  1.00 25.17           C  
ATOM   2456  CG  MET A 300     -68.514  65.247  34.384  1.00 33.41           C  
ATOM   2457  SD  MET A 300     -67.915  64.772  36.021  1.00 29.43           S  
ATOM   2458  CE  MET A 300     -69.458  64.494  36.888  1.00 30.08           C  
ATOM   2459  N   LEU A 301     -69.825  61.402  31.993  1.00 27.06           N  
ATOM   2460  CA  LEU A 301     -70.641  60.269  31.548  1.00 29.43           C  
ATOM   2461  C   LEU A 301     -72.088  60.383  32.022  1.00 32.45           C  
ATOM   2462  O   LEU A 301     -72.717  59.391  32.400  1.00 29.93           O  
ATOM   2463  CB  LEU A 301     -70.031  58.941  32.002  1.00 30.82           C  
ATOM   2464  CG  LEU A 301     -68.764  58.491  31.278  1.00 32.17           C  
ATOM   2465  CD1 LEU A 301     -68.311  57.141  31.811  1.00 37.02           C  
ATOM   2466  CD2 LEU A 301     -69.002  58.436  29.776  1.00 30.21           C  
ATOM   2467  N   GLY A 302     -72.627  61.600  31.999  1.00 28.52           N  
ATOM   2468  CA  GLY A 302     -74.005  61.829  32.374  1.00 26.81           C  
ATOM   2469  C   GLY A 302     -74.242  62.063  33.849  1.00 32.78           C  
ATOM   2470  O   GLY A 302     -75.358  62.449  34.224  1.00 32.29           O  
ATOM   2471  N   GLU A 303     -73.242  61.836  34.697  1.00 33.86           N  
ATOM   2472  CA  GLU A 303     -73.404  62.096  36.121  1.00 32.32           C  
ATOM   2473  C   GLU A 303     -73.609  63.585  36.359  1.00 34.78           C  
ATOM   2474  O   GLU A 303     -72.928  64.424  35.764  1.00 35.62           O  
ATOM   2475  CB  GLU A 303     -72.186  61.595  36.897  1.00 35.19           C  
ATOM   2476  CG  GLU A 303     -72.380  61.579  38.403  1.00 45.33           C  
ATOM   2477  CD  GLU A 303     -71.171  61.042  39.144  1.00 49.05           C  
ATOM   2478  OE1 GLU A 303     -70.579  60.047  38.673  1.00 40.76           O  
ATOM   2479  OE2 GLU A 303     -70.815  61.613  40.197  1.00 50.11           O  
ATOM   2480  N   ARG A 304     -74.566  63.908  37.228  1.00 36.96           N  
ATOM   2481  CA  ARG A 304     -74.992  65.273  37.526  1.00 40.80           C  
ATOM   2482  C   ARG A 304     -75.563  65.989  36.307  1.00 39.28           C  
ATOM   2483  O   ARG A 304     -75.718  67.216  36.330  1.00 39.67           O  
ATOM   2484  CB  ARG A 304     -73.850  66.107  38.131  1.00 37.42           C  
ATOM   2485  CG  ARG A 304     -73.110  65.428  39.275  1.00 37.34           C  
ATOM   2486  CD  ARG A 304     -71.863  66.207  39.664  1.00 37.41           C  
ATOM   2487  NE  ARG A 304     -72.191  67.467  40.325  1.00 47.78           N  
ATOM   2488  CZ  ARG A 304     -72.422  67.590  41.628  1.00 42.44           C  
ATOM   2489  NH1 ARG A 304     -72.361  66.527  42.418  1.00 46.17           N  
ATOM   2490  NH2 ARG A 304     -72.714  68.776  42.142  1.00 40.25           N  
ATOM   2491  N   GLY A 305     -75.891  65.253  35.244  1.00 31.97           N  
ATOM   2492  CA  GLY A 305     -76.328  65.846  34.000  1.00 28.94           C  
ATOM   2493  C   GLY A 305     -75.217  66.365  33.116  1.00 31.76           C  
ATOM   2494  O   GLY A 305     -75.487  66.749  31.971  1.00 33.28           O  
ATOM   2495  N   LEU A 306     -73.981  66.391  33.600  1.00 28.21           N  
ATOM   2496  CA  LEU A 306     -72.853  66.889  32.832  1.00 26.74           C  
ATOM   2497  C   LEU A 306     -72.254  65.779  31.977  1.00 25.90           C  
ATOM   2498  O   LEU A 306     -72.427  64.590  32.245  1.00 26.86           O  
ATOM   2499  CB  LEU A 306     -71.780  67.463  33.758  1.00 26.47           C  
ATOM   2500  CG  LEU A 306     -72.164  68.667  34.617  1.00 29.67           C  
ATOM   2501  CD1 LEU A 306     -71.009  69.064  35.522  1.00 28.04           C  
ATOM   2502  CD2 LEU A 306     -72.585  69.831  33.737  1.00 27.53           C  
ATOM   2503  N   TRP A 307     -71.537  66.186  30.934  1.00 26.95           N  
ATOM   2504  CA  TRP A 307     -70.784  65.258  30.106  1.00 26.96           C  
ATOM   2505  C   TRP A 307     -69.387  65.815  29.877  1.00 29.24           C  
ATOM   2506  O   TRP A 307     -69.112  66.992  30.127  1.00 30.29           O  
ATOM   2507  CB  TRP A 307     -71.485  64.993  28.767  1.00 26.78           C  
ATOM   2508  CG  TRP A 307     -72.753  64.209  28.901  1.00 24.20           C  
ATOM   2509  CD1 TRP A 307     -73.996  64.704  29.161  1.00 24.87           C  
ATOM   2510  CD2 TRP A 307     -72.903  62.787  28.786  1.00 24.38           C  
ATOM   2511  NE1 TRP A 307     -74.912  63.682  29.214  1.00 25.12           N  
ATOM   2512  CE2 TRP A 307     -74.267  62.495  28.987  1.00 22.74           C  
ATOM   2513  CE3 TRP A 307     -72.018  61.734  28.533  1.00 26.52           C  
ATOM   2514  CZ2 TRP A 307     -74.767  61.196  28.942  1.00 23.42           C  
ATOM   2515  CZ3 TRP A 307     -72.517  60.444  28.488  1.00 26.47           C  
ATOM   2516  CH2 TRP A 307     -73.879  60.187  28.692  1.00 26.89           C  
ATOM   2517  N   PHE A 308     -68.498  64.938  29.408  1.00 31.44           N  
ATOM   2518  CA  PHE A 308     -67.128  65.306  29.064  1.00 35.31           C  
ATOM   2519  C   PHE A 308     -66.366  65.786  30.295  1.00 30.08           C  
ATOM   2520  O   PHE A 308     -66.487  65.195  31.372  1.00 30.34           O  
ATOM   2521  CB  PHE A 308     -67.128  66.365  27.955  1.00 36.35           C  
ATOM   2522  CG  PHE A 308     -68.143  66.104  26.870  1.00 38.23           C  
ATOM   2523  CD1 PHE A 308     -68.248  64.848  26.296  1.00 41.69           C  
ATOM   2524  CD2 PHE A 308     -68.999  67.104  26.437  1.00 36.90           C  
ATOM   2525  CE1 PHE A 308     -69.177  64.595  25.308  1.00 36.59           C  
ATOM   2526  CE2 PHE A 308     -69.934  66.857  25.442  1.00 30.03           C  
ATOM   2527  CZ  PHE A 308     -70.021  65.600  24.878  1.00 29.42           C  
ATOM   2528  N   LYS A 309     -65.580  66.852  30.160  1.00 28.08           N  
ATOM   2529  CA  LYS A 309     -64.678  67.224  31.245  1.00 30.31           C  
ATOM   2530  C   LYS A 309     -64.854  68.680  31.664  1.00 29.44           C  
ATOM   2531  O   LYS A 309     -65.978  69.123  31.923  1.00 34.44           O  
ATOM   2532  CB  LYS A 309     -63.224  66.947  30.840  1.00 27.71           C  
ATOM   2533  CG  LYS A 309     -62.780  67.592  29.532  1.00 32.24           C  
ATOM   2534  CD  LYS A 309     -63.119  66.736  28.344  1.00 26.99           C  
ATOM   2535  CE  LYS A 309     -62.697  67.398  27.059  1.00 31.15           C  
ATOM   2536  NZ  LYS A 309     -62.962  66.515  25.899  1.00 23.32           N  
ATOM   2537  N   MET A 310     -63.742  69.410  31.778  1.00 24.09           N  
ATOM   2538  CA  MET A 310     -63.708  70.848  32.022  1.00 33.25           C  
ATOM   2539  C   MET A 310     -64.181  71.228  33.420  1.00 32.81           C  
ATOM   2540  O   MET A 310     -64.488  72.398  33.673  1.00 39.32           O  
ATOM   2541  CB  MET A 310     -64.522  71.609  30.968  1.00 26.54           C  
ATOM   2542  CG  MET A 310     -64.080  71.349  29.536  1.00 22.79           C  
ATOM   2543  SD  MET A 310     -65.122  70.162  28.669  1.00 43.70           S  
ATOM   2544  CE  MET A 310     -66.620  71.119  28.450  1.00 27.37           C  
ATOM   2545  N   ASN A 311     -64.241  70.268  34.339  1.00 26.44           N  
ATOM   2546  CA  ASN A 311     -64.634  70.532  35.714  1.00 26.96           C  
ATOM   2547  C   ASN A 311     -63.796  69.662  36.639  1.00 29.96           C  
ATOM   2548  O   ASN A 311     -63.115  68.729  36.205  1.00 27.20           O  
ATOM   2549  CB  ASN A 311     -66.132  70.282  35.936  1.00 31.34           C  
ATOM   2550  CG  ASN A 311     -66.530  68.841  35.680  1.00 27.82           C  
ATOM   2551  OD1 ASN A 311     -66.240  67.955  36.481  1.00 29.73           O  
ATOM   2552  ND2 ASN A 311     -67.207  68.602  34.562  1.00 32.85           N  
ATOM   2553  N   PHE A 312     -63.859  69.975  37.930  1.00 35.50           N  
ATOM   2554  CA  PHE A 312     -63.042  69.309  38.932  1.00 29.67           C  
ATOM   2555  C   PHE A 312     -63.770  68.180  39.647  1.00 26.71           C  
ATOM   2556  O   PHE A 312     -63.199  67.584  40.564  1.00 24.15           O  
ATOM   2557  CB  PHE A 312     -62.535  70.327  39.956  1.00 24.58           C  
ATOM   2558  CG  PHE A 312     -61.512  71.278  39.407  1.00 26.07           C  
ATOM   2559  CD1 PHE A 312     -60.405  70.806  38.722  1.00 28.55           C  
ATOM   2560  CD2 PHE A 312     -61.658  72.646  39.572  1.00 25.73           C  
ATOM   2561  CE1 PHE A 312     -59.461  71.679  38.216  1.00 30.01           C  
ATOM   2562  CE2 PHE A 312     -60.716  73.524  39.068  1.00 26.70           C  
ATOM   2563  CZ  PHE A 312     -59.617  73.039  38.389  1.00 24.32           C  
ATOM   2564  N   PHE A 313     -65.005  67.871  39.256  1.00 26.16           N  
ATOM   2565  CA  PHE A 313     -65.708  66.743  39.849  1.00 27.84           C  
ATOM   2566  C   PHE A 313     -64.943  65.445  39.592  1.00 30.55           C  
ATOM   2567  O   PHE A 313     -64.058  65.371  38.735  1.00 29.54           O  
ATOM   2568  CB  PHE A 313     -67.129  66.646  39.294  1.00 32.56           C  
ATOM   2569  CG  PHE A 313     -68.035  67.759  39.743  1.00 33.51           C  
ATOM   2570  CD1 PHE A 313     -68.404  67.877  41.073  1.00 38.00           C  
ATOM   2571  CD2 PHE A 313     -68.520  68.686  38.834  1.00 38.88           C  
ATOM   2572  CE1 PHE A 313     -69.239  68.899  41.490  1.00 38.51           C  
ATOM   2573  CE2 PHE A 313     -69.356  69.711  39.244  1.00 46.52           C  
ATOM   2574  CZ  PHE A 313     -69.715  69.817  40.574  1.00 47.60           C  
ATOM   2575  N   GLU A 314     -65.300  64.409  40.354  1.00 32.48           N  
ATOM   2576  CA  GLU A 314     -64.514  63.176  40.358  1.00 32.95           C  
ATOM   2577  C   GLU A 314     -64.484  62.523  38.980  1.00 31.85           C  
ATOM   2578  O   GLU A 314     -63.419  62.120  38.495  1.00 28.58           O  
ATOM   2579  CB  GLU A 314     -65.071  62.206  41.400  1.00 29.60           C  
ATOM   2580  CG  GLU A 314     -64.820  62.613  42.846  1.00 34.07           C  
ATOM   2581  CD  GLU A 314     -63.413  62.287  43.314  1.00 39.52           C  
ATOM   2582  OE1 GLU A 314     -62.448  62.864  42.769  1.00 39.44           O  
ATOM   2583  OE2 GLU A 314     -63.271  61.443  44.224  1.00 43.68           O  
ATOM   2584  N   GLY A 315     -65.647  62.410  38.333  1.00 29.97           N  
ATOM   2585  CA  GLY A 315     -65.713  61.722  37.054  1.00 22.82           C  
ATOM   2586  C   GLY A 315     -64.882  62.376  35.968  1.00 26.22           C  
ATOM   2587  O   GLY A 315     -64.432  61.703  35.036  1.00 27.33           O  
ATOM   2588  N   SER A 316     -64.660  63.684  36.071  1.00 27.91           N  
ATOM   2589  CA  SER A 316     -63.870  64.410  35.086  1.00 25.43           C  
ATOM   2590  C   SER A 316     -62.425  64.636  35.512  1.00 28.11           C  
ATOM   2591  O   SER A 316     -61.553  64.775  34.648  1.00 25.43           O  
ATOM   2592  CB  SER A 316     -64.522  65.763  34.783  1.00 22.63           C  
ATOM   2593  OG  SER A 316     -63.565  66.695  34.315  1.00 25.91           O  
ATOM   2594  N   ALA A 317     -62.144  64.664  36.816  1.00 26.72           N  
ATOM   2595  CA  ALA A 317     -60.805  64.977  37.298  1.00 25.82           C  
ATOM   2596  C   ALA A 317     -59.962  63.750  37.610  1.00 25.85           C  
ATOM   2597  O   ALA A 317     -58.730  63.850  37.606  1.00 26.13           O  
ATOM   2598  CB  ALA A 317     -60.883  65.857  38.552  1.00 22.87           C  
ATOM   2599  N   ARG A 318     -60.583  62.605  37.880  1.00 23.64           N  
ATOM   2600  CA  ARG A 318     -59.848  61.410  38.272  1.00 28.64           C  
ATOM   2601  C   ARG A 318     -59.558  60.541  37.055  1.00 25.83           C  
ATOM   2602  O   ARG A 318     -60.445  60.300  36.230  1.00 26.11           O  
ATOM   2603  CB  ARG A 318     -60.627  60.614  39.318  1.00 27.72           C  
ATOM   2604  CG  ARG A 318     -60.252  60.967  40.746  1.00 30.97           C  
ATOM   2605  CD  ARG A 318     -60.969  60.085  41.746  1.00 34.75           C  
ATOM   2606  NE  ARG A 318     -60.508  58.704  41.683  1.00 26.83           N  
ATOM   2607  CZ  ARG A 318     -61.135  57.686  42.259  1.00 29.32           C  
ATOM   2608  NH1 ARG A 318     -62.252  57.897  42.944  1.00 30.37           N  
ATOM   2609  NH2 ARG A 318     -60.647  56.458  42.151  1.00 30.66           N  
ATOM   2610  N   VAL A 319     -58.312  60.091  36.941  1.00 21.45           N  
ATOM   2611  CA  VAL A 319     -57.903  59.172  35.881  1.00 26.30           C  
ATOM   2612  C   VAL A 319     -57.145  58.009  36.506  1.00 23.80           C  
ATOM   2613  O   VAL A 319     -56.571  58.152  37.596  1.00 26.40           O  
ATOM   2614  CB  VAL A 319     -57.045  59.875  34.816  1.00 28.88           C  
ATOM   2615  CG1 VAL A 319     -57.636  61.193  34.472  1.00 22.91           C  
ATOM   2616  CG2 VAL A 319     -55.613  60.053  35.296  1.00 33.61           C  
ATOM   2617  N   PRO A 320     -57.124  56.846  35.865  1.00 19.20           N  
ATOM   2618  CA  PRO A 320     -56.338  55.729  36.391  1.00 21.61           C  
ATOM   2619  C   PRO A 320     -54.845  56.002  36.299  1.00 26.91           C  
ATOM   2620  O   PRO A 320     -54.376  56.822  35.506  1.00 29.96           O  
ATOM   2621  CB  PRO A 320     -56.740  54.554  35.492  1.00 24.64           C  
ATOM   2622  CG  PRO A 320     -58.036  54.970  34.866  1.00 23.69           C  
ATOM   2623  CD  PRO A 320     -57.947  56.449  34.712  1.00 21.88           C  
ATOM   2624  N   LEU A 321     -54.096  55.293  37.141  1.00 23.41           N  
ATOM   2625  CA  LEU A 321     -52.638  55.316  37.088  1.00 23.87           C  
ATOM   2626  C   LEU A 321     -52.120  54.014  37.676  1.00 27.73           C  
ATOM   2627  O   LEU A 321     -52.319  53.747  38.865  1.00 30.60           O  
ATOM   2628  CB  LEU A 321     -52.063  56.516  37.844  1.00 21.32           C  
ATOM   2629  CG  LEU A 321     -50.539  56.645  37.752  1.00 22.23           C  
ATOM   2630  CD1 LEU A 321     -50.094  56.830  36.307  1.00 23.22           C  
ATOM   2631  CD2 LEU A 321     -50.033  57.783  38.618  1.00 26.11           C  
ATOM   2632  N   MET A 322     -51.471  53.204  36.843  1.00 24.79           N  
ATOM   2633  CA  MET A 322     -50.921  51.921  37.252  1.00 21.56           C  
ATOM   2634  C   MET A 322     -49.486  51.818  36.762  1.00 26.93           C  
ATOM   2635  O   MET A 322     -49.165  52.285  35.666  1.00 29.45           O  
ATOM   2636  CB  MET A 322     -51.747  50.751  36.697  1.00 30.87           C  
ATOM   2637  CG  MET A 322     -53.255  50.973  36.716  1.00 34.29           C  
ATOM   2638  SD  MET A 322     -54.194  49.440  36.550  1.00 30.33           S  
ATOM   2639  CE  MET A 322     -53.998  49.114  34.801  1.00 24.18           C  
ATOM   2640  N   ILE A 323     -48.625  51.211  37.577  1.00 27.63           N  
ATOM   2641  CA  ILE A 323     -47.210  51.039  37.256  1.00 24.97           C  
ATOM   2642  C   ILE A 323     -46.851  49.584  37.515  1.00 28.54           C  
ATOM   2643  O   ILE A 323     -46.879  49.132  38.666  1.00 36.10           O  
ATOM   2644  CB  ILE A 323     -46.304  51.966  38.078  1.00 22.23           C  
ATOM   2645  CG1 ILE A 323     -46.777  53.415  37.997  1.00 19.56           C  
ATOM   2646  CG2 ILE A 323     -44.861  51.849  37.612  1.00 19.98           C  
ATOM   2647  CD1 ILE A 323     -45.948  54.355  38.835  1.00 20.15           C  
ATOM   2648  N   ALA A 324     -46.506  48.854  36.460  1.00 25.20           N  
ATOM   2649  CA  ALA A 324     -46.045  47.479  36.572  1.00 23.30           C  
ATOM   2650  C   ALA A 324     -44.622  47.370  36.039  1.00 24.49           C  
ATOM   2651  O   ALA A 324     -44.105  48.281  35.388  1.00 27.54           O  
ATOM   2652  CB  ALA A 324     -46.972  46.518  35.818  1.00 22.07           C  
ATOM   2653  N   GLY A 325     -43.985  46.237  36.327  1.00 21.13           N  
ATOM   2654  CA  GLY A 325     -42.672  45.956  35.797  1.00 23.96           C  
ATOM   2655  C   GLY A 325     -41.669  45.539  36.853  1.00 25.60           C  
ATOM   2656  O   GLY A 325     -42.020  45.238  37.999  1.00 30.79           O  
ATOM   2657  N   PRO A 326     -40.391  45.513  36.477  1.00 25.59           N  
ATOM   2658  CA  PRO A 326     -39.353  45.088  37.425  1.00 30.75           C  
ATOM   2659  C   PRO A 326     -39.139  46.111  38.531  1.00 33.46           C  
ATOM   2660  O   PRO A 326     -39.086  47.319  38.288  1.00 39.24           O  
ATOM   2661  CB  PRO A 326     -38.104  44.949  36.544  1.00 35.56           C  
ATOM   2662  CG  PRO A 326     -38.363  45.847  35.378  1.00 27.04           C  
ATOM   2663  CD  PRO A 326     -39.845  45.788  35.137  1.00 26.37           C  
ATOM   2664  N   GLY A 327     -39.011  45.606  39.758  1.00 37.30           N  
ATOM   2665  CA  GLY A 327     -38.783  46.438  40.920  1.00 20.08           C  
ATOM   2666  C   GLY A 327     -40.016  47.088  41.504  1.00 29.43           C  
ATOM   2667  O   GLY A 327     -39.902  47.789  42.518  1.00 35.76           O  
ATOM   2668  N   ILE A 328     -41.188  46.880  40.910  1.00 31.28           N  
ATOM   2669  CA  ILE A 328     -42.420  47.527  41.344  1.00 30.00           C  
ATOM   2670  C   ILE A 328     -43.236  46.515  42.137  1.00 30.18           C  
ATOM   2671  O   ILE A 328     -43.706  45.513  41.589  1.00 34.67           O  
ATOM   2672  CB  ILE A 328     -43.222  48.077  40.158  1.00 27.40           C  
ATOM   2673  CG1 ILE A 328     -42.371  49.059  39.350  1.00 29.93           C  
ATOM   2674  CG2 ILE A 328     -44.489  48.754  40.650  1.00 22.79           C  
ATOM   2675  CD1 ILE A 328     -41.808  50.193  40.174  1.00 21.28           C  
ATOM   2676  N   ALA A 329     -43.412  46.781  43.424  1.00 30.41           N  
ATOM   2677  CA  ALA A 329     -44.237  45.927  44.265  1.00 27.84           C  
ATOM   2678  C   ALA A 329     -45.709  46.233  44.014  1.00 28.75           C  
ATOM   2679  O   ALA A 329     -46.122  47.389  44.157  1.00 26.98           O  
ATOM   2680  CB  ALA A 329     -43.897  46.136  45.735  1.00 30.86           C  
ATOM   2681  N   PRO A 330     -46.521  45.249  43.636  1.00 28.25           N  
ATOM   2682  CA  PRO A 330     -47.943  45.515  43.402  1.00 25.33           C  
ATOM   2683  C   PRO A 330     -48.657  45.917  44.683  1.00 24.44           C  
ATOM   2684  O   PRO A 330     -48.215  45.629  45.797  1.00 26.33           O  
ATOM   2685  CB  PRO A 330     -48.477  44.179  42.868  1.00 22.48           C  
ATOM   2686  CG  PRO A 330     -47.264  43.433  42.402  1.00 23.70           C  
ATOM   2687  CD  PRO A 330     -46.153  43.863  43.308  1.00 26.84           C  
ATOM   2688  N   GLY A 331     -49.780  46.593  44.505  1.00 29.52           N  
ATOM   2689  CA  GLY A 331     -50.593  47.022  45.623  1.00 31.01           C  
ATOM   2690  C   GLY A 331     -51.460  48.201  45.253  1.00 30.45           C  
ATOM   2691  O   GLY A 331     -51.229  48.901  44.266  1.00 33.93           O  
ATOM   2692  N   LEU A 332     -52.485  48.418  46.071  1.00 24.55           N  
ATOM   2693  CA  LEU A 332     -53.403  49.536  45.903  1.00 32.23           C  
ATOM   2694  C   LEU A 332     -53.011  50.665  46.846  1.00 37.22           C  
ATOM   2695  O   LEU A 332     -52.749  50.428  48.030  1.00 35.99           O  
ATOM   2696  CB  LEU A 332     -54.844  49.099  46.168  1.00 31.04           C  
ATOM   2697  CG  LEU A 332     -55.899  50.199  46.045  1.00 33.87           C  
ATOM   2698  CD1 LEU A 332     -55.840  50.833  44.666  1.00 32.41           C  
ATOM   2699  CD2 LEU A 332     -57.287  49.648  46.331  1.00 33.13           C  
ATOM   2700  N   HIS A 333     -52.975  51.888  46.322  1.00 33.65           N  
ATOM   2701  CA  HIS A 333     -52.602  53.068  47.089  1.00 33.98           C  
ATOM   2702  C   HIS A 333     -53.745  54.072  47.074  1.00 35.87           C  
ATOM   2703  O   HIS A 333     -54.370  54.300  46.033  1.00 44.99           O  
ATOM   2704  CB  HIS A 333     -51.330  53.704  46.530  1.00 30.43           C  
ATOM   2705  CG  HIS A 333     -50.176  52.756  46.434  1.00 34.11           C  
ATOM   2706  ND1 HIS A 333     -49.119  52.776  47.319  1.00 34.62           N  
ATOM   2707  CD2 HIS A 333     -49.913  51.757  45.558  1.00 33.27           C  
ATOM   2708  CE1 HIS A 333     -48.255  51.832  46.992  1.00 31.81           C  
ATOM   2709  NE2 HIS A 333     -48.712  51.199  45.927  1.00 31.51           N  
ATOM   2710  N   LEU A 334     -54.015  54.675  48.236  1.00 31.28           N  
ATOM   2711  CA  LEU A 334     -55.161  55.561  48.396  1.00 32.33           C  
ATOM   2712  C   LEU A 334     -54.797  57.028  48.572  1.00 34.49           C  
ATOM   2713  O   LEU A 334     -55.675  57.883  48.415  1.00 28.31           O  
ATOM   2714  CB  LEU A 334     -56.013  55.119  49.594  1.00 30.05           C  
ATOM   2715  CG  LEU A 334     -56.382  53.636  49.643  1.00 29.28           C  
ATOM   2716  CD1 LEU A 334     -57.210  53.338  50.881  1.00 19.22           C  
ATOM   2717  CD2 LEU A 334     -57.124  53.221  48.379  1.00 27.64           C  
ATOM   2718  N   THR A 335     -53.549  57.341  48.896  1.00 33.88           N  
ATOM   2719  CA  THR A 335     -53.146  58.734  49.024  1.00 34.49           C  
ATOM   2720  C   THR A 335     -53.274  59.428  47.670  1.00 34.91           C  
ATOM   2721  O   THR A 335     -52.797  58.894  46.659  1.00 38.66           O  
ATOM   2722  CB  THR A 335     -51.709  58.833  49.537  1.00 37.68           C  
ATOM   2723  OG1 THR A 335     -51.588  58.112  50.769  1.00 42.06           O  
ATOM   2724  CG2 THR A 335     -51.321  60.284  49.769  1.00 37.78           C  
ATOM   2725  N   PRO A 336     -53.918  60.594  47.602  1.00 29.54           N  
ATOM   2726  CA  PRO A 336     -54.128  61.252  46.306  1.00 25.85           C  
ATOM   2727  C   PRO A 336     -52.819  61.515  45.574  1.00 30.48           C  
ATOM   2728  O   PRO A 336     -51.857  62.035  46.144  1.00 27.27           O  
ATOM   2729  CB  PRO A 336     -54.834  62.559  46.686  1.00 26.56           C  
ATOM   2730  CG  PRO A 336     -55.519  62.249  47.970  1.00 28.42           C  
ATOM   2731  CD  PRO A 336     -54.610  61.296  48.696  1.00 30.87           C  
ATOM   2732  N   THR A 337     -52.794  61.142  44.298  1.00 35.03           N  
ATOM   2733  CA  THR A 337     -51.666  61.373  43.409  1.00 24.68           C  
ATOM   2734  C   THR A 337     -52.127  62.201  42.216  1.00 24.70           C  
ATOM   2735  O   THR A 337     -53.322  62.427  42.007  1.00 27.95           O  
ATOM   2736  CB  THR A 337     -51.046  60.048  42.942  1.00 30.25           C  
ATOM   2737  OG1 THR A 337     -52.072  59.186  42.434  1.00 31.79           O  
ATOM   2738  CG2 THR A 337     -50.344  59.357  44.099  1.00 26.43           C  
ATOM   2739  N   SER A 338     -51.162  62.661  41.426  1.00 27.62           N  
ATOM   2740  CA  SER A 338     -51.450  63.560  40.319  1.00 27.34           C  
ATOM   2741  C   SER A 338     -50.655  63.131  39.096  1.00 26.61           C  
ATOM   2742  O   SER A 338     -49.611  62.482  39.203  1.00 25.28           O  
ATOM   2743  CB  SER A 338     -51.124  65.017  40.682  1.00 24.86           C  
ATOM   2744  OG  SER A 338     -51.294  65.879  39.570  1.00 28.92           O  
ATOM   2745  N   ASN A 339     -51.168  63.506  37.922  1.00 25.16           N  
ATOM   2746  CA  ASN A 339     -50.428  63.277  36.687  1.00 23.98           C  
ATOM   2747  C   ASN A 339     -49.109  64.037  36.666  1.00 20.97           C  
ATOM   2748  O   ASN A 339     -48.204  63.662  35.913  1.00 17.36           O  
ATOM   2749  CB  ASN A 339     -51.278  63.674  35.479  1.00 24.46           C  
ATOM   2750  CG  ASN A 339     -52.311  62.625  35.121  1.00 22.15           C  
ATOM   2751  OD1 ASN A 339     -52.451  61.614  35.809  1.00 20.82           O  
ATOM   2752  ND2 ASN A 339     -53.042  62.862  34.039  1.00 24.43           N  
ATOM   2753  N   LEU A 340     -48.985  65.096  37.473  1.00 22.15           N  
ATOM   2754  CA  LEU A 340     -47.713  65.795  37.615  1.00 23.90           C  
ATOM   2755  C   LEU A 340     -46.608  64.876  38.112  1.00 25.54           C  
ATOM   2756  O   LEU A 340     -45.428  65.155  37.874  1.00 24.07           O  
ATOM   2757  CB  LEU A 340     -47.856  66.969  38.583  1.00 25.47           C  
ATOM   2758  CG  LEU A 340     -48.714  68.161  38.165  1.00 33.01           C  
ATOM   2759  CD1 LEU A 340     -48.877  69.114  39.334  1.00 29.88           C  
ATOM   2760  CD2 LEU A 340     -48.087  68.867  36.984  1.00 24.98           C  
ATOM   2761  N   ASP A 341     -46.965  63.793  38.800  1.00 24.15           N  
ATOM   2762  CA  ASP A 341     -45.987  62.895  39.392  1.00 23.26           C  
ATOM   2763  C   ASP A 341     -45.402  61.903  38.397  1.00 26.00           C  
ATOM   2764  O   ASP A 341     -44.380  61.281  38.703  1.00 31.81           O  
ATOM   2765  CB  ASP A 341     -46.625  62.136  40.559  1.00 26.35           C  
ATOM   2766  CG  ASP A 341     -47.260  63.064  41.579  1.00 28.60           C  
ATOM   2767  OD1 ASP A 341     -46.641  64.095  41.916  1.00 25.37           O  
ATOM   2768  OD2 ASP A 341     -48.380  62.762  42.043  1.00 29.00           O  
ATOM   2769  N   VAL A 342     -46.013  61.746  37.220  1.00 19.68           N  
ATOM   2770  CA  VAL A 342     -45.557  60.730  36.273  1.00 23.41           C  
ATOM   2771  C   VAL A 342     -44.142  61.038  35.798  1.00 22.07           C  
ATOM   2772  O   VAL A 342     -43.275  60.156  35.762  1.00 20.07           O  
ATOM   2773  CB  VAL A 342     -46.538  60.617  35.091  1.00 21.85           C  
ATOM   2774  CG1 VAL A 342     -45.939  59.761  33.985  1.00 18.11           C  
ATOM   2775  CG2 VAL A 342     -47.870  60.044  35.555  1.00 19.79           C  
ATOM   2776  N   THR A 343     -43.885  62.292  35.429  1.00 24.47           N  
ATOM   2777  CA  THR A 343     -42.572  62.648  34.894  1.00 25.70           C  
ATOM   2778  C   THR A 343     -41.448  62.429  35.901  1.00 27.03           C  
ATOM   2779  O   THR A 343     -40.452  61.776  35.542  1.00 20.87           O  
ATOM   2780  CB  THR A 343     -42.601  64.087  34.368  1.00 23.30           C  
ATOM   2781  OG1 THR A 343     -43.532  64.174  33.282  1.00 21.48           O  
ATOM   2782  CG2 THR A 343     -41.221  64.515  33.885  1.00 17.95           C  
ATOM   2783  N   PRO A 344     -41.524  62.914  37.148  1.00 29.64           N  
ATOM   2784  CA  PRO A 344     -40.458  62.571  38.102  1.00 27.13           C  
ATOM   2785  C   PRO A 344     -40.412  61.089  38.432  1.00 28.56           C  
ATOM   2786  O   PRO A 344     -39.329  60.568  38.726  1.00 31.32           O  
ATOM   2787  CB  PRO A 344     -40.799  63.419  39.336  1.00 26.83           C  
ATOM   2788  CG  PRO A 344     -42.254  63.674  39.225  1.00 24.37           C  
ATOM   2789  CD  PRO A 344     -42.524  63.808  37.760  1.00 25.20           C  
ATOM   2790  N   THR A 345     -41.552  60.392  38.383  1.00 28.18           N  
ATOM   2791  CA  THR A 345     -41.556  58.952  38.627  1.00 25.01           C  
ATOM   2792  C   THR A 345     -40.780  58.213  37.544  1.00 20.70           C  
ATOM   2793  O   THR A 345     -39.967  57.331  37.840  1.00 26.09           O  
ATOM   2794  CB  THR A 345     -42.993  58.430  38.705  1.00 25.15           C  
ATOM   2795  OG1 THR A 345     -43.724  59.169  39.692  1.00 21.68           O  
ATOM   2796  CG2 THR A 345     -43.004  56.958  39.079  1.00 25.25           C  
ATOM   2797  N   LEU A 346     -41.020  58.561  36.276  1.00 19.96           N  
ATOM   2798  CA  LEU A 346     -40.295  57.923  35.181  1.00 20.07           C  
ATOM   2799  C   LEU A 346     -38.796  58.162  35.299  1.00 23.24           C  
ATOM   2800  O   LEU A 346     -37.993  57.259  35.035  1.00 19.55           O  
ATOM   2801  CB  LEU A 346     -40.807  58.439  33.836  1.00 25.05           C  
ATOM   2802  CG  LEU A 346     -42.252  58.118  33.455  1.00 28.59           C  
ATOM   2803  CD1 LEU A 346     -42.690  58.994  32.293  1.00 16.97           C  
ATOM   2804  CD2 LEU A 346     -42.410  56.641  33.120  1.00 23.19           C  
ATOM   2805  N   ALA A 347     -38.398  59.376  35.685  1.00 28.24           N  
ATOM   2806  CA  ALA A 347     -36.978  59.663  35.850  1.00 27.70           C  
ATOM   2807  C   ALA A 347     -36.395  58.913  37.039  1.00 29.17           C  
ATOM   2808  O   ALA A 347     -35.233  58.490  36.995  1.00 21.81           O  
ATOM   2809  CB  ALA A 347     -36.761  61.167  36.005  1.00 22.92           C  
ATOM   2810  N   ASP A 348     -37.183  58.736  38.102  1.00 25.65           N  
ATOM   2811  CA  ASP A 348     -36.716  57.981  39.259  1.00 26.25           C  
ATOM   2812  C   ASP A 348     -36.569  56.503  38.921  1.00 30.61           C  
ATOM   2813  O   ASP A 348     -35.563  55.873  39.267  1.00 31.10           O  
ATOM   2814  CB  ASP A 348     -37.676  58.176  40.432  1.00 27.77           C  
ATOM   2815  CG  ASP A 348     -37.054  57.799  41.763  1.00 37.36           C  
ATOM   2816  OD1 ASP A 348     -35.877  57.380  41.773  1.00 39.63           O  
ATOM   2817  OD2 ASP A 348     -37.741  57.925  42.800  1.00 30.30           O  
ATOM   2818  N   LEU A 349     -37.570  55.933  38.243  1.00 29.45           N  
ATOM   2819  CA  LEU A 349     -37.484  54.540  37.820  1.00 23.93           C  
ATOM   2820  C   LEU A 349     -36.323  54.315  36.862  1.00 28.45           C  
ATOM   2821  O   LEU A 349     -35.736  53.227  36.842  1.00 36.93           O  
ATOM   2822  CB  LEU A 349     -38.797  54.109  37.168  1.00 19.61           C  
ATOM   2823  CG  LEU A 349     -40.020  54.108  38.085  1.00 23.71           C  
ATOM   2824  CD1 LEU A 349     -41.306  53.957  37.279  1.00 15.96           C  
ATOM   2825  CD2 LEU A 349     -39.891  53.008  39.122  1.00 19.14           C  
ATOM   2826  N   ALA A 350     -35.972  55.329  36.068  1.00 32.80           N  
ATOM   2827  CA  ALA A 350     -34.895  55.229  35.090  1.00 36.55           C  
ATOM   2828  C   ALA A 350     -33.547  55.672  35.644  1.00 42.41           C  
ATOM   2829  O   ALA A 350     -32.700  56.153  34.881  1.00 56.78           O  
ATOM   2830  CB  ALA A 350     -35.245  56.038  33.842  1.00 35.17           C  
ATOM   2831  N   GLY A 351     -33.334  55.546  36.953  1.00 38.19           N  
ATOM   2832  CA  GLY A 351     -32.040  55.798  37.561  1.00 35.44           C  
ATOM   2833  C   GLY A 351     -31.491  57.205  37.430  1.00 36.78           C  
ATOM   2834  O   GLY A 351     -30.320  57.439  37.746  1.00 48.36           O  
ATOM   2835  N   ILE A 352     -32.304  58.149  36.966  1.00 29.37           N  
ATOM   2836  CA  ILE A 352     -31.866  59.536  36.863  1.00 37.40           C  
ATOM   2837  C   ILE A 352     -31.907  60.168  38.247  1.00 38.09           C  
ATOM   2838  O   ILE A 352     -32.906  60.050  38.968  1.00 33.32           O  
ATOM   2839  CB  ILE A 352     -32.738  60.318  35.868  1.00 44.55           C  
ATOM   2840  CG1 ILE A 352     -32.712  59.653  34.492  1.00 34.44           C  
ATOM   2841  CG2 ILE A 352     -32.269  61.763  35.770  1.00 27.78           C  
ATOM   2842  CD1 ILE A 352     -33.820  60.117  33.571  1.00 27.93           C  
ATOM   2843  N   SER A 353     -30.817  60.831  38.625  1.00 41.39           N  
ATOM   2844  CA  SER A 353     -30.752  61.487  39.924  1.00 42.42           C  
ATOM   2845  C   SER A 353     -31.833  62.554  40.031  1.00 43.10           C  
ATOM   2846  O   SER A 353     -32.035  63.349  39.108  1.00 48.29           O  
ATOM   2847  CB  SER A 353     -29.369  62.102  40.135  1.00 45.41           C  
ATOM   2848  OG  SER A 353     -29.308  63.422  39.622  1.00 46.34           O  
ATOM   2849  N   LEU A 354     -32.531  62.565  41.168  1.00 43.01           N  
ATOM   2850  CA  LEU A 354     -33.645  63.486  41.363  1.00 45.98           C  
ATOM   2851  C   LEU A 354     -33.196  64.941  41.414  1.00 51.27           C  
ATOM   2852  O   LEU A 354     -34.032  65.838  41.259  1.00 48.30           O  
ATOM   2853  CB  LEU A 354     -34.408  63.120  42.639  1.00 46.79           C  
ATOM   2854  CG  LEU A 354     -34.851  61.657  42.770  1.00 65.98           C  
ATOM   2855  CD1 LEU A 354     -33.814  60.814  43.509  1.00 45.06           C  
ATOM   2856  CD2 LEU A 354     -36.208  61.555  43.451  1.00 40.67           C  
ATOM   2857  N   GLU A 355     -31.902  65.195  41.623  1.00 57.26           N  
ATOM   2858  CA  GLU A 355     -31.380  66.557  41.597  1.00 51.24           C  
ATOM   2859  C   GLU A 355     -31.336  67.142  40.192  1.00 46.79           C  
ATOM   2860  O   GLU A 355     -31.177  68.360  40.050  1.00 56.46           O  
ATOM   2861  CB  GLU A 355     -29.982  66.593  42.222  1.00 45.22           C  
ATOM   2862  CG  GLU A 355     -29.585  67.945  42.797  1.00 51.72           C  
ATOM   2863  CD  GLU A 355     -30.737  68.647  43.495  1.00 68.28           C  
ATOM   2864  OE1 GLU A 355     -31.101  69.763  43.065  1.00 58.54           O  
ATOM   2865  OE2 GLU A 355     -31.278  68.084  44.471  1.00 65.88           O  
ATOM   2866  N   GLU A 356     -31.469  66.314  39.156  1.00 47.85           N  
ATOM   2867  CA  GLU A 356     -31.515  66.787  37.781  1.00 39.84           C  
ATOM   2868  C   GLU A 356     -32.933  66.970  37.262  1.00 35.11           C  
ATOM   2869  O   GLU A 356     -33.109  67.490  36.156  1.00 35.57           O  
ATOM   2870  CB  GLU A 356     -30.763  65.821  36.861  1.00 34.12           C  
ATOM   2871  CG  GLU A 356     -29.256  65.930  36.955  1.00 37.17           C  
ATOM   2872  CD  GLU A 356     -28.554  64.916  36.082  1.00 43.49           C  
ATOM   2873  OE1 GLU A 356     -27.468  65.234  35.553  1.00 56.32           O  
ATOM   2874  OE2 GLU A 356     -29.095  63.803  35.919  1.00 43.20           O  
ATOM   2875  N   VAL A 357     -33.938  66.552  38.026  1.00 31.82           N  
ATOM   2876  CA  VAL A 357     -35.329  66.720  37.630  1.00 32.86           C  
ATOM   2877  C   VAL A 357     -36.108  67.620  38.580  1.00 34.68           C  
ATOM   2878  O   VAL A 357     -37.143  68.175  38.174  1.00 37.07           O  
ATOM   2879  CB  VAL A 357     -36.030  65.349  37.498  1.00 37.71           C  
ATOM   2880  CG1 VAL A 357     -37.328  65.470  36.711  1.00 37.95           C  
ATOM   2881  CG2 VAL A 357     -35.100  64.343  36.838  1.00 33.29           C  
ATOM   2882  N   ARG A 358     -35.648  67.802  39.819  1.00 37.15           N  
ATOM   2883  CA  ARG A 358     -36.362  68.648  40.775  1.00 31.87           C  
ATOM   2884  C   ARG A 358     -36.598  70.069  40.274  1.00 26.56           C  
ATOM   2885  O   ARG A 358     -37.729  70.566  40.417  1.00 26.45           O  
ATOM   2886  CB  ARG A 358     -35.612  68.645  42.113  1.00 41.50           C  
ATOM   2887  CG  ARG A 358     -36.332  69.370  43.240  1.00 43.75           C  
ATOM   2888  CD  ARG A 358     -35.341  69.937  44.248  1.00 44.87           C  
ATOM   2889  NE  ARG A 358     -34.066  70.298  43.629  1.00 45.16           N  
ATOM   2890  CZ  ARG A 358     -33.770  71.514  43.177  1.00 57.94           C  
ATOM   2891  NH1 ARG A 358     -34.658  72.494  43.270  1.00 51.40           N  
ATOM   2892  NH2 ARG A 358     -32.585  71.751  42.629  1.00 62.48           N  
ATOM   2893  N   PRO A 359     -35.620  70.778  39.694  1.00 29.04           N  
ATOM   2894  CA  PRO A 359     -35.893  72.151  39.242  1.00 27.60           C  
ATOM   2895  C   PRO A 359     -36.782  72.245  38.012  1.00 29.16           C  
ATOM   2896  O   PRO A 359     -36.996  73.357  37.515  1.00 31.06           O  
ATOM   2897  CB  PRO A 359     -34.491  72.703  38.944  1.00 25.65           C  
ATOM   2898  CG  PRO A 359     -33.694  71.511  38.597  1.00 27.15           C  
ATOM   2899  CD  PRO A 359     -34.201  70.423  39.496  1.00 32.53           C  
ATOM   2900  N   TRP A 360     -37.313  71.129  37.506  1.00 32.40           N  
ATOM   2901  CA  TRP A 360     -38.109  71.146  36.288  1.00 25.47           C  
ATOM   2902  C   TRP A 360     -39.493  70.530  36.439  1.00 25.59           C  
ATOM   2903  O   TRP A 360     -40.232  70.473  35.451  1.00 25.17           O  
ATOM   2904  CB  TRP A 360     -37.362  70.426  35.156  1.00 20.17           C  
ATOM   2905  CG  TRP A 360     -35.958  70.899  34.978  1.00 23.08           C  
ATOM   2906  CD1 TRP A 360     -34.821  70.163  35.131  1.00 27.57           C  
ATOM   2907  CD2 TRP A 360     -35.536  72.219  34.613  1.00 27.00           C  
ATOM   2908  NE1 TRP A 360     -33.716  70.941  34.882  1.00 31.51           N  
ATOM   2909  CE2 TRP A 360     -34.128  72.208  34.563  1.00 27.94           C  
ATOM   2910  CE3 TRP A 360     -36.212  73.408  34.323  1.00 27.86           C  
ATOM   2911  CZ2 TRP A 360     -33.384  73.338  34.235  1.00 30.40           C  
ATOM   2912  CZ3 TRP A 360     -35.470  74.531  33.998  1.00 33.35           C  
ATOM   2913  CH2 TRP A 360     -34.071  74.487  33.957  1.00 32.18           C  
ATOM   2914  N   THR A 361     -39.870  70.072  37.630  1.00 25.58           N  
ATOM   2915  CA  THR A 361     -41.164  69.437  37.829  1.00 31.35           C  
ATOM   2916  C   THR A 361     -41.851  70.014  39.060  1.00 32.18           C  
ATOM   2917  O   THR A 361     -41.203  70.387  40.042  1.00 29.76           O  
ATOM   2918  CB  THR A 361     -41.029  67.907  37.969  1.00 33.93           C  
ATOM   2919  OG1 THR A 361     -42.324  67.324  38.164  1.00 34.52           O  
ATOM   2920  CG2 THR A 361     -40.128  67.543  39.143  1.00 23.79           C  
ATOM   2921  N   ASP A 362     -43.179  70.096  38.986  1.00 30.07           N  
ATOM   2922  CA  ASP A 362     -44.008  70.512  40.108  1.00 33.32           C  
ATOM   2923  C   ASP A 362     -44.563  69.331  40.891  1.00 32.96           C  
ATOM   2924  O   ASP A 362     -45.285  69.535  41.871  1.00 34.31           O  
ATOM   2925  CB  ASP A 362     -45.164  71.394  39.619  1.00 33.19           C  
ATOM   2926  CG  ASP A 362     -44.687  72.695  38.997  1.00 31.04           C  
ATOM   2927  OD1 ASP A 362     -43.458  72.907  38.928  1.00 26.21           O  
ATOM   2928  OD2 ASP A 362     -45.543  73.506  38.578  1.00 27.75           O  
ATOM   2929  N   GLY A 363     -44.250  68.103  40.476  1.00 34.34           N  
ATOM   2930  CA  GLY A 363     -44.689  66.910  41.158  1.00 30.31           C  
ATOM   2931  C   GLY A 363     -43.549  66.217  41.887  1.00 30.37           C  
ATOM   2932  O   GLY A 363     -42.413  66.683  41.933  1.00 35.82           O  
ATOM   2933  N   VAL A 364     -43.889  65.065  42.465  1.00 29.45           N  
ATOM   2934  CA  VAL A 364     -42.954  64.271  43.248  1.00 26.84           C  
ATOM   2935  C   VAL A 364     -42.970  62.842  42.724  1.00 30.03           C  
ATOM   2936  O   VAL A 364     -43.939  62.390  42.112  1.00 28.56           O  
ATOM   2937  CB  VAL A 364     -43.290  64.294  44.753  1.00 24.09           C  
ATOM   2938  CG1 VAL A 364     -43.126  65.698  45.312  1.00 20.72           C  
ATOM   2939  CG2 VAL A 364     -44.705  63.782  44.982  1.00 24.18           C  
ATOM   2940  N   SER A 365     -41.875  62.130  42.976  1.00 29.50           N  
ATOM   2941  CA  SER A 365     -41.774  60.745  42.538  1.00 25.68           C  
ATOM   2942  C   SER A 365     -42.658  59.846  43.393  1.00 27.03           C  
ATOM   2943  O   SER A 365     -42.691  59.965  44.621  1.00 25.18           O  
ATOM   2944  CB  SER A 365     -40.323  60.269  42.604  1.00 28.66           C  
ATOM   2945  OG  SER A 365     -40.234  58.874  42.363  1.00 23.54           O  
ATOM   2946  N   LEU A 366     -43.381  58.945  42.731  1.00 25.54           N  
ATOM   2947  CA  LEU A 366     -44.226  57.970  43.407  1.00 25.10           C  
ATOM   2948  C   LEU A 366     -43.482  56.694  43.766  1.00 30.59           C  
ATOM   2949  O   LEU A 366     -44.078  55.798  44.372  1.00 35.80           O  
ATOM   2950  CB  LEU A 366     -45.437  57.623  42.537  1.00 26.53           C  
ATOM   2951  CG  LEU A 366     -46.320  58.789  42.099  1.00 24.10           C  
ATOM   2952  CD1 LEU A 366     -47.491  58.282  41.277  1.00 23.85           C  
ATOM   2953  CD2 LEU A 366     -46.804  59.565  43.310  1.00 29.97           C  
ATOM   2954  N   VAL A 367     -42.201  56.590  43.398  1.00 30.02           N  
ATOM   2955  CA  VAL A 367     -41.432  55.388  43.724  1.00 31.89           C  
ATOM   2956  C   VAL A 367     -41.389  55.118  45.222  1.00 35.59           C  
ATOM   2957  O   VAL A 367     -41.588  53.958  45.622  1.00 35.70           O  
ATOM   2958  CB  VAL A 367     -40.023  55.479  43.096  1.00 30.59           C  
ATOM   2959  CG1 VAL A 367     -39.194  54.260  43.473  1.00 30.21           C  
ATOM   2960  CG2 VAL A 367     -40.126  55.621  41.588  1.00 25.36           C  
ATOM   2961  N   PRO A 368     -41.137  56.103  46.098  1.00 30.29           N  
ATOM   2962  CA  PRO A 368     -41.201  55.802  47.538  1.00 33.53           C  
ATOM   2963  C   PRO A 368     -42.562  55.298  47.980  1.00 35.09           C  
ATOM   2964  O   PRO A 368     -42.641  54.350  48.772  1.00 35.89           O  
ATOM   2965  CB  PRO A 368     -40.847  57.145  48.191  1.00 29.07           C  
ATOM   2966  CG  PRO A 368     -40.039  57.853  47.168  1.00 35.18           C  
ATOM   2967  CD  PRO A 368     -40.657  57.477  45.859  1.00 30.05           C  
ATOM   2968  N   MET A 369     -43.641  55.902  47.477  1.00 33.34           N  
ATOM   2969  CA  MET A 369     -44.979  55.441  47.831  1.00 35.37           C  
ATOM   2970  C   MET A 369     -45.182  53.985  47.431  1.00 36.23           C  
ATOM   2971  O   MET A 369     -45.847  53.224  48.144  1.00 36.90           O  
ATOM   2972  CB  MET A 369     -46.030  56.335  47.173  1.00 27.42           C  
ATOM   2973  CG  MET A 369     -47.415  55.724  47.133  1.00 30.70           C  
ATOM   2974  SD  MET A 369     -48.620  56.810  46.361  1.00 48.04           S  
ATOM   2975  CE  MET A 369     -48.774  58.071  47.615  1.00 40.23           C  
ATOM   2976  N   VAL A 370     -44.608  53.579  46.297  1.00 33.60           N  
ATOM   2977  CA  VAL A 370     -44.683  52.182  45.881  1.00 37.61           C  
ATOM   2978  C   VAL A 370     -44.055  51.283  46.938  1.00 37.41           C  
ATOM   2979  O   VAL A 370     -44.536  50.173  47.200  1.00 34.69           O  
ATOM   2980  CB  VAL A 370     -44.014  52.003  44.504  1.00 34.15           C  
ATOM   2981  CG1 VAL A 370     -43.757  50.531  44.207  1.00 30.51           C  
ATOM   2982  CG2 VAL A 370     -44.868  52.634  43.416  1.00 27.19           C  
ATOM   2983  N   ASN A 371     -42.988  51.759  47.581  1.00 37.11           N  
ATOM   2984  CA  ASN A 371     -42.271  51.001  48.598  1.00 32.87           C  
ATOM   2985  C   ASN A 371     -42.733  51.340  50.013  1.00 34.90           C  
ATOM   2986  O   ASN A 371     -41.960  51.206  50.967  1.00 38.22           O  
ATOM   2987  CB  ASN A 371     -40.768  51.230  48.456  1.00 27.64           C  
ATOM   2988  CG  ASN A 371     -40.249  50.827  47.092  1.00 24.94           C  
ATOM   2989  OD1 ASN A 371     -39.955  49.658  46.849  1.00 37.08           O  
ATOM   2990  ND2 ASN A 371     -40.143  51.794  46.189  1.00 29.67           N  
ATOM   2991  N   GLY A 372     -43.980  51.786  50.166  1.00 36.11           N  
ATOM   2992  CA  GLY A 372     -44.579  51.971  51.471  1.00 40.92           C  
ATOM   2993  C   GLY A 372     -44.325  53.305  52.141  1.00 44.24           C  
ATOM   2994  O   GLY A 372     -44.885  53.551  53.217  1.00 48.84           O  
ATOM   2995  N   VAL A 373     -43.501  54.172  51.552  1.00 42.32           N  
ATOM   2996  CA  VAL A 373     -43.219  55.467  52.158  1.00 38.43           C  
ATOM   2997  C   VAL A 373     -44.434  56.372  52.008  1.00 39.96           C  
ATOM   2998  O   VAL A 373     -45.027  56.469  50.926  1.00 46.41           O  
ATOM   2999  CB  VAL A 373     -41.971  56.097  51.523  1.00 35.87           C  
ATOM   3000  CG1 VAL A 373     -41.703  57.475  52.113  1.00 31.21           C  
ATOM   3001  CG2 VAL A 373     -40.768  55.183  51.703  1.00 28.66           C  
ATOM   3002  N   GLU A 374     -44.813  57.039  53.095  1.00 39.31           N  
ATOM   3003  CA  GLU A 374     -45.979  57.909  53.065  1.00 54.30           C  
ATOM   3004  C   GLU A 374     -45.681  59.182  52.282  1.00 48.88           C  
ATOM   3005  O   GLU A 374     -44.586  59.744  52.369  1.00 49.28           O  
ATOM   3006  CB  GLU A 374     -46.420  58.257  54.488  1.00 59.05           C  
ATOM   3007  CG  GLU A 374     -47.893  58.621  54.611  1.00 58.50           C  
ATOM   3008  CD  GLU A 374     -48.126  59.841  55.484  1.00 73.45           C  
ATOM   3009  OE1 GLU A 374     -47.140  60.397  56.015  1.00 65.74           O  
ATOM   3010  OE2 GLU A 374     -49.297  60.246  55.637  1.00 85.31           O  
ATOM   3011  N   ARG A 375     -46.665  59.632  51.508  1.00 47.17           N  
ATOM   3012  CA  ARG A 375     -46.573  60.866  50.742  1.00 49.48           C  
ATOM   3013  C   ARG A 375     -47.520  61.901  51.335  1.00 50.09           C  
ATOM   3014  O   ARG A 375     -48.672  61.591  51.657  1.00 46.77           O  
ATOM   3015  CB  ARG A 375     -46.907  60.625  49.266  1.00 48.10           C  
ATOM   3016  CG  ARG A 375     -47.177  61.889  48.460  1.00 44.24           C  
ATOM   3017  CD  ARG A 375     -48.493  61.787  47.696  1.00 38.20           C  
ATOM   3018  NE  ARG A 375     -48.861  63.046  47.052  1.00 34.91           N  
ATOM   3019  CZ  ARG A 375     -48.567  63.356  45.792  1.00 31.03           C  
ATOM   3020  NH1 ARG A 375     -47.896  62.499  45.035  1.00 28.39           N  
ATOM   3021  NH2 ARG A 375     -48.942  64.524  45.289  1.00 33.53           N  
ATOM   3022  N   THR A 376     -47.028  63.133  51.481  1.00 42.50           N  
ATOM   3023  CA  THR A 376     -47.791  64.201  52.109  1.00 39.11           C  
ATOM   3024  C   THR A 376     -48.119  65.361  51.180  1.00 35.61           C  
ATOM   3025  O   THR A 376     -48.969  66.186  51.535  1.00 33.12           O  
ATOM   3026  CB  THR A 376     -47.036  64.747  53.331  1.00 46.81           C  
ATOM   3027  OG1 THR A 376     -45.740  65.206  52.928  1.00 41.03           O  
ATOM   3028  CG2 THR A 376     -46.880  63.659  54.386  1.00 38.88           C  
ATOM   3029  N   GLU A 377     -47.484  65.448  50.013  1.00 39.68           N  
ATOM   3030  CA  GLU A 377     -47.740  66.558  49.106  1.00 36.77           C  
ATOM   3031  C   GLU A 377     -49.182  66.513  48.604  1.00 35.56           C  
ATOM   3032  O   GLU A 377     -49.705  65.435  48.302  1.00 29.22           O  
ATOM   3033  CB  GLU A 377     -46.778  66.518  47.919  1.00 27.01           C  
ATOM   3034  CG  GLU A 377     -45.356  66.954  48.241  1.00 30.27           C  
ATOM   3035  CD  GLU A 377     -44.534  65.845  48.869  1.00 30.43           C  
ATOM   3036  OE1 GLU A 377     -43.626  66.153  49.669  1.00 36.69           O  
ATOM   3037  OE2 GLU A 377     -44.798  64.664  48.566  1.00 40.26           O  
ATOM   3038  N   PRO A 378     -49.849  67.657  48.509  1.00 35.06           N  
ATOM   3039  CA  PRO A 378     -51.225  67.681  48.009  1.00 37.16           C  
ATOM   3040  C   PRO A 378     -51.262  67.651  46.485  1.00 34.11           C  
ATOM   3041  O   PRO A 378     -50.249  67.803  45.801  1.00 31.33           O  
ATOM   3042  CB  PRO A 378     -51.768  69.004  48.555  1.00 35.98           C  
ATOM   3043  CG  PRO A 378     -50.564  69.886  48.622  1.00 28.83           C  
ATOM   3044  CD  PRO A 378     -49.389  68.991  48.936  1.00 27.09           C  
ATOM   3045  N   VAL A 379     -52.465  67.444  45.960  1.00 33.79           N  
ATOM   3046  CA  VAL A 379     -52.701  67.389  44.522  1.00 34.89           C  
ATOM   3047  C   VAL A 379     -53.318  68.713  44.094  1.00 40.34           C  
ATOM   3048  O   VAL A 379     -54.393  69.092  44.576  1.00 35.93           O  
ATOM   3049  CB  VAL A 379     -53.606  66.204  44.146  1.00 32.96           C  
ATOM   3050  CG1 VAL A 379     -54.020  66.292  42.686  1.00 39.44           C  
ATOM   3051  CG2 VAL A 379     -52.895  64.893  44.419  1.00 29.57           C  
ATOM   3052  N   LEU A 380     -52.636  69.418  43.196  1.00 42.05           N  
ATOM   3053  CA  LEU A 380     -53.086  70.706  42.690  1.00 34.60           C  
ATOM   3054  C   LEU A 380     -53.607  70.552  41.268  1.00 37.42           C  
ATOM   3055  O   LEU A 380     -53.042  69.800  40.467  1.00 37.98           O  
ATOM   3056  CB  LEU A 380     -51.952  71.735  42.718  1.00 29.91           C  
ATOM   3057  CG  LEU A 380     -51.190  71.880  44.034  1.00 31.80           C  
ATOM   3058  CD1 LEU A 380     -50.048  72.872  43.883  1.00 31.96           C  
ATOM   3059  CD2 LEU A 380     -52.130  72.305  45.149  1.00 35.81           C  
ATOM   3060  N   MET A 381     -54.688  71.265  40.961  1.00 36.94           N  
ATOM   3061  CA  MET A 381     -55.293  71.234  39.639  1.00 31.84           C  
ATOM   3062  C   MET A 381     -55.637  72.655  39.213  1.00 39.45           C  
ATOM   3063  O   MET A 381     -55.848  73.536  40.052  1.00 35.82           O  
ATOM   3064  CB  MET A 381     -56.551  70.352  39.614  1.00 31.94           C  
ATOM   3065  CG  MET A 381     -56.346  68.962  40.202  1.00 39.96           C  
ATOM   3066  SD  MET A 381     -57.641  67.796  39.749  1.00 28.34           S  
ATOM   3067  CE  MET A 381     -58.973  68.338  40.816  1.00 24.00           C  
ATOM   3068  N   GLU A 382     -55.686  72.869  37.899  1.00 31.10           N  
ATOM   3069  CA  GLU A 382     -55.993  74.174  37.333  1.00 27.87           C  
ATOM   3070  C   GLU A 382     -56.900  74.002  36.123  1.00 29.87           C  
ATOM   3071  O   GLU A 382     -56.988  72.921  35.536  1.00 29.90           O  
ATOM   3072  CB  GLU A 382     -54.723  74.933  36.923  1.00 22.86           C  
ATOM   3073  CG  GLU A 382     -53.838  75.358  38.079  1.00 23.84           C  
ATOM   3074  CD  GLU A 382     -52.436  75.719  37.629  1.00 30.14           C  
ATOM   3075  OE1 GLU A 382     -51.627  76.154  38.477  1.00 31.07           O  
ATOM   3076  OE2 GLU A 382     -52.142  75.569  36.424  1.00 31.64           O  
ATOM   3077  N   TYR A 383     -57.577  75.090  35.758  1.00 26.59           N  
ATOM   3078  CA  TYR A 383     -58.386  75.121  34.545  1.00 22.57           C  
ATOM   3079  C   TYR A 383     -58.572  76.567  34.114  1.00 27.64           C  
ATOM   3080  O   TYR A 383     -58.996  77.403  34.918  1.00 29.29           O  
ATOM   3081  CB  TYR A 383     -59.748  74.455  34.756  1.00 21.07           C  
ATOM   3082  CG  TYR A 383     -60.547  74.360  33.479  1.00 27.81           C  
ATOM   3083  CD1 TYR A 383     -60.279  73.369  32.544  1.00 33.48           C  
ATOM   3084  CD2 TYR A 383     -61.554  75.271  33.198  1.00 28.24           C  
ATOM   3085  CE1 TYR A 383     -60.999  73.280  31.369  1.00 28.47           C  
ATOM   3086  CE2 TYR A 383     -62.279  75.191  32.027  1.00 31.76           C  
ATOM   3087  CZ  TYR A 383     -61.998  74.194  31.115  1.00 32.39           C  
ATOM   3088  OH  TYR A 383     -62.717  74.113  29.945  1.00 35.81           O  
ATOM   3089  N   ALA A 384     -58.265  76.853  32.853  1.00 24.30           N  
ATOM   3090  CA  ALA A 384     -58.398  78.198  32.303  1.00 30.96           C  
ATOM   3091  C   ALA A 384     -58.719  78.106  30.812  1.00 32.32           C  
ATOM   3092  O   ALA A 384     -57.980  78.582  29.951  1.00 32.12           O  
ATOM   3093  CB  ALA A 384     -57.131  79.011  32.562  1.00 27.01           C  
ATOM   3094  N   ALA A 385     -59.854  77.486  30.485  1.00 27.94           N  
ATOM   3095  CA  ALA A 385     -60.248  77.315  29.092  1.00 26.19           C  
ATOM   3096  C   ALA A 385     -61.735  77.584  28.900  1.00 29.87           C  
ATOM   3097  O   ALA A 385     -62.323  78.394  29.624  1.00 33.80           O  
ATOM   3098  CB  ALA A 385     -59.894  75.909  28.606  1.00 28.15           C  
ATOM   3099  N   GLU A 386     -62.347  76.911  27.926  1.00 31.02           N  
ATOM   3100  CA  GLU A 386     -63.761  77.102  27.639  1.00 31.63           C  
ATOM   3101  C   GLU A 386     -64.610  76.811  28.873  1.00 34.11           C  
ATOM   3102  O   GLU A 386     -64.171  76.161  29.825  1.00 39.17           O  
ATOM   3103  CB  GLU A 386     -64.202  76.203  26.484  1.00 32.09           C  
ATOM   3104  CG  GLU A 386     -63.168  76.049  25.388  1.00 36.62           C  
ATOM   3105  CD  GLU A 386     -62.319  74.805  25.555  1.00 30.19           C  
ATOM   3106  OE1 GLU A 386     -62.895  73.702  25.678  1.00 22.51           O  
ATOM   3107  OE2 GLU A 386     -61.076  74.930  25.560  1.00 30.77           O  
ATOM   3108  N   ALA A 387     -65.842  77.317  28.848  1.00 38.45           N  
ATOM   3109  CA  ALA A 387     -66.799  77.243  29.949  1.00 37.02           C  
ATOM   3110  C   ALA A 387     -66.285  77.906  31.222  1.00 34.16           C  
ATOM   3111  O   ALA A 387     -66.930  77.809  32.273  1.00 33.13           O  
ATOM   3112  CB  ALA A 387     -67.214  75.794  30.243  1.00 30.15           C  
ATOM   3113  N   SER A 388     -65.138  78.576  31.156  1.00 29.06           N  
ATOM   3114  CA  SER A 388     -64.599  79.346  32.264  1.00 31.65           C  
ATOM   3115  C   SER A 388     -64.378  80.780  31.805  1.00 33.30           C  
ATOM   3116  O   SER A 388     -63.938  81.020  30.677  1.00 27.76           O  
ATOM   3117  CB  SER A 388     -63.285  78.741  32.782  1.00 30.72           C  
ATOM   3118  OG  SER A 388     -62.186  79.082  31.954  1.00 27.74           O  
ATOM   3119  N   TYR A 389     -64.715  81.731  32.674  1.00 32.97           N  
ATOM   3120  CA  TYR A 389     -64.484  83.141  32.402  1.00 30.77           C  
ATOM   3121  C   TYR A 389     -63.323  83.705  33.204  1.00 27.47           C  
ATOM   3122  O   TYR A 389     -62.909  84.843  32.954  1.00 29.44           O  
ATOM   3123  CB  TYR A 389     -65.756  83.956  32.687  1.00 31.35           C  
ATOM   3124  CG  TYR A 389     -67.003  83.413  32.014  1.00 32.39           C  
ATOM   3125  CD1 TYR A 389     -66.921  82.665  30.844  1.00 35.58           C  
ATOM   3126  CD2 TYR A 389     -68.264  83.653  32.546  1.00 36.25           C  
ATOM   3127  CE1 TYR A 389     -68.053  82.166  30.230  1.00 33.34           C  
ATOM   3128  CE2 TYR A 389     -69.405  83.163  31.934  1.00 30.46           C  
ATOM   3129  CZ  TYR A 389     -69.291  82.418  30.779  1.00 31.33           C  
ATOM   3130  OH  TYR A 389     -70.418  81.923  30.166  1.00 27.43           O  
ATOM   3131  N   ALA A 390     -62.796  82.937  34.153  1.00 26.79           N  
ATOM   3132  CA  ALA A 390     -61.622  83.257  34.947  1.00 24.49           C  
ATOM   3133  C   ALA A 390     -61.030  81.937  35.405  1.00 23.52           C  
ATOM   3134  O   ALA A 390     -61.766  80.952  35.540  1.00 28.99           O  
ATOM   3135  CB  ALA A 390     -61.970  84.141  36.154  1.00 27.95           C  
ATOM   3136  N   PRO A 391     -59.719  81.873  35.639  1.00 20.56           N  
ATOM   3137  CA  PRO A 391     -59.097  80.588  35.984  1.00 23.95           C  
ATOM   3138  C   PRO A 391     -59.694  79.982  37.246  1.00 29.78           C  
ATOM   3139  O   PRO A 391     -60.048  80.687  38.193  1.00 34.01           O  
ATOM   3140  CB  PRO A 391     -57.620  80.950  36.179  1.00 23.45           C  
ATOM   3141  CG  PRO A 391     -57.430  82.194  35.382  1.00 26.04           C  
ATOM   3142  CD  PRO A 391     -58.721  82.947  35.498  1.00 25.32           C  
ATOM   3143  N   LEU A 392     -59.821  78.658  37.240  1.00 27.96           N  
ATOM   3144  CA  LEU A 392     -60.228  77.891  38.405  1.00 26.19           C  
ATOM   3145  C   LEU A 392     -59.047  77.072  38.907  1.00 27.34           C  
ATOM   3146  O   LEU A 392     -58.209  76.617  38.124  1.00 29.62           O  
ATOM   3147  CB  LEU A 392     -61.401  76.959  38.083  1.00 25.16           C  
ATOM   3148  CG  LEU A 392     -62.757  77.585  37.755  1.00 28.95           C  
ATOM   3149  CD1 LEU A 392     -62.979  77.624  36.253  1.00 28.34           C  
ATOM   3150  CD2 LEU A 392     -63.878  76.819  38.439  1.00 24.11           C  
ATOM   3151  N   VAL A 393     -58.984  76.892  40.225  1.00 34.92           N  
ATOM   3152  CA  VAL A 393     -57.942  76.096  40.854  1.00 33.60           C  
ATOM   3153  C   VAL A 393     -58.592  75.142  41.844  1.00 34.81           C  
ATOM   3154  O   VAL A 393     -59.722  75.347  42.294  1.00 34.10           O  
ATOM   3155  CB  VAL A 393     -56.882  76.966  41.562  1.00 36.60           C  
ATOM   3156  CG1 VAL A 393     -56.027  77.695  40.537  1.00 37.80           C  
ATOM   3157  CG2 VAL A 393     -57.553  77.950  42.508  1.00 34.80           C  
ATOM   3158  N   ALA A 394     -57.859  74.084  42.183  1.00 32.88           N  
ATOM   3159  CA  ALA A 394     -58.369  73.077  43.098  1.00 30.36           C  
ATOM   3160  C   ALA A 394     -57.216  72.463  43.873  1.00 33.64           C  
ATOM   3161  O   ALA A 394     -56.097  72.345  43.365  1.00 35.25           O  
ATOM   3162  CB  ALA A 394     -59.152  71.986  42.358  1.00 30.00           C  
ATOM   3163  N   ILE A 395     -57.503  72.078  45.115  1.00 38.15           N  
ATOM   3164  CA  ILE A 395     -56.554  71.388  45.979  1.00 35.15           C  
ATOM   3165  C   ILE A 395     -57.188  70.079  46.426  1.00 35.46           C  
ATOM   3166  O   ILE A 395     -58.352  70.058  46.845  1.00 34.72           O  
ATOM   3167  CB  ILE A 395     -56.156  72.243  47.196  1.00 36.65           C  
ATOM   3168  CG1 ILE A 395     -55.678  73.625  46.749  1.00 31.87           C  
ATOM   3169  CG2 ILE A 395     -55.077  71.542  48.009  1.00 31.01           C  
ATOM   3170  CD1 ILE A 395     -55.690  74.656  47.852  1.00 31.19           C  
ATOM   3171  N   ARG A 396     -56.427  68.993  46.330  1.00 36.14           N  
ATOM   3172  CA  ARG A 396     -56.871  67.669  46.749  1.00 32.06           C  
ATOM   3173  C   ARG A 396     -55.874  67.150  47.777  1.00 36.86           C  
ATOM   3174  O   ARG A 396     -54.731  66.833  47.432  1.00 42.41           O  
ATOM   3175  CB  ARG A 396     -56.979  66.724  45.554  1.00 33.54           C  
ATOM   3176  CG  ARG A 396     -57.388  65.309  45.913  1.00 38.03           C  
ATOM   3177  CD  ARG A 396     -58.862  65.233  46.269  1.00 34.84           C  
ATOM   3178  NE  ARG A 396     -59.272  63.862  46.556  1.00 34.84           N  
ATOM   3179  CZ  ARG A 396     -59.212  63.300  47.759  1.00 33.69           C  
ATOM   3180  NH1 ARG A 396     -58.760  63.993  48.796  1.00 37.05           N  
ATOM   3181  NH2 ARG A 396     -59.608  62.046  47.926  1.00 43.81           N  
ATOM   3182  N   GLU A 397     -56.301  67.075  49.036  1.00 39.77           N  
ATOM   3183  CA  GLU A 397     -55.427  66.648  50.121  1.00 47.01           C  
ATOM   3184  C   GLU A 397     -56.226  65.820  51.115  1.00 44.87           C  
ATOM   3185  O   GLU A 397     -57.296  66.244  51.562  1.00 39.13           O  
ATOM   3186  CB  GLU A 397     -54.786  67.851  50.826  1.00 42.42           C  
ATOM   3187  CG  GLU A 397     -53.485  67.528  51.549  1.00 48.94           C  
ATOM   3188  CD  GLU A 397     -53.304  68.338  52.820  1.00 57.66           C  
ATOM   3189  OE1 GLU A 397     -53.226  67.730  53.909  1.00 59.01           O  
ATOM   3190  OE2 GLU A 397     -53.239  69.582  52.729  1.00 46.79           O  
ATOM   3191  N   GLY A 398     -55.702  64.648  51.454  1.00 33.10           N  
ATOM   3192  CA  GLY A 398     -56.370  63.787  52.414  1.00 25.23           C  
ATOM   3193  C   GLY A 398     -57.731  63.356  51.907  1.00 27.63           C  
ATOM   3194  O   GLY A 398     -57.853  62.653  50.896  1.00 35.34           O  
ATOM   3195  N   LYS A 399     -58.777  63.779  52.613  1.00 23.65           N  
ATOM   3196  CA  LYS A 399     -60.149  63.439  52.265  1.00 30.60           C  
ATOM   3197  C   LYS A 399     -60.921  64.619  51.702  1.00 36.98           C  
ATOM   3198  O   LYS A 399     -62.118  64.485  51.420  1.00 37.11           O  
ATOM   3199  CB  LYS A 399     -60.883  62.889  53.493  1.00 35.56           C  
ATOM   3200  CG  LYS A 399     -61.121  63.930  54.576  1.00 31.60           C  
ATOM   3201  CD  LYS A 399     -61.870  63.340  55.758  1.00 39.10           C  
ATOM   3202  CE  LYS A 399     -62.373  64.430  56.688  1.00 35.54           C  
ATOM   3203  NZ  LYS A 399     -63.122  63.874  57.847  1.00 41.51           N  
ATOM   3204  N   TRP A 400     -60.275  65.767  51.532  1.00 30.71           N  
ATOM   3205  CA  TRP A 400     -60.941  66.986  51.110  1.00 30.06           C  
ATOM   3206  C   TRP A 400     -60.633  67.293  49.652  1.00 32.62           C  
ATOM   3207  O   TRP A 400     -59.613  66.871  49.099  1.00 28.14           O  
ATOM   3208  CB  TRP A 400     -60.510  68.176  51.972  1.00 34.82           C  
ATOM   3209  CG  TRP A 400     -60.581  67.953  53.451  1.00 33.02           C  
ATOM   3210  CD1 TRP A 400     -59.575  67.519  54.264  1.00 29.07           C  
ATOM   3211  CD2 TRP A 400     -61.713  68.181  54.298  1.00 36.31           C  
ATOM   3212  NE1 TRP A 400     -60.014  67.450  55.564  1.00 33.71           N  
ATOM   3213  CE2 TRP A 400     -61.323  67.852  55.612  1.00 33.33           C  
ATOM   3214  CE3 TRP A 400     -63.020  68.625  54.072  1.00 36.03           C  
ATOM   3215  CZ2 TRP A 400     -62.193  67.954  56.696  1.00 35.53           C  
ATOM   3216  CZ3 TRP A 400     -63.882  68.725  55.148  1.00 38.56           C  
ATOM   3217  CH2 TRP A 400     -63.466  68.391  56.444  1.00 44.44           C  
ATOM   3218  N   LYS A 401     -61.541  68.049  49.037  1.00 34.84           N  
ATOM   3219  CA  LYS A 401     -61.306  68.664  47.737  1.00 38.64           C  
ATOM   3220  C   LYS A 401     -61.839  70.085  47.797  1.00 36.64           C  
ATOM   3221  O   LYS A 401     -63.033  70.290  48.035  1.00 36.35           O  
ATOM   3222  CB  LYS A 401     -61.976  67.883  46.604  1.00 38.67           C  
ATOM   3223  CG  LYS A 401     -61.601  68.396  45.223  1.00 35.50           C  
ATOM   3224  CD  LYS A 401     -61.361  67.258  44.251  1.00 36.05           C  
ATOM   3225  CE  LYS A 401     -62.643  66.877  43.548  1.00 32.22           C  
ATOM   3226  NZ  LYS A 401     -62.675  65.446  43.141  1.00 30.35           N  
ATOM   3227  N   TYR A 402     -60.957  71.060  47.593  1.00 34.52           N  
ATOM   3228  CA  TYR A 402     -61.302  72.473  47.686  1.00 37.89           C  
ATOM   3229  C   TYR A 402     -61.150  73.109  46.312  1.00 35.96           C  
ATOM   3230  O   TYR A 402     -60.062  73.074  45.728  1.00 30.85           O  
ATOM   3231  CB  TYR A 402     -60.418  73.185  48.712  1.00 38.39           C  
ATOM   3232  CG  TYR A 402     -60.496  74.689  48.641  1.00 31.08           C  
ATOM   3233  CD1 TYR A 402     -61.625  75.363  49.085  1.00 31.14           C  
ATOM   3234  CD2 TYR A 402     -59.445  75.435  48.128  1.00 31.48           C  
ATOM   3235  CE1 TYR A 402     -61.707  76.735  49.022  1.00 32.19           C  
ATOM   3236  CE2 TYR A 402     -59.516  76.810  48.061  1.00 38.00           C  
ATOM   3237  CZ  TYR A 402     -60.650  77.455  48.510  1.00 35.87           C  
ATOM   3238  OH  TYR A 402     -60.728  78.826  48.447  1.00 35.13           O  
ATOM   3239  N   VAL A 403     -62.233  73.695  45.806  1.00 32.16           N  
ATOM   3240  CA  VAL A 403     -62.264  74.318  44.487  1.00 37.28           C  
ATOM   3241  C   VAL A 403     -62.563  75.800  44.660  1.00 31.70           C  
ATOM   3242  O   VAL A 403     -63.535  76.166  45.330  1.00 29.16           O  
ATOM   3243  CB  VAL A 403     -63.311  73.657  43.571  1.00 36.83           C  
ATOM   3244  CG1 VAL A 403     -63.411  74.405  42.249  1.00 32.80           C  
ATOM   3245  CG2 VAL A 403     -62.963  72.196  43.339  1.00 37.64           C  
ATOM   3246  N   TYR A 404     -61.735  76.648  44.051  1.00 37.69           N  
ATOM   3247  CA  TYR A 404     -61.898  78.091  44.142  1.00 38.15           C  
ATOM   3248  C   TYR A 404     -61.940  78.714  42.756  1.00 38.84           C  
ATOM   3249  O   TYR A 404     -61.231  78.283  41.841  1.00 29.93           O  
ATOM   3250  CB  TYR A 404     -60.768  78.742  44.950  1.00 37.71           C  
ATOM   3251  CG  TYR A 404     -60.751  80.255  44.857  1.00 42.41           C  
ATOM   3252  CD1 TYR A 404     -61.559  81.030  45.679  1.00 43.60           C  
ATOM   3253  CD2 TYR A 404     -59.933  80.908  43.941  1.00 46.76           C  
ATOM   3254  CE1 TYR A 404     -61.549  82.411  45.595  1.00 43.86           C  
ATOM   3255  CE2 TYR A 404     -59.918  82.286  43.849  1.00 43.81           C  
ATOM   3256  CZ  TYR A 404     -60.727  83.032  44.678  1.00 36.31           C  
ATOM   3257  OH  TYR A 404     -60.710  84.404  44.588  1.00 30.40           O  
ATOM   3258  N   CYS A 405     -62.770  79.746  42.620  1.00 48.46           N  
ATOM   3259  CA  CYS A 405     -62.799  80.592  41.437  1.00 39.43           C  
ATOM   3260  C   CYS A 405     -63.295  81.961  41.870  1.00 34.16           C  
ATOM   3261  O   CYS A 405     -64.281  82.053  42.608  1.00 37.81           O  
ATOM   3262  CB  CYS A 405     -63.704  80.007  40.349  1.00 33.33           C  
ATOM   3263  SG  CYS A 405     -63.915  81.081  38.916  1.00 37.94           S  
ATOM   3264  N   ALA A 406     -62.612  83.016  41.416  1.00 38.45           N  
ATOM   3265  CA  ALA A 406     -62.941  84.367  41.862  1.00 29.71           C  
ATOM   3266  C   ALA A 406     -64.376  84.758  41.535  1.00 24.59           C  
ATOM   3267  O   ALA A 406     -64.933  85.635  42.202  1.00 31.12           O  
ATOM   3268  CB  ALA A 406     -61.975  85.377  41.244  1.00 17.98           C  
ATOM   3269  N   LEU A 407     -64.987  84.125  40.537  1.00 30.05           N  
ATOM   3270  CA  LEU A 407     -66.361  84.410  40.148  1.00 26.83           C  
ATOM   3271  C   LEU A 407     -67.369  83.455  40.771  1.00 26.70           C  
ATOM   3272  O   LEU A 407     -68.565  83.573  40.488  1.00 21.63           O  
ATOM   3273  CB  LEU A 407     -66.494  84.354  38.623  1.00 29.98           C  
ATOM   3274  CG  LEU A 407     -65.610  85.284  37.792  1.00 32.15           C  
ATOM   3275  CD1 LEU A 407     -65.745  84.951  36.315  1.00 26.99           C  
ATOM   3276  CD2 LEU A 407     -65.968  86.738  38.052  1.00 29.68           C  
ATOM   3277  N   ASP A 408     -66.926  82.514  41.601  1.00 32.13           N  
ATOM   3278  CA  ASP A 408     -67.787  81.429  42.042  1.00 38.38           C  
ATOM   3279  C   ASP A 408     -67.744  81.258  43.551  1.00 40.32           C  
ATOM   3280  O   ASP A 408     -66.750  81.609  44.198  1.00 38.73           O  
ATOM   3281  CB  ASP A 408     -67.377  80.101  41.389  1.00 40.02           C  
ATOM   3282  CG  ASP A 408     -67.602  80.094  39.900  1.00 47.00           C  
ATOM   3283  OD1 ASP A 408     -68.497  80.826  39.425  1.00 47.32           O  
ATOM   3284  OD2 ASP A 408     -66.884  79.354  39.194  1.00 47.19           O  
ATOM   3285  N   PRO A 409     -68.810  80.714  44.136  1.00 31.89           N  
ATOM   3286  CA  PRO A 409     -68.727  80.256  45.526  1.00 30.58           C  
ATOM   3287  C   PRO A 409     -67.756  79.094  45.635  1.00 29.92           C  
ATOM   3288  O   PRO A 409     -67.692  78.233  44.754  1.00 38.09           O  
ATOM   3289  CB  PRO A 409     -70.162  79.821  45.850  1.00 34.62           C  
ATOM   3290  CG  PRO A 409     -71.017  80.474  44.806  1.00 27.77           C  
ATOM   3291  CD  PRO A 409     -70.163  80.553  43.580  1.00 30.76           C  
ATOM   3292  N   GLU A 410     -66.988  79.081  46.720  1.00 35.00           N  
ATOM   3293  CA  GLU A 410     -66.028  78.009  46.929  1.00 36.83           C  
ATOM   3294  C   GLU A 410     -66.747  76.673  47.094  1.00 40.88           C  
ATOM   3295  O   GLU A 410     -67.931  76.606  47.437  1.00 41.70           O  
ATOM   3296  CB  GLU A 410     -65.161  78.294  48.154  1.00 30.46           C  
ATOM   3297  CG  GLU A 410     -64.218  79.463  47.984  1.00 30.48           C  
ATOM   3298  CD  GLU A 410     -63.858  80.105  49.305  1.00 38.16           C  
ATOM   3299  OE1 GLU A 410     -64.780  80.436  50.076  1.00 42.56           O  
ATOM   3300  OE2 GLU A 410     -62.653  80.278  49.577  1.00 39.39           O  
ATOM   3301  N   GLN A 411     -66.012  75.596  46.832  1.00 34.22           N  
ATOM   3302  CA  GLN A 411     -66.529  74.244  46.975  1.00 31.57           C  
ATOM   3303  C   GLN A 411     -65.593  73.446  47.866  1.00 38.87           C  
ATOM   3304  O   GLN A 411     -64.373  73.472  47.674  1.00 36.17           O  
ATOM   3305  CB  GLN A 411     -66.681  73.559  45.614  1.00 39.71           C  
ATOM   3306  CG  GLN A 411     -67.850  74.072  44.794  1.00 37.94           C  
ATOM   3307  CD  GLN A 411     -67.782  73.626  43.349  1.00 45.23           C  
ATOM   3308  OE1 GLN A 411     -68.546  72.762  42.917  1.00 51.68           O  
ATOM   3309  NE2 GLN A 411     -66.858  74.209  42.593  1.00 45.93           N  
ATOM   3310  N   LEU A 412     -66.166  72.749  48.844  1.00 42.08           N  
ATOM   3311  CA  LEU A 412     -65.416  71.867  49.726  1.00 40.55           C  
ATOM   3312  C   LEU A 412     -66.206  70.580  49.891  1.00 34.42           C  
ATOM   3313  O   LEU A 412     -67.394  70.619  50.224  1.00 35.64           O  
ATOM   3314  CB  LEU A 412     -65.159  72.519  51.090  1.00 36.85           C  
ATOM   3315  CG  LEU A 412     -64.229  71.766  52.044  1.00 33.78           C  
ATOM   3316  CD1 LEU A 412     -62.832  71.655  51.458  1.00 30.04           C  
ATOM   3317  CD2 LEU A 412     -64.188  72.445  53.403  1.00 41.67           C  
ATOM   3318  N   PHE A 413     -65.553  69.447  49.647  1.00 36.65           N  
ATOM   3319  CA  PHE A 413     -66.193  68.143  49.740  1.00 40.21           C  
ATOM   3320  C   PHE A 413     -65.356  67.223  50.616  1.00 41.25           C  
ATOM   3321  O   PHE A 413     -64.123  67.254  50.560  1.00 40.87           O  
ATOM   3322  CB  PHE A 413     -66.375  67.510  48.350  1.00 31.71           C  
ATOM   3323  CG  PHE A 413     -67.155  68.364  47.387  1.00 34.66           C  
ATOM   3324  CD1 PHE A 413     -68.443  68.773  47.689  1.00 33.34           C  
ATOM   3325  CD2 PHE A 413     -66.601  68.750  46.176  1.00 31.12           C  
ATOM   3326  CE1 PHE A 413     -69.164  69.555  46.805  1.00 28.85           C  
ATOM   3327  CE2 PHE A 413     -67.317  69.533  45.288  1.00 25.56           C  
ATOM   3328  CZ  PHE A 413     -68.600  69.936  45.604  1.00 26.41           C  
ATOM   3329  N   ASP A 414     -66.031  66.406  51.427  1.00 42.10           N  
ATOM   3330  CA  ASP A 414     -65.392  65.325  52.179  1.00 44.71           C  
ATOM   3331  C   ASP A 414     -65.667  64.044  51.400  1.00 42.95           C  
ATOM   3332  O   ASP A 414     -66.771  63.496  51.455  1.00 39.53           O  
ATOM   3333  CB  ASP A 414     -65.923  65.255  53.610  1.00 44.41           C  
ATOM   3334  CG  ASP A 414     -65.366  64.068  54.408  1.00 50.33           C  
ATOM   3335  OD1 ASP A 414     -65.721  63.961  55.602  1.00 48.05           O  
ATOM   3336  OD2 ASP A 414     -64.578  63.256  53.870  1.00 50.73           O  
ATOM   3337  N   LEU A 415     -64.650  63.560  50.684  1.00 40.37           N  
ATOM   3338  CA  LEU A 415     -64.843  62.428  49.788  1.00 45.64           C  
ATOM   3339  C   LEU A 415     -64.963  61.106  50.531  1.00 35.67           C  
ATOM   3340  O   LEU A 415     -65.399  60.117  49.934  1.00 31.80           O  
ATOM   3341  CB  LEU A 415     -63.700  62.371  48.779  1.00 41.25           C  
ATOM   3342  CG  LEU A 415     -63.812  63.484  47.740  1.00 30.41           C  
ATOM   3343  CD1 LEU A 415     -62.498  63.697  47.023  1.00 31.42           C  
ATOM   3344  CD2 LEU A 415     -64.919  63.154  46.757  1.00 31.90           C  
ATOM   3345  N   GLU A 416     -64.586  61.061  51.810  1.00 40.09           N  
ATOM   3346  CA  GLU A 416     -64.845  59.865  52.603  1.00 40.21           C  
ATOM   3347  C   GLU A 416     -66.320  59.766  52.972  1.00 39.22           C  
ATOM   3348  O   GLU A 416     -66.925  58.692  52.864  1.00 39.32           O  
ATOM   3349  CB  GLU A 416     -63.976  59.864  53.861  1.00 33.69           C  
ATOM   3350  CG  GLU A 416     -62.576  59.317  53.647  1.00 36.55           C  
ATOM   3351  CD  GLU A 416     -61.696  59.472  54.873  1.00 50.42           C  
ATOM   3352  OE1 GLU A 416     -62.234  59.786  55.957  1.00 36.21           O  
ATOM   3353  OE2 GLU A 416     -60.466  59.280  54.751  1.00 55.98           O  
ATOM   3354  N   ALA A 417     -66.916  60.878  53.397  1.00 39.97           N  
ATOM   3355  CA  ALA A 417     -68.324  60.909  53.761  1.00 39.52           C  
ATOM   3356  C   ALA A 417     -69.234  61.259  52.593  1.00 50.62           C  
ATOM   3357  O   ALA A 417     -70.446  61.027  52.679  1.00 54.93           O  
ATOM   3358  CB  ALA A 417     -68.554  61.909  54.897  1.00 35.89           C  
ATOM   3359  N   ASP A 418     -68.685  61.806  51.509  1.00 43.76           N  
ATOM   3360  CA  ASP A 418     -69.471  62.233  50.351  1.00 46.03           C  
ATOM   3361  C   ASP A 418     -68.710  61.888  49.077  1.00 44.33           C  
ATOM   3362  O   ASP A 418     -68.165  62.767  48.400  1.00 41.27           O  
ATOM   3363  CB  ASP A 418     -69.772  63.731  50.431  1.00 41.04           C  
ATOM   3364  CG  ASP A 418     -70.945  64.138  49.569  1.00 42.54           C  
ATOM   3365  OD1 ASP A 418     -71.858  63.309  49.375  1.00 47.32           O  
ATOM   3366  OD2 ASP A 418     -70.955  65.291  49.091  1.00 42.57           O  
ATOM   3367  N   PRO A 419     -68.652  60.599  48.719  1.00 42.27           N  
ATOM   3368  CA  PRO A 419     -67.946  60.225  47.478  1.00 41.45           C  
ATOM   3369  C   PRO A 419     -68.569  60.839  46.236  1.00 40.86           C  
ATOM   3370  O   PRO A 419     -67.851  61.355  45.370  1.00 36.85           O  
ATOM   3371  CB  PRO A 419     -68.035  58.691  47.479  1.00 39.51           C  
ATOM   3372  CG  PRO A 419     -68.310  58.318  48.903  1.00 39.64           C  
ATOM   3373  CD  PRO A 419     -69.162  59.421  49.439  1.00 38.21           C  
ATOM   3374  N   LEU A 420     -69.892  60.786  46.119  1.00 38.80           N  
ATOM   3375  CA  LEU A 420     -70.607  61.571  45.118  1.00 38.24           C  
ATOM   3376  C   LEU A 420     -70.814  62.956  45.714  1.00 49.29           C  
ATOM   3377  O   LEU A 420     -71.692  63.157  46.555  1.00 70.81           O  
ATOM   3378  CB  LEU A 420     -71.931  60.912  44.750  1.00 41.42           C  
ATOM   3379  CG  LEU A 420     -71.877  59.412  44.459  1.00 34.90           C  
ATOM   3380  CD1 LEU A 420     -73.256  58.794  44.610  1.00 28.00           C  
ATOM   3381  CD2 LEU A 420     -71.319  59.161  43.067  1.00 44.31           C  
ATOM   3382  N   GLU A 421     -69.989  63.911  45.292  1.00 38.99           N  
ATOM   3383  CA  GLU A 421     -69.948  65.229  45.914  1.00 34.27           C  
ATOM   3384  C   GLU A 421     -71.277  65.962  45.782  1.00 41.87           C  
ATOM   3385  O   GLU A 421     -71.484  66.723  44.831  1.00 49.65           O  
ATOM   3386  CB  GLU A 421     -68.814  66.049  45.303  1.00 36.61           C  
ATOM   3387  CG  GLU A 421     -67.505  65.283  45.242  1.00 34.58           C  
ATOM   3388  CD  GLU A 421     -66.602  65.742  44.118  1.00 36.34           C  
ATOM   3389  OE1 GLU A 421     -67.030  65.698  42.945  1.00 36.05           O  
ATOM   3390  OE2 GLU A 421     -65.459  66.143  44.411  1.00 29.31           O  
ATOM   3391  N   LEU A 422     -72.180  65.742  46.740  1.00 40.57           N  
ATOM   3392  CA  LEU A 422     -73.500  66.353  46.728  1.00 37.20           C  
ATOM   3393  C   LEU A 422     -73.710  67.379  47.833  1.00 41.23           C  
ATOM   3394  O   LEU A 422     -74.729  68.078  47.817  1.00 50.99           O  
ATOM   3395  CB  LEU A 422     -74.587  65.274  46.838  1.00 34.30           C  
ATOM   3396  CG  LEU A 422     -74.596  64.184  45.766  1.00 38.34           C  
ATOM   3397  CD1 LEU A 422     -75.406  62.983  46.235  1.00 26.10           C  
ATOM   3398  CD2 LEU A 422     -75.133  64.723  44.449  1.00 41.02           C  
ATOM   3399  N   THR A 423     -72.788  67.488  48.787  1.00 41.02           N  
ATOM   3400  CA  THR A 423     -72.903  68.437  49.891  1.00 42.27           C  
ATOM   3401  C   THR A 423     -71.706  69.377  49.851  1.00 41.04           C  
ATOM   3402  O   THR A 423     -70.565  68.949  50.064  1.00 40.65           O  
ATOM   3403  CB  THR A 423     -72.986  67.715  51.235  1.00 47.40           C  
ATOM   3404  OG1 THR A 423     -74.244  67.035  51.335  1.00 45.67           O  
ATOM   3405  CG2 THR A 423     -72.864  68.710  52.381  1.00 47.94           C  
ATOM   3406  N   ASN A 424     -71.967  70.654  49.579  1.00 37.59           N  
ATOM   3407  CA  ASN A 424     -70.921  71.673  49.540  1.00 43.37           C  
ATOM   3408  C   ASN A 424     -70.639  72.130  50.965  1.00 47.11           C  
ATOM   3409  O   ASN A 424     -71.374  72.944  51.527  1.00 45.85           O  
ATOM   3410  CB  ASN A 424     -71.342  72.843  48.658  1.00 36.28           C  
ATOM   3411  CG  ASN A 424     -70.165  73.688  48.209  1.00 39.57           C  
ATOM   3412  OD1 ASN A 424     -69.071  73.595  48.766  1.00 34.34           O  
ATOM   3413  ND2 ASN A 424     -70.386  74.521  47.198  1.00 38.94           N  
ATOM   3414  N   LEU A 425     -69.562  71.604  51.556  1.00 40.99           N  
ATOM   3415  CA  LEU A 425     -69.199  71.984  52.917  1.00 46.39           C  
ATOM   3416  C   LEU A 425     -68.771  73.442  53.019  1.00 50.14           C  
ATOM   3417  O   LEU A 425     -68.742  73.991  54.125  1.00 57.03           O  
ATOM   3418  CB  LEU A 425     -68.089  71.070  53.439  1.00 40.92           C  
ATOM   3419  CG  LEU A 425     -68.481  69.595  53.562  1.00 43.76           C  
ATOM   3420  CD1 LEU A 425     -67.334  68.769  54.123  1.00 37.78           C  
ATOM   3421  CD2 LEU A 425     -69.732  69.442  54.418  1.00 38.91           C  
ATOM   3422  N   ALA A 426     -68.439  74.080  51.894  1.00 51.78           N  
ATOM   3423  CA  ALA A 426     -68.165  75.512  51.914  1.00 49.57           C  
ATOM   3424  C   ALA A 426     -69.432  76.308  52.190  1.00 47.94           C  
ATOM   3425  O   ALA A 426     -69.395  77.324  52.895  1.00 49.06           O  
ATOM   3426  CB  ALA A 426     -67.539  75.947  50.590  1.00 47.21           C  
ATOM   3427  N   GLU A 427     -70.559  75.859  51.644  1.00 48.18           N  
ATOM   3428  CA  GLU A 427     -71.846  76.516  51.826  1.00 49.17           C  
ATOM   3429  C   GLU A 427     -72.564  76.039  53.083  1.00 58.14           C  
ATOM   3430  O   GLU A 427     -73.193  76.842  53.779  1.00 56.09           O  
ATOM   3431  CB  GLU A 427     -72.722  76.274  50.595  1.00 51.82           C  
ATOM   3432  CG  GLU A 427     -74.048  77.008  50.596  1.00 54.19           C  
ATOM   3433  CD  GLU A 427     -74.877  76.689  49.366  1.00 66.34           C  
ATOM   3434  OE1 GLU A 427     -76.113  76.856  49.420  1.00 77.88           O  
ATOM   3435  OE2 GLU A 427     -74.292  76.269  48.345  1.00 58.26           O  
ATOM   3436  N   ASN A 428     -72.476  74.744  53.389  1.00 60.23           N  
ATOM   3437  CA  ASN A 428     -73.151  74.145  54.541  1.00 54.69           C  
ATOM   3438  C   ASN A 428     -72.132  73.359  55.354  1.00 54.99           C  
ATOM   3439  O   ASN A 428     -72.029  72.132  55.223  1.00 62.23           O  
ATOM   3440  CB  ASN A 428     -74.307  73.247  54.099  1.00 51.03           C  
ATOM   3441  CG  ASN A 428     -75.121  73.855  52.974  1.00 63.84           C  
ATOM   3442  OD1 ASN A 428     -75.142  73.336  51.857  1.00 68.96           O  
ATOM   3443  ND2 ASN A 428     -75.799  74.960  53.263  1.00 67.37           N  
ATOM   3444  N   PRO A 429     -71.359  74.033  56.205  1.00 55.27           N  
ATOM   3445  CA  PRO A 429     -70.387  73.313  57.036  1.00 54.09           C  
ATOM   3446  C   PRO A 429     -71.084  72.460  58.084  1.00 59.11           C  
ATOM   3447  O   PRO A 429     -72.128  72.835  58.624  1.00 60.35           O  
ATOM   3448  CB  PRO A 429     -69.567  74.437  57.685  1.00 47.15           C  
ATOM   3449  CG  PRO A 429     -69.865  75.666  56.870  1.00 52.00           C  
ATOM   3450  CD  PRO A 429     -71.266  75.489  56.385  1.00 53.65           C  
ATOM   3451  N   ARG A 430     -70.494  71.298  58.368  1.00 53.67           N  
ATOM   3452  CA  ARG A 430     -71.073  70.398  59.359  1.00 64.80           C  
ATOM   3453  C   ARG A 430     -70.765  70.855  60.780  1.00 72.23           C  
ATOM   3454  O   ARG A 430     -71.604  70.707  61.677  1.00 77.00           O  
ATOM   3455  CB  ARG A 430     -70.568  68.972  59.136  1.00 50.77           C  
ATOM   3456  CG  ARG A 430     -71.026  68.349  57.830  1.00 40.32           C  
ATOM   3457  CD  ARG A 430     -70.203  67.119  57.492  1.00 40.46           C  
ATOM   3458  NE  ARG A 430     -68.791  67.444  57.312  1.00 39.85           N  
ATOM   3459  CZ  ARG A 430     -67.844  66.544  57.064  1.00 46.45           C  
ATOM   3460  NH1 ARG A 430     -68.158  65.259  56.969  1.00 44.68           N  
ATOM   3461  NH2 ARG A 430     -66.584  66.930  56.912  1.00 42.91           N  
ATOM   3462  N   GLY A 431     -69.576  71.409  61.005  1.00 71.02           N  
ATOM   3463  CA  GLY A 431     -69.183  71.866  62.316  1.00 68.75           C  
ATOM   3464  C   GLY A 431     -68.006  72.820  62.270  1.00 57.23           C  
ATOM   3465  O   GLY A 431     -67.683  73.395  61.226  1.00 55.21           O  
ATOM   3466  N   PRO A 432     -67.345  73.014  63.415  1.00 59.12           N  
ATOM   3467  CA  PRO A 432     -66.179  73.913  63.444  1.00 59.45           C  
ATOM   3468  C   PRO A 432     -64.976  73.382  62.682  1.00 57.41           C  
ATOM   3469  O   PRO A 432     -64.110  74.178  62.301  1.00 54.69           O  
ATOM   3470  CB  PRO A 432     -65.871  74.049  64.944  1.00 50.89           C  
ATOM   3471  CG  PRO A 432     -67.108  73.567  65.649  1.00 50.77           C  
ATOM   3472  CD  PRO A 432     -67.697  72.524  64.756  1.00 70.06           C  
ATOM   3473  N   VAL A 433     -64.890  72.070  62.451  1.00 55.56           N  
ATOM   3474  CA  VAL A 433     -63.753  71.523  61.715  1.00 51.21           C  
ATOM   3475  C   VAL A 433     -63.854  71.879  60.237  1.00 51.09           C  
ATOM   3476  O   VAL A 433     -62.845  72.168  59.583  1.00 44.27           O  
ATOM   3477  CB  VAL A 433     -63.662  70.001  61.933  1.00 43.16           C  
ATOM   3478  CG1 VAL A 433     -62.541  69.402  61.091  1.00 34.46           C  
ATOM   3479  CG2 VAL A 433     -63.452  69.691  63.408  1.00 31.15           C  
ATOM   3480  N   ASP A 434     -65.072  71.870  59.689  1.00 56.57           N  
ATOM   3481  CA  ASP A 434     -65.258  72.258  58.294  1.00 52.08           C  
ATOM   3482  C   ASP A 434     -64.865  73.713  58.073  1.00 54.57           C  
ATOM   3483  O   ASP A 434     -64.244  74.050  57.057  1.00 53.97           O  
ATOM   3484  CB  ASP A 434     -66.709  72.026  57.873  1.00 53.29           C  
ATOM   3485  CG  ASP A 434     -67.039  70.556  57.694  1.00 50.85           C  
ATOM   3486  OD1 ASP A 434     -66.133  69.713  57.867  1.00 51.92           O  
ATOM   3487  OD2 ASP A 434     -68.207  70.246  57.379  1.00 48.72           O  
ATOM   3488  N   GLN A 435     -65.216  74.591  59.015  1.00 55.40           N  
ATOM   3489  CA  GLN A 435     -64.846  75.996  58.887  1.00 48.96           C  
ATOM   3490  C   GLN A 435     -63.338  76.179  58.990  1.00 48.51           C  
ATOM   3491  O   GLN A 435     -62.757  76.999  58.271  1.00 57.19           O  
ATOM   3492  CB  GLN A 435     -65.563  76.826  59.952  1.00 47.99           C  
ATOM   3493  CG  GLN A 435     -67.019  77.121  59.633  1.00 49.15           C  
ATOM   3494  CD  GLN A 435     -67.893  77.150  60.871  1.00 61.87           C  
ATOM   3495  OE1 GLN A 435     -68.423  78.197  61.247  1.00 54.75           O  
ATOM   3496  NE2 GLN A 435     -68.051  75.997  61.513  1.00 63.09           N  
ATOM   3497  N   ALA A 436     -62.687  75.421  59.876  1.00 43.85           N  
ATOM   3498  CA  ALA A 436     -61.240  75.531  60.018  1.00 50.37           C  
ATOM   3499  C   ALA A 436     -60.520  74.959  58.803  1.00 50.30           C  
ATOM   3500  O   ALA A 436     -59.541  75.543  58.323  1.00 43.89           O  
ATOM   3501  CB  ALA A 436     -60.782  74.829  61.296  1.00 53.74           C  
ATOM   3502  N   THR A 437     -60.987  73.813  58.298  1.00 55.94           N  
ATOM   3503  CA  THR A 437     -60.394  73.233  57.096  1.00 57.89           C  
ATOM   3504  C   THR A 437     -60.531  74.178  55.909  1.00 44.49           C  
ATOM   3505  O   THR A 437     -59.576  74.376  55.147  1.00 31.20           O  
ATOM   3506  CB  THR A 437     -61.050  71.884  56.788  1.00 48.04           C  
ATOM   3507  OG1 THR A 437     -60.763  70.959  57.844  1.00 46.75           O  
ATOM   3508  CG2 THR A 437     -60.531  71.318  55.473  1.00 39.01           C  
ATOM   3509  N   LEU A 438     -61.711  74.780  55.747  1.00 42.35           N  
ATOM   3510  CA  LEU A 438     -61.922  75.744  54.673  1.00 42.96           C  
ATOM   3511  C   LEU A 438     -60.920  76.890  54.744  1.00 44.92           C  
ATOM   3512  O   LEU A 438     -60.353  77.293  53.722  1.00 39.39           O  
ATOM   3513  CB  LEU A 438     -63.348  76.278  54.740  1.00 40.62           C  
ATOM   3514  CG  LEU A 438     -63.792  77.161  53.585  1.00 37.98           C  
ATOM   3515  CD1 LEU A 438     -65.117  76.678  53.086  1.00 42.83           C
[truncated: 2,537,002 more chars]
