# Supplementary material for: Structural and Mechanistic Analysis of the Choline Sulfatase from Sinorhizobium melliloti: A Class I Sulfatase Specific for an Alkyl Sulfate Ester
Source: J Mol Biol. 2018 Mar 30;430(7):1004–23. doi: 10.1016/j.jmb.2018.02.010 (PMC5870055; doi:10.1016/j.jmb.2018.02.010)
Supplement: Supplementary file 3 — Supplementary material 3 [file mmc3.zip]

Archive with 1 entries (1 files):
- 6FNY_structure_factors.cif
