# Supplementary material for: Structural and Mechanistic Analysis of the Choline Sulfatase from Sinorhizobium melliloti: A Class I Sulfatase Specific for an Alkyl Sulfate Ester
Source: J Mol Biol. 2018 Mar 30;430(7):1004–23. doi: 10.1016/j.jmb.2018.02.010 (PMC5870055; doi:10.1016/j.jmb.2018.02.010)
Supplement: Supplementary file 3 — Supplementary material 3 [file mmc3.zip › 6FNY_structure_factors.cif]

data_r6fnysf
# 
_audit.revision_id     1_0 
_audit.creation_date   ? 
_audit.update_record   'Initial release' 
# 
_cell.entry_id      6fny 
_cell.length_a      119.556 
_cell.length_b      163.248 
_cell.length_c      177.625 
_cell.angle_alpha   90.000 
_cell.angle_beta    94.403 
_cell.angle_gamma   90.000 
# 
_diffrn_radiation_wavelength.id           1 
_diffrn_radiation_wavelength.wavelength   0.8726 
# 
_entry.id   6fny 
# 
_exptl_crystal.id   1 
# 
_reflns_scale.group_code   1 
# 
_symmetry.entry_id               6fny 
_symmetry.space_group_name_H-M   'P 1 21 1' 
_symmetry.Int_Tables_number      4 
# 
loop_
_refln.crystal_id 
_refln.wavelength_id 
_refln.scale_group_code 
_refln.index_h 
_refln.index_k 
_refln.index_l 
_refln.status 
_refln.pdbx_r_free_flag 
_refln.F_meas_au 
_refln.F_meas_sigma_au 
_refln.intensity_meas 
_refln.intensity_sigma 
_refln.pdbx_FWT 
_refln.pdbx_PHWT 
_refln.pdbx_DELFWT 
_refln.pdbx_DELPHWT 
1 1 1 -42 0  1  o 2  670.83  345.33 2250.94  1358.24 651.89  0.00    328.21  
0.00    
1 1 1 -42 0  2  o 19 559.24  318.50 1582.68  1271.16 641.51  180.00  107.31  
0.00    
1 1 1 -42 0  3  o 17 941.58  349.56 3530.71  1412.76 1097.33 0.00    555.88  
0.00    
1 1 1 -42 0  4  o 8  1153.67 299.40 4380.98  1381.51 1358.74 180.00  615.44  
180.00  
1 1 1 -42 0  5  o 9  461.82  289.40 919.03   1249.53 255.46  0.00    53.71   
0.00    
1 1 1 -42 0  6  o 11 322.76  228.53 -729.21  1300.08 304.10  180.00  314.56  
0.00    
1 1 1 -42 0  7  o 18 586.96  318.62 1698.66  1203.15 596.23  0.00    195.89  
0.00    
1 1 1 -42 0  8  o 4  618.99  328.09 1897.60  1251.73 691.73  180.00  178.22  
180.00  
1 1 1 -42 0  9  o 11 1094.55 297.56 3985.05  1303.33 1308.30 0.00    58.70   
180.00  
1 1 1 -42 0  10 o 13 478.86  293.71 1058.18  1225.62 308.04  180.00  74.98   
180.00  
1 1 1 -42 0  11 o 9  392.70  260.95 335.84   1209.74 211.70  180.00  26.28   
0.00    
1 1 1 -42 0  12 o 19 1867.23 167.68 9081.86  1425.06 2248.78 0.00    279.20  
0.00    
1 1 1 -42 0  13 o 6  815.20  336.81 2801.97  1257.49 897.71  180.00  497.33  
180.00  
1 1 1 -42 0  14 o 1  386.74  256.80 340.69   1168.59 119.94  180.00  23.99   
0.00    
1 1 1 -42 0  15 o 2  488.53  291.80 1157.39  1145.34 329.08  0.00    62.00   
0.00    
1 1 1 -42 0  16 o 1  274.59  198.81 -1346.23 1199.59 33.28   180.00  42.80   
0.00    
1 1 1 -42 1  1  o 15 515.41  219.30 640.68   919.10  480.78  -43.99  42.83   
-43.99  
1 1 1 -42 1  2  o 14 1314.11 156.85 4712.20  955.88  2081.54 -81.09  1211.82 
-81.09  
1 1 1 -42 1  3  o 15 1060.48 205.74 3433.27  975.71  1267.28 41.75   140.73  
41.75   
1 1 1 -42 1  4  o 19 1346.64 155.47 4933.47  970.92  2324.76 -84.94  1637.33 
-84.94  
1 1 1 -42 1  5  o 12 1352.91 157.37 4997.41  987.34  2088.30 109.45  1088.94 
109.45  
1 1 1 -42 1  6  o 3  1628.23 138.89 6997.59  1048.71 2261.82 -128.33 735.00  
-128.33 
1 1 1 -42 1  7  o 16 1251.35 160.63 4303.39  932.13  1850.66 87.94   835.74  
87.94   
1 1 1 -42 1  8  o 3  798.79  233.04 2156.37  916.25  1142.45 -144.17 878.71  
-144.17 
1 1 1 -42 1  9  o 8  1910.96 115.13 9276.89  1020.29 3121.41 143.50  1754.82 
143.50  
1 1 1 -42 1  10 o 7  1530.43 133.95 6136.12  950.71  2644.67 -74.85  1746.18 
-74.85  
1 1 1 -42 1  11 o 12 1086.89 178.55 3373.63  899.96  1309.31 120.32  104.30  
120.32  
1 1 1 -42 1  12 o 7  443.05  197.78 181.08   830.98  218.83  -173.53 420.70  
6.47    
1 1 1 -42 1  13 o 11 667.99  227.05 1521.78  841.02  829.76  -116.82 349.10  
-116.82 
1 1 1 -42 1  14 o 18 538.70  217.60 861.67   841.52  136.45  130.14  899.49  
-49.86  
1 1 1 -42 1  15 o 7  923.78  205.01 2670.65  855.09  1472.33 -132.28 982.35  
-132.28 
1 1 1 -42 1  16 o 1  422.07  193.95 -28.84   873.72  267.34  -8.78   198.64  
171.22  
1 1 1 -42 2  1  o 7  417.13  192.94 -149.67  882.38  249.20  -1.87   165.67  
178.13  
1 1 1 -42 2  2  o 9  402.18  188.73 -340.49  898.37  96.36   -137.15 564.21  
42.85   
1 1 1 -42 2  3  f 0  648.96  235.19 1442.16  913.47  745.57  104.69  501.68  
104.69  
1 1 1 -42 2  4  o 16 764.79  239.02 2026.62  939.87  816.29  -138.93 38.01   
41.07   
1 1 1 -42 2  5  o 16 973.17  212.03 2952.93  930.30  1435.48 -136.83 730.63  
-136.83 
1 1 1 -42 2  6  o 11 785.62  233.52 2091.50  912.34  1138.91 48.03   835.60  
48.03   
1 1 1 -42 2  7  o 7  1304.78 158.73 4662.51  960.47  2243.85 174.59  1546.96 
174.59  
1 1 1 -42 2  8  o 19 539.38  218.38 829.67   850.37  458.69  -1.06   177.52  
178.94  
1 1 1 -42 2  9  o 12 1602.13 129.38 6671.20  961.27  2778.99 157.34  1847.82 
157.34  
1 1 1 -42 2  10 o 3  623.58  223.20 1282.76  820.47  713.62  65.88   167.33  
65.88   
1 1 1 -42 2  11 o 12 1109.10 165.12 3417.99  849.26  1918.55 167.88  1413.77 
167.88  
1 1 1 -42 2  12 o 7  1222.62 157.56 4101.16  893.32  2046.32 -1.51   1309.76 
-1.51   
1 1 1 -42 2  13 o 16 895.31  200.92 2470.12  813.62  1280.28 153.65  594.60  
153.65  
1 1 1 -42 2  14 o 11 646.87  227.35 1442.39  847.81  672.01  -57.35  20.85   
122.65  
1 1 1 -42 2  15 o 10 730.03  223.34 1810.26  826.51  680.43  97.66   271.74  
-82.34  
1 1 1 -42 2  16 o 11 461.45  206.23 290.99   905.82  350.06  -111.92 162.13  
68.08   
1 1 1 -42 3  1  o 9  506.72  215.30 603.36   883.59  424.06  58.83   173.50  
58.83   
1 1 1 -42 3  2  o 8  1189.05 169.00 3953.46  931.89  1937.47 -53.06  1253.96 
-53.06  
1 1 1 -42 3  3  o 17 736.14  239.42 1888.96  935.15  828.03  -46.55  648.78  
-46.55  
1 1 1 -42 3  4  o 11 1310.45 154.49 4665.45  938.86  1918.83 7.02    854.60  
7.02    
1 1 1 -42 3  5  o 13 1551.64 143.52 6409.49  1032.74 2276.51 153.68  971.30  
153.68  
1 1 1 -42 3  6  o 11 540.33  217.08 838.87   831.13  508.80  -14.01  252.27  
-14.01  
1 1 1 -42 3  7  f 0  511.09  215.54 636.42   874.67  432.21  -121.84 128.75  
58.16   
1 1 1 -42 3  8  o 6  542.32  218.26 849.70   842.28  176.66  38.35   111.72  
38.35   
1 1 1 -42 3  9  o 19 486.22  206.60 511.62   813.68  348.24  136.03  259.85  
-43.97  
1 1 1 -42 3  10 o 14 587.45  224.09 1107.81  849.81  666.92  113.63  276.61  
113.63  
1 1 1 -42 3  11 o 8  639.76  224.40 1369.13  825.55  687.84  113.16  462.24  
113.16  
1 1 1 -42 3  12 o 6  489.31  207.32 544.96   815.55  389.69  -32.28  20.42   
-32.28  
1 1 1 -42 3  13 o 4  748.33  213.38 1822.49  776.83  748.47  69.11   163.27  
-110.89 
1 1 1 -42 3  14 f 0  803.65  220.02 2137.09  843.69  1185.98 136.28  808.61  
136.28  
1 1 1 -42 3  15 o 18 601.82  219.37 1208.42  795.68  651.10  2.60    102.57  
2.60    
1 1 1 -42 4  1  o 2  1609.97 133.38 6785.13  995.80  2667.23 -132.76 1700.18 
-132.76 
1 1 1 -42 4  2  o 4  1643.24 130.73 7034.99  996.23  2495.55 -11.79  1236.23 
-11.79  
1 1 1 -42 4  3  f 0  1038.83 198.21 3245.74  920.66  1545.20 -139.10 803.16  
-139.10 
1 1 1 -42 4  4  o 11 387.11  182.65 -441.39  867.23  175.78  -123.10 258.13  
56.90   
1 1 1 -42 4  5  o 17 450.46  203.30 139.76   900.69  284.20  177.06  267.51  
-2.94   
1 1 1 -42 4  6  o 19 1002.99 199.46 3037.73  894.82  1524.89 41.38   840.20  
41.38   
1 1 1 -42 4  7  o 13 827.53  220.89 2224.59  863.81  959.68  -42.21  83.71   
-42.21  
1 1 1 -42 4  8  o 7  489.75  208.61 520.94   833.27  415.10  75.41   32.73   
-104.59 
1 1 1 -42 4  9  o 8  525.76  211.89 769.08   795.36  273.57  179.00  152.41  
179.00  
1 1 1 -42 4  10 o 9  417.87  190.77 -42.97   830.12  251.16  75.57   123.14  
-104.43 
1 1 1 -42 4  11 o 10 686.21  221.51 1569.45  801.36  819.65  -123.97 190.28  
-123.97 
1 1 1 -42 4  12 o 18 530.27  216.34 799.66   841.79  408.18  111.67  239.27  
-68.33  
1 1 1 -42 4  13 o 11 789.61  210.52 2004.90  785.18  804.50  -88.63  158.35  
91.37   
1 1 1 -42 4  14 o 6  578.20  222.16 1096.44  840.24  531.53  68.90   123.43  
-111.10 
1 1 1 -42 4  15 o 6  878.66  212.71 2488.26  858.68  1014.68 -48.13  32.17   
-48.13  
1 1 1 -42 5  1  o 15 512.96  218.44 633.18   913.13  325.03  -50.09  370.95  
129.91  
1 1 1 -42 5  2  o 17 666.03  231.98 1519.35  881.02  828.56  -139.78 375.74  
-139.78 
1 1 1 -42 5  3  o 3  1389.38 153.02 5235.50  985.90  2087.29 -22.75  1026.84 
-22.75  
1 1 1 -42 5  4  o 10 1802.46 121.03 8332.19  1011.67 3186.10 -163.96 2258.70 
-163.96 
1 1 1 -42 5  5  o 15 533.74  220.40 784.26   884.44  520.95  66.64   90.77   
66.64   
1 1 1 -42 5  6  o 14 564.80  220.86 982.46   838.16  409.18  168.13  359.82  
-11.87  
1 1 1 -42 5  7  o 1  808.65  218.68 2118.24  839.79  1022.06 -112.50 287.93  
-112.50 
1 1 1 -42 5  8  o 8  630.24  224.69 1320.70  830.69  751.22  -136.43 271.73  
-136.43 
1 1 1 -42 5  9  o 11 478.39  205.20 460.22   816.22  395.33  18.61   17.11   
18.61   
1 1 1 -42 5  10 o 19 546.69  219.55 886.40   849.66  451.12  14.90   245.85  
14.90   
1 1 1 -42 5  11 o 1  547.29  214.03 907.01   787.16  513.61  133.50  191.29  
133.50  
1 1 1 -42 5  12 o 18 766.75  230.36 2015.17  884.64  915.19  149.69  165.82  
149.69  
1 1 1 -42 5  13 o 8  345.82  166.93 -739.91  804.39  71.31   30.34   183.87  
-149.66 
1 1 1 -42 5  14 f 0  443.62  198.42 209.70   839.97  259.00  105.38  273.27  
-74.62  
1 1 1 -42 6  1  o 11 1151.68 178.13 3795.83  951.35  1889.71 -33.87  1296.22 
-33.87  
1 1 1 -42 6  2  o 10 539.20  219.51 833.99   864.77  514.56  37.14   38.93   
37.14   
1 1 1 -42 6  3  f 0  905.02  216.19 2607.14  896.19  1074.58 -49.27  157.27  
-49.27  
1 1 1 -42 6  4  o 14 496.92  212.17 549.94   865.62  363.03  81.94   226.60  
-98.06  
1 1 1 -42 6  5  o 19 611.44  224.81 1230.03  837.19  261.21  -120.79 186.90  
-120.79 
1 1 1 -42 6  6  o 8  700.08  233.22 1687.34  887.32  745.77  -35.69  2.64    
144.31  
1 1 1 -42 6  7  o 2  592.43  218.25 1125.74  789.39  659.04  -52.75  192.74  
-52.75  
1 1 1 -42 6  8  f 0  786.43  221.12 2031.61  839.92  936.06  -151.34 156.98  
-151.34 
1 1 1 -42 6  9  o 10 502.95  208.67 640.25   798.73  454.55  51.64   74.99   
51.64   
1 1 1 -42 6  10 o 8  958.94  202.47 2829.87  872.46  1112.88 -138.46 57.42   
-138.46 
1 1 1 -42 6  11 o 4  361.97  171.64 -472.48  776.17  33.64   -161.01 528.13  
18.99   
1 1 1 -42 6  12 o 7  331.58  161.74 -966.28  811.52  46.49   -56.80  197.07  
123.20  
1 1 1 -42 6  13 o 8  480.00  206.31 498.49   828.00  350.49  164.21  175.31  
-15.79  
1 1 1 -42 6  14 o 4  815.76  224.18 2240.75  873.88  990.99  -2.14   152.32  
-2.14   
1 1 1 -42 7  1  o 1  486.06  211.67 468.65   893.39  349.65  76.23   143.91  
-103.77 
1 1 1 -42 7  2  o 3  723.95  225.55 1769.86  837.81  884.00  -21.28  310.10  
-21.28  
1 1 1 -42 7  3  o 11 471.52  205.00 402.49   835.31  174.37  125.29  595.10  
-54.71  
1 1 1 -42 7  4  o 2  496.78  210.18 578.49   836.15  243.46  -25.95  517.82  
154.05  
1 1 1 -42 7  5  o 18 488.88  203.45 572.36   762.83  398.50  88.73   74.23   
-91.27  
1 1 1 -42 7  6  o 11 522.81  217.03 734.83   864.79  461.83  -160.83 190.22  
-160.83 
1 1 1 -42 7  7  o 9  699.88  214.31 1599.99  760.83  876.48  -163.87 367.37  
-163.87 
1 1 1 -42 7  8  o 6  395.07  185.27 -312.57  860.43  125.07  175.31  405.91  
-4.69   
1 1 1 -42 7  9  o 12 624.00  222.03 1303.17  810.78  577.26  102.87  142.40  
-77.13  
1 1 1 -42 7  10 o 14 639.70  224.86 1394.56  829.36  745.77  -125.78 258.88  
-125.78 
1 1 1 -42 7  11 o 4  381.71  177.83 -235.30  767.03  142.71  105.83  245.06  
-74.17  
1 1 1 -42 7  12 f 0  395.20  183.80 -195.23  815.00  166.52  115.73  269.97  
-64.27  
1 1 1 -42 7  13 o 12 721.85  224.38 1784.67  829.76  871.13  -172.57 627.45  
-172.57 
1 1 1 -42 8  1  o 19 429.81  194.77 88.19    835.02  237.65  97.20   106.06  
-82.80  
1 1 1 -42 8  2  o 11 456.69  197.49 374.18   767.43  222.29  -46.57  392.60  
133.43  
1 1 1 -42 8  3  o 5  353.53  169.71 -651.39  803.38  48.54   168.44  75.04   
-11.56  
1 1 1 -42 8  4  o 8  1104.41 170.98 3452.84  875.71  1428.59 46.71   397.36  
46.71   
1 1 1 -42 8  5  o 15 497.04  203.05 642.23   742.56  386.05  -105.07 95.10   
74.93   
1 1 1 -42 8  6  o 15 605.49  226.09 1225.87  852.55  450.74  36.81   361.87  
-143.19 
1 1 1 -42 8  7  o 11 654.11  215.23 1412.89  755.71  723.69  -146.23 132.50  
-146.23 
1 1 1 -42 8  8  o 6  325.47  160.06 -1151.80 833.63  25.45   148.90  117.60  
-31.10  
1 1 1 -42 8  9  o 5  612.93  221.23 1258.55  807.53  470.10  99.71   304.73  
99.71   
1 1 1 -42 8  10 o 1  419.56  190.55 47.05    805.80  133.26  52.42   3.81    
-127.58 
1 1 1 -42 8  11 o 8  1003.73 187.97 3011.11  842.56  1558.48 158.54  926.12  
158.54  
1 1 1 -42 8  12 o 12 664.75  234.61 1581.78  903.64  813.18  -64.06  248.59  
-64.06  
1 1 1 -42 9  1  o 2  422.68  194.38 -40.08   879.47  217.65  -160.09 228.33  
19.91   
1 1 1 -42 9  2  o 11 614.32  224.59 1279.89  834.55  661.00  -175.24 163.90  
-175.24 
1 1 1 -42 9  3  o 5  899.61  206.69 2546.84  844.67  1201.01 132.63  483.42  
132.63  
1 1 1 -42 9  4  o 8  702.72  225.50 1689.65  831.36  850.05  -39.62  572.95  
-39.62  
1 1 1 -42 9  5  o 1  618.27  221.23 1284.94  806.00  687.60  107.25  352.71  
107.25  
1 1 1 -42 9  6  f 0  542.59  217.12 891.82   826.69  498.35  -100.47 0.05    
79.53   
1 1 1 -42 9  7  o 6  320.75  156.69 -978.32  771.54  80.11   175.22  669.83  
175.22  
1 1 1 -42 9  8  o 9  724.88  229.99 1824.91  866.60  881.89  156.93  262.42  
156.93  
1 1 1 -42 9  9  o 9  488.82  207.58 565.96   820.51  387.87  31.20   52.34   
-148.80 
1 1 1 -42 9  10 o 16 529.22  218.58 811.71   870.26  479.50  -93.84  0.05    
-93.84  
1 1 1 -42 9  11 o 2  505.34  251.77 -1420.50 2364.12 112.41  -63.84  63.46   
-63.84  
1 1 1 -42 10 1  o 11 637.53  271.21 1664.40  1405.25 705.14  24.39   469.56  
24.39   
1 1 1 -42 10 2  o 11 1145.85 173.11 3763.49  919.87  1586.78 -176.23 659.30  
-176.23 
1 1 1 -42 10 3  o 1  500.09  212.43 622.86   859.89  324.71  152.06  119.31  
152.06  
1 1 1 -42 10 4  o 1  687.77  220.76 1604.08  796.75  322.44  -67.37  248.02  
-67.37  
1 1 1 -42 10 5  o 14 434.49  196.55 124.15   846.85  258.23  -14.10  130.34  
165.90  
1 1 1 -42 10 6  o 2  401.71  184.70 -88.08   793.60  185.59  42.56   170.08  
-137.44 
1 1 1 -42 10 7  o 17 437.31  195.06 202.47   806.88  233.88  -138.42 287.27  
41.58   
1 1 1 -42 10 8  o 4  545.03  221.43 914.58   878.07  420.91  -126.16 273.58  
53.84   
1 1 1 -42 10 9  o 2  939.55  374.22 6130.30  2443.73 1281.20 57.73   486.27  
57.73   
1 1 1 -41 0  1  o 17 600.97  329.83 1772.55  1300.74 592.23  0.00    179.29  
0.00    
1 1 1 -41 0  2  o 18 451.83  290.06 747.46   1333.28 240.09  0.00    32.99   
0.00    
1 1 1 -41 0  3  o 7  780.22  324.03 2459.64  1162.13 770.33  0.00    472.96  
0.00    
1 1 1 -41 0  4  o 16 1473.97 231.48 6150.00  1465.55 1753.34 180.00  98.50   
180.00  
1 1 1 -41 0  5  o 4  771.43  330.74 2471.66  1202.33 920.13  0.00    196.66  
180.00  
1 1 1 -41 0  6  o 4  835.45  349.52 2922.18  1349.56 995.79  180.00  264.80  
180.00  
1 1 1 -41 0  7  o 2  521.36  301.25 1270.13  1156.67 353.70  180.00  112.57  
180.00  
1 1 1 -41 0  8  o 19 957.91  318.36 3280.06  1254.83 1151.28 180.00  375.96  
180.00  
1 1 1 -41 0  9  o 3  852.64  315.81 2726.67  1154.57 999.03  0.00    477.66  
0.00    
1 1 1 -41 0  10 o 12 972.43  307.08 3273.14  1213.53 1173.87 180.00  409.83  
180.00  
1 1 1 -41 0  11 o 6  364.06  242.87 137.46   1071.58 74.07   0.00    24.21   
180.00  
1 1 1 -41 0  12 o 16 953.66  315.29 3235.41  1235.01 1108.07 180.00  675.44  
180.00  
1 1 1 -41 0  13 o 3  527.42  295.95 1289.98  1078.20 554.41  0.00    15.87   
0.00    
1 1 1 -41 0  14 o 13 596.87  321.47 1715.51  1217.03 230.75  180.00  105.46  
180.00  
1 1 1 -41 0  15 f 0  894.99  290.23 2770.99  1061.48 172.38  0.00    131.84  
0.00    
1 1 1 -41 0  16 o 15 378.39  253.43 178.48   1194.32 203.69  0.00    62.62   
180.00  
1 1 1 -41 0  17 o 18 588.36  296.13 1557.25  986.06  419.32  180.00  195.49  
180.00  
1 1 1 -41 0  18 o 15 1253.15 241.21 4623.71  1250.15 1540.13 180.00  773.51  
180.00  
1 1 1 -41 0  19 o 13 580.43  282.30 1458.52  884.39  650.43  0.00    146.81  
0.00    
1 1 1 -41 0  20 o 11 491.46  291.50 1144.56  1129.93 433.75  0.00    70.60   
0.00    
1 1 1 -41 0  21 o 15 554.84  295.41 1460.66  1018.33 384.22  0.00    136.61  
0.00    
1 1 1 -41 0  22 o 9  318.65  222.80 -439.45  1153.50 150.77  0.00    117.99  
180.00  
1 1 1 -41 1  1  o 1  947.04  216.01 2766.23  928.01  1497.55 -59.27  1088.73 
-59.27  
1 1 1 -41 1  2  o 16 644.81  234.36 1356.69  907.59  41.57   179.33  31.39   
179.33  
1 1 1 -41 1  3  o 16 1128.96 173.54 3533.20  908.56  1856.48 -49.11  1223.98 
-49.11  
1 1 1 -41 1  4  o 12 794.24  240.76 2118.82  963.45  883.98  -66.34  17.06   
-66.34  
1 1 1 -41 1  5  o 11 767.13  221.11 1875.44  829.75  1034.85 71.97   454.44  
71.97   
1 1 1 -41 1  6  f 0  1362.59 153.17 4960.85  967.85  1655.65 -96.04  127.11  
-96.04  
1 1 1 -41 1  7  o 19 766.26  224.02 1885.13  845.86  734.01  44.43   246.74  
-135.57 
1 1 1 -41 1  8  o 10 531.32  215.30 735.86   827.47  211.63  -38.61  121.77  
-38.61  
1 1 1 -41 1  9  o 9  362.09  171.54 -536.34  773.72  80.34   -122.02 104.99  
57.98   
1 1 1 -41 1  10 o 12 509.67  210.89 609.88   812.36  174.88  -49.07  83.41   
-49.07  
1 1 1 -41 1  11 o 14 721.14  214.63 1634.18  770.37  846.33  29.93   136.72  
29.93   
1 1 1 -41 1  12 o 18 484.23  205.72 453.88   806.57  375.33  58.65   51.03   
-121.35 
1 1 1 -41 1  13 o 1  593.80  214.32 1080.34  757.88  641.37  -10.57  147.35  
-10.57  
1 1 1 -41 1  14 o 2  525.43  216.47 697.15   851.01  386.76  -2.90   266.53  
177.10  
1 1 1 -41 1  15 f 0  1049.22 162.10 3007.73  788.71  1416.70 -144.08 409.73  
-144.08 
1 1 1 -41 1  16 o 19 535.61  216.41 794.29   832.67  503.50  68.84   1.72    
-111.16 
1 1 1 -41 1  17 o 17 565.53  209.42 974.03   728.48  550.97  -9.80   67.93   
170.20  
1 1 1 -41 1  18 o 11 882.67  209.98 2434.84  848.21  1311.42 123.80  633.39  
123.80  
1 1 1 -41 1  19 o 3  513.44  199.83 734.63   684.48  308.56  50.79   487.56  
-129.21 
1 1 1 -41 1  20 o 15 502.43  207.01 643.94   778.38  428.18  -168.42 154.69  
-168.42 
1 1 1 -41 1  21 o 6  807.48  197.71 2018.64  735.44  805.62  -2.04   253.17  
177.96  
1 1 1 -41 1  22 o 18 1002.76 188.24 3009.68  843.10  1719.44 172.55  1328.04 
172.55  
1 1 1 -41 2  1  o 14 1289.47 156.48 4468.32  935.72  1660.41 7.18    378.58  
7.18    
1 1 1 -41 2  2  o 2  398.03  187.55 -475.27  908.42  111.92  111.45  16.25   
-68.55  
1 1 1 -41 2  3  o 19 1838.70 114.21 8503.02  973.81  2315.53 51.92   328.35  
51.92   
1 1 1 -41 2  4  o 15 1828.98 128.67 8590.32  1091.35 3024.33 -177.12 1792.02 
-177.12 
1 1 1 -41 2  5  o 3  1151.37 163.51 3607.40  873.03  1670.60 -5.76   718.76  
-5.76   
1 1 1 -41 2  6  o 6  490.86  213.02 411.30   898.86  419.06  49.53   59.96   
49.53   
1 1 1 -41 2  7  o 17 380.20  178.43 -414.43  803.58  136.32  111.36  80.69   
-68.64  
1 1 1 -41 2  8  o 9  523.98  218.07 662.27   876.49  473.59  -70.13  7.01    
-70.13  
1 1 1 -41 2  9  o 16 537.66  214.10 782.55   799.74  510.35  -146.00 49.00   
-146.00 
1 1 1 -41 2  10 o 10 580.25  220.17 1010.43  816.76  573.58  -94.00  10.99   
86.00   
1 1 1 -41 2  11 o 19 342.94  163.97 -632.35  731.53  3.95    -63.68  7.32    
116.32  
1 1 1 -41 2  12 o 1  463.11  200.57 320.95   793.84  263.62  -82.31  345.81  
97.69   
1 1 1 -41 2  13 o 10 1188.30 146.73 3738.62  808.57  1838.99 172.37  933.36  
172.37  
1 1 1 -41 2  14 o 19 726.07  221.90 1701.73  816.17  671.26  -92.13  275.66  
87.87   
1 1 1 -41 2  15 o 5  777.33  210.03 1889.37  775.06  937.52  176.06  705.52  
176.06  
1 1 1 -41 2  16 o 3  359.95  171.44 -550.22  782.15  25.76   146.64  560.20  
-33.36  
1 1 1 -41 2  17 o 9  437.50  192.79 210.30   759.64  265.25  5.41    279.14  
-174.59 
1 1 1 -41 2  18 o 15 585.53  218.24 1082.77  793.73  604.95  120.90  367.66  
120.90  
1 1 1 -41 2  19 o 9  522.84  208.88 760.58   763.43  417.64  84.57   216.62  
84.57   
1 1 1 -41 2  20 o 5  348.94  166.82 -583.13  756.43  100.23  -155.28 192.82  
24.72   
1 1 1 -41 2  21 o 12 509.33  206.02 715.64   755.77  398.69  165.56  207.29  
-14.44  
1 1 1 -41 2  22 o 6  850.38  209.21 2315.26  820.49  1207.20 -147.74 508.08  
-147.74 
1 1 1 -41 3  1  o 17 1575.35 125.04 6338.48  913.46  2577.31 -40.44  1566.79 
-40.44  
1 1 1 -41 3  2  o 1  850.38  228.53 2327.40  920.70  850.29  117.37  187.53  
-62.63  
1 1 1 -41 3  3  o 10 875.84  214.75 2376.28  866.70  1087.35 -69.28  239.19  
-69.28  
1 1 1 -41 3  4  o 8  484.19  211.11 368.24   890.87  174.78  29.72   649.15  
-150.28 
1 1 1 -41 3  5  o 6  568.17  219.63 946.97   823.91  609.83  -171.93 203.93  
-171.93 
1 1 1 -41 3  6  o 3  479.92  208.37 367.73   860.76  374.57  34.90   78.91   
34.90   
1 1 1 -41 3  7  o 6  405.34  186.18 -167.59  804.11  183.49  -63.28  266.00  
116.72  
1 1 1 -41 3  8  o 12 382.16  181.25 -555.23  866.05  137.22  128.54  271.99  
-51.46  
1 1 1 -41 3  9  o 7  798.80  217.72 2007.65  828.40  959.18  -94.98  157.60  
-94.98  
1 1 1 -41 3  10 o 6  650.56  224.35 1357.02  822.22  796.95  122.60  410.17  
122.60  
1 1 1 -41 3  11 f 0  1052.35 162.01 3006.92  790.67  1709.43 -152.75 1090.62 
-152.75 
1 1 1 -41 3  12 o 10 417.93  187.67 31.26    758.13  149.50  -54.07  25.86   
125.93  
1 1 1 -41 3  13 o 3  358.07  169.31 -509.40  750.48  21.71   37.99   647.73  
37.99   
1 1 1 -41 3  14 o 9  367.35  172.20 -379.04  740.84  84.73   -172.94 164.98  
7.06    
1 1 1 -41 3  15 o 18 471.34  200.84 420.51   772.82  313.58  -128.37 51.98   
-128.37 
1 1 1 -41 3  16 o 18 475.88  200.56 473.96   756.58  352.40  106.18  150.46  
-73.82  
1 1 1 -41 3  17 o 5  769.93  221.33 1935.54  832.50  1133.69 -52.63  663.52  
-52.63  
1 1 1 -41 3  18 f 0  635.00  213.59 1299.14  744.27  744.55  -118.69 138.62  
-118.69 
1 1 1 -41 3  19 o 17 384.69  179.77 -287.89  791.42  166.40  33.02   286.89  
-146.98 
1 1 1 -41 3  20 o 11 614.14  209.31 1210.67  714.71  714.53  151.17  331.77  
151.17  
1 1 1 -41 3  21 o 18 804.79  218.88 2135.21  838.36  1176.46 -26.74  618.78  
-26.74  
1 1 1 -41 3  22 o 8  486.26  203.76 582.88   773.42  378.44  110.04  226.21  
-69.96  
1 1 1 -41 4  1  o 13 1067.28 168.49 3127.98  833.95  1225.74 -119.32 45.31   
-119.32 
1 1 1 -41 4  2  o 19 1063.75 196.84 3320.09  934.49  1612.66 100.12  888.69  
100.12  
1 1 1 -41 4  3  o 1  1237.86 159.35 4138.68  914.74  1810.95 36.12   816.08  
36.12   
1 1 1 -41 4  4  o 4  1580.90 136.01 6491.05  997.14  2670.54 163.59  1716.57 
163.59  
1 1 1 -41 4  5  o 15 1260.55 155.41 4262.18  908.51  1946.84 -1.49   1027.60 
-1.49   
1 1 1 -41 4  6  o 14 398.21  186.50 -360.41  861.69  174.89  -13.17  221.16  
166.83  
1 1 1 -41 4  7  o 15 1200.58 152.39 3846.06  848.47  1834.14 -54.70  933.06  
-54.70  
1 1 1 -41 4  8  o 9  680.21  229.34 1511.17  858.08  862.42  96.55   495.03  
96.55   
1 1 1 -41 4  9  o 19 459.56  199.32 301.22   786.09  320.27  -120.64 37.64   
59.36   
1 1 1 -41 4  10 o 4  921.74  199.45 2529.16  828.43  1344.82 -132.45 664.21  
-132.45 
1 1 1 -41 4  11 f 0  679.46  219.81 1474.22  788.81  856.37  -78.94  381.94  
-78.94  
1 1 1 -41 4  12 o 19 642.95  217.26 1308.22  770.03  584.20  -8.29   389.22  
-8.29   
1 1 1 -41 4  13 o 2  839.58  206.21 2155.95  798.10  1154.70 -31.17  487.35  
-31.17  
1 1 1 -41 4  14 o 19 1337.12 131.89 4633.79  817.83  1910.92 125.89  675.10  
125.89  
1 1 1 -41 4  15 o 16 605.81  221.90 1171.39  815.01  588.87  -122.53 349.86  
-122.53 
1 1 1 -41 4  16 o 15 1479.06 123.48 5618.24  846.93  2240.76 129.46  954.83  
129.46  
1 1 1 -41 4  17 o 1  846.37  216.80 2286.62  854.72  1303.24 11.63   780.92  
11.63   
1 1 1 -41 4  18 o 17 664.22  211.62 1418.21  733.11  854.28  77.08   564.10  
77.08   
1 1 1 -41 4  19 o 8  486.50  206.75 514.85   815.15  221.49  -95.52  99.49   
-95.52  
1 1 1 -41 4  20 o 11 468.26  193.60 507.16   683.74  348.59  -75.43  70.40   
104.57  
1 1 1 -41 4  21 o 8  438.87  194.72 223.88   793.11  243.56  -138.02 322.19  
41.98   
1 1 1 -41 5  1  f 0  961.52  196.69 2724.86  846.77  1141.59 0.91    992.18  
0.91    
1 1 1 -41 5  2  o 14 855.97  224.25 2329.45  900.81  724.23  113.59  464.44  
-66.41  
1 1 1 -41 5  3  o 15 402.78  187.90 -309.33  859.98  118.98  -1.06   467.41  
178.94  
1 1 1 -41 5  4  o 13 809.40  217.54 2058.01  834.22  931.78  -136.34 96.86   
-136.34 
1 1 1 -41 5  5  o 6  1321.67 144.73 4601.16  887.08  2248.36 80.48   1527.72 
80.48   
1 1 1 -41 5  6  o 3  698.18  228.91 1592.09  854.87  788.03  -16.73  554.15  
-16.73  
1 1 1 -41 5  7  o 7  1041.05 166.36 2964.45  803.15  1533.31 17.62   736.77  
17.62   
1 1 1 -41 5  8  o 1  710.59  223.37 1625.52  819.24  845.16  102.03  191.47  
102.03  
1 1 1 -41 5  9  o 11 1283.05 143.78 4330.50  855.48  2250.12 2.36    1627.81 
2.36    
1 1 1 -41 5  10 o 13 1019.43 185.26 2987.56  843.49  1546.00 -95.11  818.04  
-95.11  
1 1 1 -41 5  11 o 9  527.37  210.18 741.05   771.32  438.53  4.82    137.41  
-175.18 
1 1 1 -41 5  12 o 10 580.43  215.81 1019.77  775.15  551.79  -146.81 40.05   
33.19   
1 1 1 -41 5  13 o 4  524.69  211.07 728.93   787.15  120.08  -71.75  888.52  
108.25  
1 1 1 -41 5  14 o 9  933.20  193.88 2582.16  811.10  1386.99 110.28  697.85  
110.28  
1 1 1 -41 5  15 o 6  818.31  216.42 2135.21  833.99  1144.26 -78.18  509.40  
-78.18  
1 1 1 -41 5  16 o 4  1024.87 169.42 2931.10  805.24  1428.31 78.11   480.65  
78.11   
1 1 1 -41 5  17 o 17 330.00  160.63 -937.16  785.35  58.24   118.34  343.04  
-61.66  
1 1 1 -41 5  18 o 7  546.14  204.09 890.07   695.02  592.16  -172.76 210.24  
-172.76 
1 1 1 -41 5  19 o 5  366.36  172.34 -400.51  760.94  5.39    -118.12 710.47  
-118.12 
1 1 1 -41 5  20 o 8  428.74  183.44 307.55   649.42  201.42  -24.06  17.70   
155.94  
1 1 1 -41 5  21 o 14 479.01  202.14 533.45   770.15  374.93  77.51   107.91  
-102.49 
1 1 1 -41 6  1  o 13 448.96  200.98 122.36   863.44  223.14  -47.30  358.37  
132.70  
1 1 1 -41 6  2  o 17 1239.59 154.17 4114.27  886.24  1891.59 -171.77 1010.64 
-171.77 
1 1 1 -41 6  3  o 3  1129.72 172.11 3528.83  901.68  1771.88 14.55   1051.42 
14.55   
1 1 1 -41 6  4  o 8  978.25  195.26 2808.67  854.48  1362.69 -164.27 568.23  
-164.27 
1 1 1 -41 6  5  o 10 539.42  213.31 796.51   788.73  452.07  33.03   196.14  
33.03   
1 1 1 -41 6  6  o 4  486.10  205.34 472.53   796.06  360.77  -167.25 151.31  
12.75   
1 1 1 -41 6  7  o 9  382.02  176.27 -228.39  730.76  48.15   128.99  29.65   
-51.01  
1 1 1 -41 6  8  o 7  820.97  214.75 2101.55  826.93  1072.01 -123.21 369.89  
-123.21 
1 1 1 -41 6  9  o 9  1197.38 150.96 3820.47  838.28  1840.03 40.61   951.68  
40.61   
1 1 1 -41 6  10 o 10 644.54  222.41 1329.98  808.16  478.48  -132.00 448.23  
48.00   
1 1 1 -41 6  11 o 5  511.12  206.73 657.80   760.99  416.96  -163.20 43.51   
-163.20 
1 1 1 -41 6  12 o 9  580.76  216.54 1026.29  781.49  555.55  4.21    27.41   
-175.79 
1 1 1 -41 6  13 o 12 423.95  189.25 90.24    760.89  163.57  5.58    1212.63 
5.58    
1 1 1 -41 6  14 o 4  1065.32 169.32 3157.22  836.50  1534.61 -23.96  623.73  
-23.96  
1 1 1 -41 6  15 o 4  869.74  200.53 2303.11  792.80  1333.74 128.75  778.06  
128.75  
1 1 1 -41 6  16 o 13 558.49  212.03 943.59   757.86  484.55  -137.16 202.96  
42.84   
1 1 1 -41 6  17 o 13 890.36  197.44 2400.56  793.70  1030.60 10.46   2.29    
-169.54 
1 1 1 -41 6  18 o 12 385.31  176.18 -117.15  711.08  178.14  -136.93 214.64  
43.07   
1 1 1 -41 6  19 o 16 325.56  158.06 -859.43  751.91  32.34   7.79    216.70  
-172.21 
1 1 1 -41 6  20 o 18 554.83  211.67 961.87   758.36  494.43  160.84  151.60  
-19.16  
1 1 1 -41 6  21 o 13 459.22  201.82 350.98   827.69  355.52  -102.31 70.69   
-102.31 
1 1 1 -41 7  1  o 15 355.75  171.67 -832.33  849.03  75.90   64.22   263.41  
-115.78 
1 1 1 -41 7  2  o 9  464.58  199.47 355.84   772.58  174.34  -86.16  42.19   
-86.16  
1 1 1 -41 7  3  o 3  860.92  211.15 2283.22  837.75  1216.37 112.95  631.32  
112.95  
1 1 1 -41 7  4  o 12 528.92  209.96 749.18   766.84  441.83  -146.52 149.88  
-146.52 
1 1 1 -41 7  5  o 10 384.69  178.92 -293.53  772.24  119.40  138.73  104.09  
-41.27  
1 1 1 -41 7  6  o 15 485.88  202.83 501.69   761.87  367.12  -146.01 15.34   
-146.01 
1 1 1 -41 7  7  o 7  861.10  201.64 2231.99  791.85  1009.19 11.57   111.87  
11.57   
1 1 1 -41 7  8  o 15 613.86  219.86 1181.59  796.16  688.88  -52.17  282.24  
-52.17  
1 1 1 -41 7  9  o 19 550.42  214.99 863.26   793.68  524.32  -5.21   172.65  
-5.21   
1 1 1 -41 7  10 o 6  797.38  219.70 2021.26  837.97  731.37  -61.10  321.48  
118.90  
1 1 1 -41 7  11 f 0  574.04  212.22 993.61   747.43  329.13  -169.39 561.81  
10.61   
1 1 1 -41 7  12 o 3  651.03  225.22 1386.00  829.16  744.66  -39.26  197.96  
-39.26  
1 1 1 -41 7  13 o 11 1157.25 149.17 3585.33  800.53  2019.84 93.18   1491.57 
93.18   
1 1 1 -41 7  14 o 14 823.98  210.64 2131.50  808.05  832.69  -33.39  688.34  
-33.39  
1 1 1 -41 7  15 o 15 353.12  166.41 -438.56  715.61  106.55  91.93   221.10  
-88.07  
1 1 1 -41 7  16 o 17 453.13  193.21 372.96   716.08  354.95  57.84   43.97   
-122.16 
1 1 1 -41 7  17 o 7  295.22  145.40 -1125.72 703.24  12.63   35.06   111.37  
-144.94 
1 1 1 -41 7  18 o 7  322.54  154.82 -625.36  668.26  22.20   106.40  56.65   
-73.60  
1 1 1 -41 7  19 o 7  429.65  189.59 210.59   738.10  171.94  -82.83  2.48    
97.17   
1 1 1 -41 7  20 o 18 447.16  195.87 309.73   774.22  300.50  -158.06 141.06  
21.94   
1 1 1 -41 8  1  o 17 522.06  212.64 697.75   811.85  417.76  -20.15  81.45   
159.85  
1 1 1 -41 8  2  o 4  462.05  197.69 361.04   754.24  282.16  -93.07  189.18  
86.93   
1 1 1 -41 8  3  o 15 580.87  216.91 1021.03  784.78  527.35  134.52  272.94  
134.52  
1 1 1 -41 8  4  o 10 743.00  212.54 1730.93  769.52  848.31  32.43   128.56  
32.43   
1 1 1 -41 8  5  o 8  553.54  215.96 878.50   800.45  371.13  -89.65  386.84  
90.35   
1 1 1 -41 8  6  o 2  586.57  218.52 1049.62  795.51  571.34  87.30   0.69    
-92.70  
1 1 1 -41 8  7  o 18 325.92  158.65 -961.67  766.39  6.02    37.58   395.83  
37.58   
1 1 1 -41 8  8  o 5  454.46  199.15 254.78   801.05  210.11  -9.16   415.14  
170.84  
1 1 1 -41 8  9  o 9  693.03  216.76 1532.06  772.76  866.43  -162.06 428.33  
-162.06 
1 1 1 -41 8  10 o 1  1385.52 142.28 5059.62  914.20  2169.71 -5.71   1150.15 
-5.71   
1 1 1 -41 8  11 o 18 1036.73 162.86 2944.86  782.98  1635.55 146.82  978.48  
146.82  
1 1 1 -41 8  12 o 18 562.10  220.63 946.37   837.98  330.05  -94.94  192.39  
-94.94  
1 1 1 -41 8  13 o 10 386.66  176.08 -92.35   698.39  132.01  63.68   346.30  
-116.32 
1 1 1 -41 8  14 o 7  530.70  212.18 788.47   788.56  496.70  -81.48  37.56   
98.52   
1 1 1 -41 8  15 o 5  1416.13 122.06 5146.29  801.58  2316.43 -158.93 1310.48 
-158.93 
1 1 1 -41 8  16 o 16 497.57  201.79 633.99   727.80  325.28  99.19   380.48  
-80.81  
1 1 1 -41 8  17 o 7  807.47  206.95 2045.77  778.47  1217.17 -105.48 740.45  
-105.48 
1 1 1 -41 8  18 o 12 785.40  213.83 1994.24  799.62  930.58  120.57  110.47  
120.57  
1 1 1 -41 8  19 o 3  664.76  222.43 1502.80  807.17  791.02  -144.32 507.83  
-144.32 
1 1 1 -41 8  20 o 15 603.08  228.76 1249.54  881.52  599.66  110.28  102.18  
-69.72  
1 1 1 -41 9  1  o 4  415.27  189.27 -68.12   810.67  171.28  -35.94  290.31  
144.06  
1 1 1 -41 9  2  o 3  289.96  143.99 -1419.23 742.48  40.84   72.16   308.76  
72.16   
1 1 1 -41 9  3  o 17 526.97  209.87 748.45   768.52  439.00  63.11   88.00   
63.11   
1 1 1 -41 9  4  o 6  609.10  217.12 1162.77  775.68  639.77  37.92   162.26  
37.92   
1 1 1 -41 9  5  o 3  507.14  209.30 617.33   797.00  267.35  -101.89 95.91   
-101.89 
1 1 1 -41 9  6  o 7  507.61  204.43 653.27   739.62  399.43  179.09  36.85   
179.09  
1 1 1 -41 9  7  o 14 377.46  176.20 -318.10  757.80  107.16  -18.19  200.25  
161.81  
1 1 1 -41 9  8  o 7  467.92  200.29 389.96   774.77  281.91  -88.62  5.59    
-88.62  
1 1 1 -41 9  9  o 2  352.56  165.97 -439.17  708.23  80.06   -158.55 237.21  
21.45   
1 1 1 -41 9  10 o 2  490.41  207.36 517.09   813.07  339.26  173.88  250.03  
-6.12   
1 1 1 -41 9  11 o 15 597.27  210.88 1118.97  730.17  341.46  25.24   222.53  
25.24   
1 1 1 -41 9  12 o 9  682.72  227.80 1561.35  846.56  530.61  59.79   457.07  
-120.21 
1 1 1 -41 9  13 o 9  689.75  215.46 1540.02  763.89  889.74  -135.70 362.13  
-135.70 
1 1 1 -41 9  14 o 1  741.16  217.73 1783.90  797.14  954.19  -23.23  302.68  
-23.23  
1 1 1 -41 9  15 o 17 571.08  214.03 1011.27  765.42  419.53  -167.76 394.57  
12.24   
1 1 1 -41 9  16 o 16 302.62  147.71 -921.02  681.06  12.67   147.02  90.02   
-32.98  
1 1 1 -41 9  17 o 9  433.41  193.00 168.95   787.00  46.15   -51.16  5.44    
-51.16  
1 1 1 -41 9  18 o 13 466.20  196.63 474.09   728.06  268.93  -122.44 357.11  
57.56   
1 1 1 -41 9  19 o 4  688.17  229.84 1658.66  861.83  844.13  134.96  239.84  
134.96  
1 1 1 -41 10 1  o 17 1034.51 169.99 2982.36  815.54  1450.48 -23.88  654.60  
-23.88  
1 1 1 -41 10 2  o 13 1242.18 147.10 4114.25  847.36  1883.21 -174.37 1015.37 
-174.37 
1 1 1 -41 10 3  o 12 765.83  216.68 1875.41  804.07  1036.29 47.72   563.01  
47.72   
1 1 1 -41 10 4  f 0  335.40  160.53 -619.59  705.81  43.24   152.13  141.85  
-27.87  
1 1 1 -41 10 5  o 11 419.08  188.07 56.34    760.30  214.26  -38.81  91.05   
141.19  
1 1 1 -41 10 6  o 1  418.91  186.56 93.49    735.48  182.37  156.54  35.63   
-23.46  
1 1 1 -41 10 7  o 18 347.62  165.81 -568.41  736.70  52.44   72.66   367.18  
-107.34 
1 1 1 -41 10 8  o 7  699.85  222.25 1605.28  809.11  712.90  -141.04 67.19   
38.96   
1 1 1 -41 10 9  o 3  429.36  186.78 232.46   694.15  237.43  -53.42  215.93  
126.58  
1 1 1 -41 10 10 o 14 457.53  198.62 328.72   781.91  325.24  169.84  156.53  
-10.16  
1 1 1 -41 10 11 o 8  398.49  180.66 -29.47   719.28  74.96   139.06  4.97    
-40.94  
1 1 1 -41 10 12 o 5  565.82  216.47 981.57   794.89  599.02  67.36   270.58  
67.36   
1 1 1 -41 10 13 o 4  770.80  218.26 1927.46  815.52  1043.78 -51.86  429.71  
-51.86  
1 1 1 -41 10 14 o 11 644.99  214.03 1346.36  747.32  796.77  150.91  283.80  
150.91  
1 1 1 -41 10 15 o 10 297.63  147.82 -1446.25 784.01  10.39   -57.06  188.38  
122.94  
1 1 1 -41 10 16 o 15 533.16  203.55 840.13   701.71  501.49  154.72  108.96  
154.72  
1 1 1 -41 10 17 f 0  415.48  188.92 17.96    797.15  179.06  -6.34   44.50   
173.66  
1 1 1 -41 10 18 o 17 449.84  192.64 385.95   717.32  264.27  -45.34  19.19   
-45.34  
1 1 1 -41 11 1  o 11 492.17  202.39 585.58   742.58  242.85  -162.61 489.82  
17.39   
1 1 1 -41 11 2  o 2  626.82  219.45 1275.28  789.24  736.10  -156.39 379.25  
-156.39 
1 1 1 -41 11 3  o 1  570.45  214.27 997.99   768.00  520.75  -160.85 54.71   
19.15   
1 1 1 -41 11 4  o 7  478.41  200.42 497.30   748.01  356.21  84.62   39.56   
-95.38  
1 1 1 -41 11 5  o 6  699.03  216.08 1579.61  770.97  738.11  117.05  529.05  
117.05  
1 1 1 -41 11 6  o 1  805.63  205.27 2013.17  769.25  1147.35 -165.91 788.97  
-165.91 
1 1 1 -41 11 7  o 5  379.68  176.87 -278.12  758.52  157.32  -36.49  216.25  
143.51  
1 1 1 -41 11 8  o 7  863.42  199.85 2268.38  785.02  1281.88 -24.74  750.69  
-24.74  
1 1 1 -41 11 9  o 2  636.82  216.94 1312.92  767.79  701.07  170.49  98.61   
170.49  
1 1 1 -41 11 10 o 5  437.09  193.44 189.18   776.12  263.44  -21.02  10.76   
-21.02  
1 1 1 -41 11 11 o 2  539.57  212.96 843.55   784.77  522.90  101.40  0.45    
-78.60  
1 1 1 -41 11 12 o 16 922.06  192.73 2540.16  797.35  1485.18 -33.11  1029.15 
-33.11  
1 1 1 -41 11 13 o 13 506.01  208.29 653.43   787.22  464.10  -58.75  55.79   
-58.75  
1 1 1 -41 11 14 o 4  785.31  197.26 1892.29  718.02  1155.10 -173.92 725.46  
-173.92 
1 1 1 -41 11 15 o 2  618.75  225.36 1282.36  839.63  681.47  19.24   138.04  
19.24   
1 1 1 -41 11 16 o 17 500.18  200.50 681.03   706.75  376.38  -61.44  193.50  
118.56  
1 1 1 -41 11 17 o 1  525.02  216.35 786.32   850.34  444.70  -135.91 128.32  
44.09   
1 1 1 -41 12 1  o 17 515.17  204.85 725.11   731.17  476.50  -77.21  150.45  
-77.21  
1 1 1 -41 12 2  o 10 559.38  213.31 949.44   769.87  545.50  -151.33 44.74   
-151.33 
1 1 1 -41 12 3  o 11 697.98  217.91 1588.95  781.47  609.21  -153.21 269.63  
26.79   
1 1 1 -41 12 4  o 10 609.90  214.90 1190.57  757.88  682.09  -100.29 372.08  
-100.29 
1 1 1 -41 12 5  o 8  665.20  215.33 1432.11  756.84  713.63  98.52   54.92   
98.52   
1 1 1 -41 12 6  o 18 855.63  199.41 2230.71  777.34  1089.18 -102.97 328.04  
-102.97 
1 1 1 -41 12 7  o 1  1617.50 122.12 6712.65  916.00  2438.98 77.54   1170.54 
77.54   
1 1 1 -41 12 8  o 18 817.20  204.76 2073.73  775.13  994.35  -95.25  207.56  
-95.25  
1 1 1 -41 12 9  o 14 642.88  221.28 1360.48  799.53  797.59  -147.49 353.80  
-147.49 
1 1 1 -41 12 10 o 10 508.65  204.84 687.66   742.55  479.66  154.59  100.45  
154.59  
1 1 1 -41 12 11 o 3  442.24  196.12 201.38   803.29  265.05  -109.09 290.72  
70.91   
1 1 1 -41 12 12 o 16 353.10  165.64 -362.97  689.93  80.44   101.15  87.55   
-78.85  
1 1 1 -41 12 13 o 3  288.75  143.79 -1521.10 766.12  5.19    1.79    236.63  
1.79    
1 1 1 -41 12 14 o 16 504.16  206.10 672.76   765.49  294.03  -77.70  117.28  
-77.70  
1 1 1 -41 12 15 o 17 1384.01 144.59 5157.12  928.03  2302.81 114.32  1433.68 
114.32  
1 1 1 -41 12 16 o 12 469.86  204.58 421.90   834.18  226.10  -20.18  478.03  
159.82  
1 1 1 -41 13 1  f 0  678.01  215.74 1497.44  762.16  820.85  -171.99 537.50  
-171.99 
1 1 1 -41 13 2  o 15 456.91  195.66 377.81   739.89  146.90  -42.71  607.29  
137.29  
1 1 1 -41 13 3  o 5  454.56  195.83 352.46   749.26  243.52  45.17   74.80   
45.17   
1 1 1 -41 13 4  o 17 1312.66 137.38 4538.88  836.30  1846.42 150.76  751.13  
150.76  
1 1 1 -41 13 5  o 9  1526.26 127.63 6035.54  903.35  2350.17 -17.22  1252.82 
-17.22  
1 1 1 -41 13 6  o 8  1187.94 142.05 3748.35  782.58  1514.75 153.09  354.50  
153.09  
1 1 1 -41 13 7  o 17 513.30  209.52 695.61   789.90  484.55  -56.67  99.42   
-56.67  
1 1 1 -41 13 8  o 1  1410.28 126.16 5142.76  825.10  2011.04 16.28   806.53  
16.28   
1 1 1 -41 13 9  o 8  709.16  222.22 1668.44  811.72  944.54  154.41  510.20  
154.41  
1 1 1 -41 13 10 o 19 531.15  212.35 802.61   789.77  427.16  98.83   213.19  
98.83   
1 1 1 -41 13 11 o 17 1135.08 152.41 3499.73  802.26  1819.86 51.12   1124.31 
51.12   
1 1 1 -41 13 12 o 19 649.70  223.08 1421.05  812.18  701.99  -151.60 82.44   
-151.60 
1 1 1 -41 13 13 o 3  1371.18 134.54 4963.06  855.51  2010.62 91.78   874.92  
91.78   
1 1 1 -41 13 14 o 14 537.19  216.30 863.29   827.78  323.62  -128.83 170.57  
-128.83 
1 1 1 -41 13 15 o 19 408.82  187.91 -67.72   820.70  204.98  73.33   182.07  
-106.67 
1 1 1 -41 14 1  o 10 513.16  206.79 721.04   757.43  353.79  -77.47  133.38  
-77.47  
1 1 1 -41 14 2  o 5  1078.60 159.30 3202.30  796.84  1768.22 87.25   1316.50 
87.25   
1 1 1 -41 14 3  o 3  1163.72 151.75 3670.48  818.94  1386.31 -78.41  191.52  
-78.41  
1 1 1 -41 14 4  o 4  1019.69 181.84 3027.13  828.95  1354.69 132.55  487.31  
132.55  
1 1 1 -41 14 5  f 0  755.41  209.19 1814.89  757.37  964.78  15.11   723.66  
15.11   
1 1 1 -41 14 6  o 10 347.91  165.84 -532.12  733.74  67.57   -123.18 83.69   
56.82   
1 1 1 -41 14 7  o 9  757.60  220.41 1889.65  820.79  573.77  73.39   510.80  
-106.61 
1 1 1 -41 14 8  o 10 406.79  182.43 62.71    714.22  205.43  -140.61 57.76   
39.39   
1 1 1 -41 14 9  o 2  356.98  168.05 -404.41  726.06  49.75   -67.66  67.93   
112.34  
1 1 1 -41 14 10 o 9  807.72  216.77 2125.20  829.09  988.88  124.93  256.71  
124.93  
1 1 1 -41 14 11 o 14 403.46  178.75 123.31   665.05  92.07   40.18   21.46   
-139.82 
1 1 1 -41 14 12 o 8  373.82  176.72 -431.79  817.35  58.40   32.15   38.73   
-147.85 
1 1 1 -41 14 13 o 13 451.90  195.13 373.90   747.13  301.75  -15.58  114.76  
164.42  
1 1 1 -41 14 14 o 17 680.43  314.59 2703.69  2342.51 897.88  11.26   458.65  
11.26   
1 1 1 -41 15 1  o 7  594.31  217.09 1160.00  779.61  595.34  76.39   92.57   
76.39   
1 1 1 -41 15 2  o 18 415.10  186.99 77.50    758.39  175.46  -160.04 312.85  
19.96   
1 1 1 -41 15 3  o 10 447.76  191.55 371.75   707.92  55.78   -37.09  754.82  
142.91  
1 1 1 -41 15 4  o 19 461.06  199.88 383.66   789.81  152.58  -178.27 39.07   
-178.27 
1 1 1 -41 15 5  o 17 320.14  154.91 -767.39  707.80  19.43   13.99   252.08  
-166.01 
1 1 1 -41 15 6  o 6  372.35  174.44 -308.00  755.88  100.51  148.50  113.93  
-31.50  
1 1 1 -41 15 7  f 0  593.09  213.90 1143.58  754.77  341.93  20.27   218.44  
20.27   
1 1 1 -41 15 8  o 9  436.72  192.79 237.64   764.32  260.15  -33.26  68.41   
146.74  
1 1 1 -41 15 9  o 2  339.93  163.47 -660.81  753.55  53.35   130.45  296.44  
-49.55  
1 1 1 -41 15 10 o 11 804.55  221.71 2159.28  853.25  1057.26 151.98  438.06  
151.98  
1 1 1 -41 15 11 o 5  397.06  181.39 -55.48   751.86  165.60  152.99  266.94  
-27.01  
1 1 1 -41 15 12 f 0  454.82  229.56 -3134.93 2302.64 100.00  -60.29  39.91   
-60.29  
1 1 1 -41 16 1  o 10 423.02  207.54 -1164.39 1387.75 43.05   178.08  10.52   
178.08  
1 1 1 -41 16 2  o 14 721.43  221.65 1767.04  812.88  904.46  -8.06   658.50  
-8.06   
1 1 1 -41 16 3  o 19 443.73  195.61 278.54   783.15  252.90  136.69  10.70   
-43.31  
1 1 1 -41 16 4  o 15 378.87  176.28 -220.83  750.63  119.10  -177.75 305.36  
2.25    
1 1 1 -41 16 5  o 18 611.78  218.35 1254.18  784.67  650.88  57.04   167.61  
57.04   
1 1 1 -41 16 6  o 10 633.29  225.56 1382.76  836.99  664.48  -161.85 95.83   
-161.85 
1 1 1 -41 16 7  o 13 723.55  224.86 1795.32  833.37  745.43  -5.26   16.39   
174.74  
1 1 1 -41 16 8  o 19 646.11  226.06 1449.62  837.35  784.23  -144.97 328.96  
-144.97 
1 1 1 -41 16 9  o 19 591.13  272.97 1174.24  1756.80 667.80  -56.69  327.58  
-56.69  
1 1 1 -40 0  1  o 6  642.65  331.89 1878.46  1256.85 227.82  0.00    124.02  
0.00    
1 1 1 -40 0  2  o 3  358.19  246.43 -283.41  1269.57 376.37  0.00    460.85  
180.00  
1 1 1 -40 0  3  o 9  591.89  317.49 1583.61  1183.12 598.24  0.00    142.27  
0.00    
1 1 1 -40 0  4  o 18 286.22  206.48 -1360.95 1222.72 163.04  0.00    231.72  
180.00  
1 1 1 -40 0  5  o 11 366.40  245.65 24.13    1127.56 201.84  0.00    94.46   
180.00  
1 1 1 -40 0  6  o 5  2120.48 154.49 11255.27 1500.62 2561.09 0.00    1384.02 
0.00    
1 1 1 -40 0  7  o 14 1526.30 181.64 6086.42  1244.43 1848.34 180.00  951.25  
180.00  
1 1 1 -40 0  8  o 13 1672.92 181.66 7276.51  1371.40 2031.08 0.00    748.98  
0.00    
1 1 1 -40 0  9  o 13 828.76  302.43 2463.84  1067.40 968.46  180.00  446.54  
180.00  
1 1 1 -40 0  10 o 17 349.60  239.31 -210.32  1165.11 37.27   180.00  13.17   
0.00    
1 1 1 -40 0  11 o 12 558.67  305.11 1403.63  1108.71 676.53  180.00  286.73  
0.00    
1 1 1 -40 0  12 o 8  517.21  300.97 1195.44  1167.73 628.43  180.00  440.71  
0.00    
1 1 1 -40 0  13 o 3  631.85  313.79 1755.00  1101.46 703.64  0.00    216.94  
0.00    
1 1 1 -40 0  14 o 4  301.80  213.63 -780.03  1133.67 110.22  0.00    96.69   
180.00  
1 1 1 -40 0  15 o 16 480.72  281.77 1007.05  1035.39 102.59  0.00    28.76   
0.00    
1 1 1 -40 0  16 o 18 345.13  234.88 -97.14   1094.64 280.64  0.00    206.70  
180.00  
1 1 1 -40 0  17 o 12 508.06  287.42 1169.88  1027.29 0.50    0.00    0.17    
0.00    
1 1 1 -40 0  18 o 5  1596.29 174.65 6671.54  1257.58 1977.34 180.00  1126.66 
180.00  
1 1 1 -40 0  19 o 18 558.48  282.73 1352.62  901.73  488.27  180.00  149.06  
180.00  
1 1 1 -40 0  20 o 3  380.69  250.40 292.63   1077.01 256.88  180.00  97.79   
0.00    
1 1 1 -40 0  21 o 2  267.06  190.45 -821.26  949.03  158.01  180.00  292.07  
0.00    
1 1 1 -40 0  22 o 4  499.80  291.08 1163.53  1093.75 513.36  180.00  4.16    
180.00  
1 1 1 -40 0  23 o 13 392.04  247.87 515.82   940.63  447.12  0.00    352.92  
180.00  
1 1 1 -40 0  24 o 2  321.61  223.50 -352.04  1105.84 176.33  180.00  107.77  
0.00    
1 1 1 -40 0  25 o 6  867.54  285.55 2640.74  1015.94 1076.05 0.00    424.80  
0.00    
1 1 1 -40 0  26 o 5  1335.78 221.58 5125.25  1258.74 1670.41 180.00  632.66  
180.00  
1 1 1 -40 1  1  o 9  423.68  193.17 -151.15  846.04  1.32    -64.69  837.27  
-64.69  
1 1 1 -40 1  2  o 10 444.94  201.41 -41.71   890.61  205.86  109.79  396.38  
-70.21  
1 1 1 -40 1  3  o 10 1402.85 137.17 5033.75  892.38  1805.21 -148.11 340.76  
-148.11 
1 1 1 -40 1  4  o 15 1550.70 135.59 6136.31  975.09  2327.83 -2.00   1033.25 
-2.00   
1 1 1 -40 1  5  o 5  685.73  224.60 1442.62  822.99  645.01  -178.65 194.76  
1.35    
1 1 1 -40 1  6  f 0  665.29  228.88 1359.83  855.31  267.05  -148.27 195.69  
-148.27 
1 1 1 -40 1  7  o 11 743.59  211.96 1661.62  766.67  988.49  -5.68   451.48  
-5.68   
1 1 1 -40 1  8  o 16 651.20  227.09 1295.57  844.42  670.36  -159.01 32.94   
20.99   
1 1 1 -40 1  9  o 12 798.82  199.03 1864.13  735.46  946.95  -48.62  121.19  
-48.62  
1 1 1 -40 1  10 o 19 909.14  207.93 2441.40  858.01  1048.58 -169.86 1.29    
10.14   
1 1 1 -40 1  11 o 8  1069.70 154.48 3015.17  766.34  1781.29 -20.00  1150.17 
-20.00  
1 1 1 -40 1  12 o 4  533.74  214.62 706.30   813.39  170.67  121.56  836.63  
-58.44  
1 1 1 -40 1  13 o 19 502.34  201.59 592.66   715.66  416.78  -121.12 138.10  
-121.12 
1 1 1 -40 1  14 o 8  890.30  203.68 2354.96  823.09  1329.72 35.01   668.10  
35.01   
1 1 1 -40 1  15 o 7  603.31  210.06 1101.01  722.29  717.20  -159.30 288.81  
-159.30 
1 1 1 -40 1  16 o 6  718.80  215.46 1625.13  774.49  815.90  101.41  34.61   
101.41  
1 1 1 -40 1  17 o 11 547.12  206.78 852.35   718.09  388.92  -78.38  391.61  
101.62  
1 1 1 -40 1  18 o 17 714.92  215.91 1613.17  775.81  930.44  -161.83 305.80  
-161.83 
1 1 1 -40 1  19 o 2  430.74  186.61 222.37   687.55  184.14  -122.01 455.13  
57.99   
1 1 1 -40 1  20 o 9  466.48  197.85 396.25   744.00  337.31  -144.27 36.04   
35.73   
1 1 1 -40 1  21 o 15 587.14  204.72 1046.16  686.27  489.33  -16.50  275.49  
163.50  
1 1 1 -40 1  22 o 6  1086.38 160.18 3224.76  807.00  1838.08 119.08  1185.53 
119.08  
1 1 1 -40 1  23 o 9  492.54  197.49 619.38   686.01  420.25  49.39   113.14  
-130.61 
1 1 1 -40 1  24 o 16 551.45  214.45 911.43   787.93  611.94  157.81  159.44  
157.81  
1 1 1 -40 1  25 o 9  772.79  190.86 1810.32  680.83  1102.18 -144.09 493.78  
-144.09 
1 1 1 -40 1  26 o 15 481.93  203.36 541.57   779.40  317.82  78.68   334.50  
-101.32 
1 1 1 -40 2  1  o 9  757.49  230.55 1800.82  882.24  858.89  101.70  94.38   
101.70  
1 1 1 -40 2  2  o 13 1396.19 153.09 5105.23  991.21  1936.42 -38.79  641.65  
-38.79  
1 1 1 -40 2  3  o 10 1507.51 133.93 5789.48  936.32  2062.15 108.42  605.01  
108.42  
1 1 1 -40 2  4  o 9  424.72  195.40 -233.58  889.75  155.55  -87.52  452.55  
92.48   
1 1 1 -40 2  5  o 14 1177.58 155.87 3644.10  851.23  1631.18 -77.46  550.94  
-77.46  
1 1 1 -40 2  6  o 3  679.82  230.10 1432.29  863.77  614.17  130.02  250.79  
-49.98  
1 1 1 -40 2  7  o 8  1103.43 171.53 3281.80  877.74  1791.56 -29.72  1117.70 
-29.72  
1 1 1 -40 2  8  o 13 380.63  179.50 -563.06  835.56  113.55  87.37   972.46  
87.37   
1 1 1 -40 2  9  o 12 371.83  172.59 -334.70  714.15  131.65  0.70    126.58  
-179.30 
1 1 1 -40 2  10 o 14 541.99  216.55 739.57   820.68  517.56  -42.38  32.54   
137.62  
1 1 1 -40 2  11 o 14 955.09  176.21 2532.68  751.18  1182.50 141.17  151.87  
141.17  
1 1 1 -40 2  12 f 0  1094.00 164.14 3211.14  832.75  1152.30 -25.77  289.45  
154.23  
1 1 1 -40 2  13 o 6  765.63  202.52 1749.53  730.23  790.99  69.15   162.24  
-110.85 
1 1 1 -40 2  14 o 15 811.33  210.99 2005.72  801.18  816.38  -48.52  242.70  
131.48  
1 1 1 -40 2  15 o 2  426.39  187.40 145.98   713.70  270.94  36.25   119.54  
-143.75 
1 1 1 -40 2  16 o 10 322.68  156.91 -940.77  746.20  29.71   -16.51  149.69  
163.49  
1 1 1 -40 2  17 o 13 378.26  173.74 -197.68  700.28  141.96  80.68   327.74  
-99.32  
1 1 1 -40 2  18 o 7  314.77  153.77 -1033.15 742.80  31.69   -123.79 233.48  
56.21   
1 1 1 -40 2  19 o 10 436.68  189.73 227.97   714.66  163.47  101.34  536.50  
-78.66  
1 1 1 -40 2  20 o 1  441.32  193.08 218.05   750.44  252.10  -24.84  27.44   
155.16  
1 1 1 -40 2  21 o 3  661.91  211.07 1377.49  729.22  696.06  74.19   43.74   
-105.81 
1 1 1 -40 2  22 o 3  364.86  170.78 -333.42  718.70  108.30  -123.97 192.87  
56.03   
1 1 1 -40 2  23 o 6  400.11  180.20 11.56    703.90  164.63  17.69   29.99   
-162.31 
1 1 1 -40 2  24 o 18 793.41  202.38 1950.95  747.12  1208.90 -67.32  686.31  
-67.32  
1 1 1 -40 2  25 o 14 408.24  183.72 50.40    730.40  178.29  151.08  350.27  
-28.92  
1 1 1 -40 2  26 o 6  1005.30 165.30 2840.53  770.64  1569.36 114.50  804.79  
114.50  
1 1 1 -40 3  1  o 9  1920.93 111.18 9147.90  990.42  2692.37 10.05   881.40  
10.05   
1 1 1 -40 3  2  o 10 1544.16 140.30 6133.85  1004.66 2400.18 120.51  1228.82 
120.51  
1 1 1 -40 3  3  o 7  1600.37 121.34 6422.64  900.52  1926.79 -74.91  95.28   
-74.91  
1 1 1 -40 3  4  o 9  1446.83 141.38 5389.62  948.59  1855.96 81.41   325.57  
81.41   
1 1 1 -40 3  5  o 16 1042.97 170.18 2925.65  823.10  1209.76 -99.04  22.43   
-99.04  
1 1 1 -40 3  6  o 15 1463.21 137.93 5486.91  935.90  1932.88 108.10  421.95  
108.10  
1 1 1 -40 3  7  o 10 837.56  203.69 2061.29  784.65  1221.46 7.93    688.80  
7.93    
1 1 1 -40 3  8  o 11 596.09  223.32 1024.57  833.19  632.67  -157.64 124.81  
-157.64 
1 1 1 -40 3  9  o 6  344.62  164.41 -640.97  725.06  80.86   -134.02 173.31  
45.98   
1 1 1 -40 3  10 o 7  874.86  208.47 2275.27  834.94  923.35  -37.17  172.14  
142.83  
1 1 1 -40 3  11 o 15 996.10  162.14 2650.15  748.99  1691.07 102.05  1244.71 
102.05  
1 1 1 -40 3  12 o 1  440.71  194.36 137.34   774.13  222.23  9.28    405.89  
-170.72 
1 1 1 -40 3  13 o 5  471.70  196.04 429.46   706.89  375.94  122.47  60.97   
-57.53  
1 1 1 -40 3  14 o 16 414.72  186.26 -0.01    746.97  201.04  -97.95  347.12  
82.05   
1 1 1 -40 3  15 o 2  390.51  177.81 -122.52  711.47  24.47   -165.71 721.16  
14.29   
1 1 1 -40 3  16 o 19 630.51  217.47 1245.69  772.63  612.91  -54.41  144.61  
125.59  
1 1 1 -40 3  17 o 2  538.05  206.32 808.68   723.53  546.82  143.96  69.92   
143.96  
1 1 1 -40 3  18 o 2  658.26  216.98 1368.66  768.05  788.40  -156.15 194.53  
-156.15 
1 1 1 -40 3  19 o 12 722.75  213.30 1635.53  763.38  998.85  65.47   518.17  
65.47   
1 1 1 -40 3  20 o 1  337.44  162.13 -711.33  737.45  31.25   -72.52  382.23  
107.48  
1 1 1 -40 3  21 o 16 594.08  215.80 1093.77  769.43  574.92  -98.33  83.07   
81.67   
1 1 1 -40 3  22 o 11 572.96  205.15 1002.55  693.15  528.08  -18.18  281.72  
-18.18  
1 1 1 -40 3  23 o 7  538.71  210.30 842.66   759.23  434.54  20.99   232.63  
20.99   
1 1 1 -40 3  24 f 0  516.76  196.44 758.06   651.22  525.27  -136.39 151.64  
-136.39 
1 1 1 -40 3  25 o 6  823.90  209.62 2155.85  803.08  1258.65 126.06  758.26  
126.06  
1 1 1 -40 3  26 o 8  622.34  204.22 1247.06  680.37  577.69  -42.77  377.97  
-42.77  
1 1 1 -40 4  1  o 16 476.43  205.86 308.39   832.54  378.99  -113.50 26.24   
66.50   
1 1 1 -40 4  2  o 17 523.24  216.05 603.93   849.83  212.90  100.49  680.95  
-79.51  
1 1 1 -40 4  3  o 16 482.83  203.86 401.15   784.05  307.42  84.27   280.84  
-95.73  
1 1 1 -40 4  4  f 0  428.72  195.63 -151.90  871.40  186.63  2.00    1270.22 
2.00    
1 1 1 -40 4  5  o 19 579.35  219.78 940.10   813.78  596.72  -64.11  150.44  
-64.11  
1 1 1 -40 4  6  o 6  859.88  218.20 2238.99  871.88  1013.25 111.77  104.34  
111.77  
1 1 1 -40 4  7  o 1  417.95  187.56 -24.15   756.15  244.35  -82.38  147.12  
97.62   
1 1 1 -40 4  8  o 4  505.46  210.07 523.61   811.62  459.30  120.81  72.47   
120.81  
1 1 1 -40 4  9  o 1  506.54  204.87 583.17   747.31  329.28  -72.60  149.11  
-72.60  
1 1 1 -40 4  10 o 6  695.27  219.05 1489.70  787.30  902.37  77.48   357.54  
77.48   
1 1 1 -40 4  11 o 10 440.88  191.65 199.96   729.83  296.24  -28.36  41.10   
151.64  
1 1 1 -40 4  12 o 9  451.76  196.20 236.93   763.60  285.73  87.66   273.26  
-92.34  
1 1 1 -40 4  13 o 12 535.35  205.99 771.87   722.95  401.42  -88.53  320.88  
91.47   
1 1 1 -40 4  14 o 5  832.60  205.85 2093.26  791.34  1016.87 49.39   132.96  
49.39   
1 1 1 -40 4  15 o 18 775.69  203.84 1829.64  742.87  1137.36 -171.15 715.27  
-171.15 
1 1 1 -40 4  16 o 5  902.29  195.82 2404.88  796.39  1459.26 58.56   1071.10 
58.56   
1 1 1 -40 4  17 o 11 772.42  206.11 1827.93  752.22  721.55  -90.63  345.63  
89.37   
1 1 1 -40 4  18 o 14 425.21  188.14 119.64   733.67  246.33  -144.92 116.03  
35.08   
1 1 1 -40 4  19 f 0  620.43  216.81 1203.28  770.05  573.03  168.87  201.33  
-11.13  
1 1 1 -40 4  20 o 3  391.06  177.70 -87.03   702.77  154.92  -40.57  155.89  
139.43  
1 1 1 -40 4  21 o 17 613.55  218.36 1194.16  784.26  696.09  168.22  265.22  
168.22  
1 1 1 -40 4  22 o 4  418.55  182.07 205.02   659.54  40.44   40.37   0.10    
40.37   
1 1 1 -40 4  23 f 0  452.33  197.34 301.03   779.37  358.33  -131.56 75.37   
48.44   
1 1 1 -40 4  24 o 14 368.21  166.33 -49.47   604.34  143.06  -112.82 230.96  
67.18   
1 1 1 -40 4  25 o 10 600.58  219.25 1184.42  795.06  693.15  -147.77 274.91  
-147.77 
1 1 1 -40 4  26 o 17 1122.63 142.60 3388.33  742.39  1871.10 38.28   1117.18 
38.28   
1 1 1 -40 5  1  o 1  1103.74 163.50 3256.21  836.89  1636.11 -103.32 796.11  
-103.32 
1 1 1 -40 5  2  o 10 733.44  225.33 1677.43  840.09  1008.13 173.65  651.41  
173.65  
1 1 1 -40 5  3  o 19 991.87  182.88 2753.97  809.64  1533.66 -45.07  890.32  
-45.07  
1 1 1 -40 5  4  o 3  1033.10 193.97 3043.01  895.04  1471.99 71.18   611.42  
71.18   
1 1 1 -40 5  5  o 6  671.62  210.43 1356.14  727.88  608.07  119.79  251.32  
-60.21  
1 1 1 -40 5  6  o 12 294.92  147.11 -1789.75 819.21  14.45   -169.83 329.07  
-169.83 
1 1 1 -40 5  7  o 3  595.87  211.37 1034.73  734.29  629.68  37.28   357.00  
37.28   
1 1 1 -40 5  8  o 13 428.64  190.37 57.69    760.63  260.76  -146.22 43.26   
33.78   
1 1 1 -40 5  9  o 6  667.03  221.00 1370.62  796.79  771.41  -30.37  127.48  
-30.37  
1 1 1 -40 5  10 o 3  890.83  197.73 2311.14  795.32  1336.19 -47.95  711.94  
-47.95  
1 1 1 -40 5  11 o 15 534.15  208.47 747.38   745.95  511.51  76.30   1.07    
-103.70 
1 1 1 -40 5  12 o 16 656.62  216.27 1329.13  763.07  594.17  4.63    264.98  
-175.37 
1 1 1 -40 5  13 f 0  739.12  210.21 1676.86  754.90  987.82  161.90  385.63  
161.90  
1 1 1 -40 5  14 o 1  649.66  214.98 1316.57  753.99  794.99  48.17   245.09  
48.17   
1 1 1 -40 5  15 o 2  1155.34 147.75 3531.26  791.61  1087.35 -127.15 589.61  
52.85   
1 1 1 -40 5  16 f 0  312.78  152.52 -972.90  719.45  76.61   175.91  669.77  
175.91  
1 1 1 -40 5  17 o 18 491.93  202.21 550.09   740.99  235.11  -128.72 576.98  
51.28   
1 1 1 -40 5  18 o 2  684.87  204.63 1440.19  699.37  881.36  38.57   346.71  
38.57   
1 1 1 -40 5  19 o 16 504.43  205.38 617.09   757.05  422.90  -158.62 79.65   
21.38   
1 1 1 -40 5  20 o 19 522.31  199.99 750.68   678.95  283.49  -10.33  535.71  
169.67  
1 1 1 -40 5  21 o 15 808.86  212.01 2055.18  804.92  1174.47 -121.70 585.01  
-121.70 
1 1 1 -40 5  22 o 15 1161.68 135.03 3533.27  727.41  1878.17 2.44    1013.44 
2.44    
1 1 1 -40 5  23 o 6  532.99  212.31 807.60   786.61  520.99  -85.71  45.22   
94.29   
1 1 1 -40 5  24 o 15 658.56  208.42 1387.64  711.98  460.42  60.40   599.31  
-119.60 
1 1 1 -40 5  25 o 5  373.87  175.20 -310.50  764.45  127.20  -83.71  219.52  
96.29   
1 1 1 -40 5  26 o 8  467.32  202.21 433.59   805.46  316.42  69.49   110.87  
69.49   
1 1 1 -40 6  1  o 16 695.21  221.26 1499.10  801.60  817.14  161.32  185.08  
161.32  
1 1 1 -40 6  2  o 12 457.65  199.44 228.18   794.20  324.18  -35.50  13.20   
-35.50  
1 1 1 -40 6  3  f 0  676.22  214.39 1391.56  753.15  793.52  137.05  183.87  
137.05  
1 1 1 -40 6  4  o 19 711.51  227.17 1586.45  844.51  901.65  -76.06  323.72  
-76.06  
1 1 1 -40 6  5  o 3  527.44  201.25 726.41   685.56  463.87  -8.09   195.08  
-8.09   
1 1 1 -40 6  6  o 3  772.82  219.49 1838.26  823.53  1102.29 -167.87 615.13  
-167.87 
1 1 1 -40 6  7  o 13 1192.60 146.03 3702.55  807.62  1621.69 40.11   473.76  
40.11   
1 1 1 -40 6  8  o 1  721.30  214.36 1589.14  768.86  830.74  165.55  89.80   
165.55  
1 1 1 -40 6  9  o 16 1445.88 133.37 5351.46  894.28  1586.85 54.07   265.23  
-125.93 
1 1 1 -40 6  10 o 18 474.65  199.91 402.63   750.90  358.66  -118.13 66.17   
-118.13 
1 1 1 -40 6  11 o 14 1044.92 165.70 2949.08  802.95  1197.31 30.02   50.31   
-149.98 
1 1 1 -40 6  12 o 3  879.53  191.73 2247.66  760.32  1101.77 -42.20  196.39  
-42.20  
1 1 1 -40 6  13 o 6  599.94  210.41 1089.18  725.81  688.88  -138.71 195.04  
-138.71 
1 1 1 -40 6  14 o 7  826.87  199.12 2046.59  755.55  1200.42 -30.10  914.72  
-30.10  
1 1 1 -40 6  15 o 18 545.44  208.29 841.78   734.83  488.46  -127.26 221.66  
-127.26 
1 1 1 -40 6  16 o 10 548.85  207.19 861.37   720.23  580.34  165.57  176.70  
165.57  
1 1 1 -40 6  17 o 14 645.46  216.16 1310.63  762.26  733.14  -164.84 107.21  
-164.84 
1 1 1 -40 6  18 o 8  645.98  206.40 1285.14  697.03  786.74  170.74  267.22  
170.74  
1 1 1 -40 6  19 o 3  321.43  156.42 -941.99  743.89  2.53    130.24  13.58   
-49.76  
1 1 1 -40 6  20 o 8  362.97  167.66 -236.40  663.46  71.33   40.25   138.99  
-139.75 
1 1 1 -40 6  21 o 13 326.85  157.89 -768.35  723.62  34.37   -2.03   164.75  
177.97  
1 1 1 -40 6  22 o 5  277.76  138.18 -1404.31 699.21  54.81   -16.80  420.39  
-16.80  
1 1 1 -40 6  23 o 2  609.89  217.27 1201.38  776.64  763.46  -93.22  330.53  
-93.22  
1 1 1 -40 6  24 o 13 394.01  180.86 -120.36  757.54  170.09  132.73  52.17   
-47.27  
1 1 1 -40 6  25 o 12 617.32  214.18 1258.29  750.38  705.46  2.02    132.26  
2.02    
1 1 1 -40 7  1  o 9  574.66  219.07 940.10   811.79  613.81  135.93  199.17  
135.93  
1 1 1 -40 7  2  o 3  463.40  198.85 309.22   767.05  190.62  164.17  61.56   
164.17  
1 1 1 -40 7  3  o 1  721.20  209.14 1573.84  740.16  974.42  -159.16 619.77  
-159.16 
1 1 1 -40 7  4  o 5  579.07  217.03 959.69   787.07  584.96  82.09   25.32   
82.09   
1 1 1 -40 7  5  o 9  517.61  208.20 641.21   765.81  311.07  -17.57  444.68  
162.43  
1 1 1 -40 7  6  o 18 683.44  221.78 1449.93  802.51  657.69  150.45  173.19  
-29.55  
1 1 1 -40 7  7  o 11 705.54  213.91 1524.25  760.51  947.18  73.04   499.17  
73.04   
1 1 1 -40 7  8  o 9  598.81  214.57 1061.85  758.45  681.27  -159.36 326.89  
-159.36 
1 1 1 -40 7  9  o 6  673.76  216.86 1401.06  768.49  336.03  152.10  852.24  
-27.90  
1 1 1 -40 7  10 o 7  637.39  215.73 1245.49  759.25  724.14  -23.79  126.81  
-23.79  
1 1 1 -40 7  11 o 7  316.40  153.41 -882.19  704.07  140.70  -82.52  844.00  
-82.52  
1 1 1 -40 7  12 o 1  468.09  197.60 398.13   736.40  223.85  0.47    506.00  
-179.53 
1 1 1 -40 7  13 o 5  423.47  183.96 192.70   671.65  241.77  -136.72 177.07  
43.28   
1 1 1 -40 7  14 f 0  497.87  200.83 599.13   715.39  419.34  -8.51   70.37   
-8.51   
1 1 1 -40 7  15 o 16 389.86  177.74 -130.19  715.88  131.08  -20.39  40.87   
159.61  
1 1 1 -40 7  16 o 3  379.95  174.71 -203.24  710.28  113.88  -113.35 435.08  
66.65   
1 1 1 -40 7  17 o 16 468.04  198.55 397.61   749.44  243.47  -60.30  61.08   
-60.30  
1 1 1 -40 7  18 o 11 644.76  205.72 1280.76  692.64  584.63  113.86  392.89  
113.86  
1 1 1 -40 7  19 o 14 513.29  207.64 668.03   767.87  345.98  -61.62  339.94  
118.38  
1 1 1 -40 7  20 o 6  764.35  190.87 1746.50  675.25  727.89  178.82  300.48  
-1.18   
1 1 1 -40 7  21 o 16 397.90  180.58 -38.02   720.65  151.54  -69.39  428.37  
110.61  
1 1 1 -40 7  22 o 12 492.45  202.01 595.04   738.02  284.05  134.46  483.55  
-45.54  
1 1 1 -40 7  23 o 12 320.65  154.98 -756.03  700.79  17.21   81.79   46.41   
-98.21  
1 1 1 -40 7  24 o 17 485.26  205.78 533.97   804.55  174.94  50.96   66.17   
50.96   
1 1 1 -40 7  25 f 0  470.64  193.60 538.96   679.67  322.41  -21.16  59.29   
-21.16  
1 1 1 -40 8  1  o 15 615.79  218.31 1153.69  783.20  433.18  171.11  446.43  
-8.89   
1 1 1 -40 8  2  o 16 483.18  200.75 468.05   740.86  378.10  1.20    70.27   
1.20    
1 1 1 -40 8  3  o 19 668.35  218.14 1381.16  776.28  454.55  -174.85 555.92  
5.15    
1 1 1 -40 8  4  o 15 743.22  214.31 1696.62  779.35  970.97  45.14   392.71  
45.14   
1 1 1 -40 8  5  o 13 948.18  185.91 2554.65  788.32  989.84  -149.64 180.13  
30.36   
1 1 1 -40 8  6  o 5  619.68  213.88 1159.28  747.45  373.64  -155.68 262.93  
-155.68 
1 1 1 -40 8  7  o 11 479.70  202.53 416.94   773.80  388.87  142.51  22.86   
-37.49  
1 1 1 -40 8  8  o 13 699.77  210.95 1499.94  741.01  718.25  -67.02  91.39   
112.98  
1 1 1 -40 8  9  o 15 521.00  204.75 700.25   722.57  496.81  96.42   92.00   
96.42   
1 1 1 -40 8  10 o 12 467.72  199.02 370.71   757.04  364.80  -73.28  52.69   
106.72  
1 1 1 -40 8  11 f 0  545.79  210.86 830.30   759.19  513.36  -166.67 56.35   
13.33   
1 1 1 -40 8  12 o 11 1204.57 145.56 3824.10  813.13  1645.93 -99.88  474.15  
-99.88  
1 1 1 -40 8  13 o 14 1103.27 147.06 3216.90  752.39  1917.00 43.57   1417.84 
43.57   
1 1 1 -40 8  14 o 4  1130.72 149.66 3395.05  784.78  2026.83 -142.08 1591.08 
-142.08 
1 1 1 -40 8  15 o 2  1005.56 166.72 2767.73  777.46  1554.09 -2.41   821.30  
-2.41   
1 1 1 -40 8  16 o 11 916.67  187.03 2432.55  767.52  1166.86 25.99   231.15  
25.99   
1 1 1 -40 8  17 o 13 716.22  216.18 1621.76  777.90  918.03  -56.10  326.38  
-56.10  
1 1 1 -40 8  18 o 18 868.69  199.46 2261.02  787.01  855.64  41.35   306.55  
-138.65 
1 1 1 -40 8  19 f 0  1194.06 149.39 3805.63  827.23  1554.11 -71.82  278.22  
-71.82  
1 1 1 -40 8  20 o 9  350.44  165.99 -495.78  724.23  78.74   -35.82  242.54  
144.18  
1 1 1 -40 8  21 o 12 458.54  193.81 409.63   709.83  290.93  -25.22  69.57   
-25.22  
1 1 1 -40 8  22 o 15 432.47  191.91 167.03   770.76  309.45  177.65  72.16   
-2.35   
1 1 1 -40 8  23 o 1  452.13  193.92 365.38   728.87  344.53  48.00   34.34   
-132.00 
1 1 1 -40 8  24 o 19 464.18  201.88 392.43   810.63  162.77  124.44  44.94   
124.44  
1 1 1 -40 8  25 o 19 1006.42 361.00 5901.53  2147.24 1735.79 25.94   1205.67 
25.94   
1 1 1 -40 9  1  o 16 539.76  213.06 783.00   785.55  518.53  -179.00 192.20  
-179.00 
1 1 1 -40 9  2  o 4  588.29  212.71 1029.38  746.82  589.72  -127.59 13.20   
-127.59 
1 1 1 -40 9  3  o 17 314.18  154.14 -1162.31 765.61  131.51  -31.32  799.34  
-31.32  
1 1 1 -40 9  4  o 7  349.66  163.87 -400.99  669.48  58.02   -125.22 71.90   
54.78   
1 1 1 -40 9  5  o 7  921.91  191.95 2460.95  793.55  1380.04 -41.31  766.08  
-41.31  
1 1 1 -40 9  6  o 12 677.84  211.08 1413.26  733.91  762.70  126.38  96.50   
126.38  
1 1 1 -40 9  7  o 3  964.61  184.39 2650.75  795.36  1134.38 1.57    73.82   
1.57    
1 1 1 -40 9  8  o 4  351.23  166.40 -543.14  728.14  41.28   67.77   489.14  
-112.23 
1 1 1 -40 9  9  o 7  437.01  190.57 205.27   726.17  231.48  29.12   347.96  
-150.88 
1 1 1 -40 9  10 o 14 361.62  171.14 -531.40  768.34  97.77   -90.93  289.86  
89.07   
1 1 1 -40 9  11 o 18 369.36  170.71 -252.30  688.96  70.05   8.34    470.46  
-171.66 
1 1 1 -40 9  12 o 15 379.09  177.38 -354.78  773.71  104.21  -157.80 413.78  
22.20   
1 1 1 -40 9  13 o 1  1021.51 158.17 2812.11  749.28  1618.34 116.94  939.86  
116.94  
1 1 1 -40 9  14 o 1  1011.42 167.95 2806.40  787.75  1439.39 -72.80  557.43  
-72.80  
1 1 1 -40 9  15 f 0  1140.02 150.49 3456.59  795.63  1882.14 90.75   1171.67 
90.75   
1 1 1 -40 9  16 o 6  936.03  187.39 2536.02  784.70  1286.72 -57.03  450.83  
-57.03  
1 1 1 -40 9  17 o 5  1130.04 152.15 3412.27  797.36  1593.15 103.95  549.37  
103.95  
1 1 1 -40 9  18 o 6  346.49  163.55 -478.68  696.73  24.43   -99.02  64.75   
80.98   
1 1 1 -40 9  19 o 17 451.98  195.18 319.69   747.68  225.79  11.36   425.50  
-168.64 
1 1 1 -40 9  20 o 18 1287.87 138.38 4367.55  826.47  1950.73 178.77  842.31  
178.77  
1 1 1 -40 9  21 o 12 699.92  218.95 1605.37  788.42  978.22  -5.36   515.07  
-5.36   
1 1 1 -40 9  22 o 7  424.25  190.07 102.47   773.58  240.75  93.84   6.77    
-86.16  
1 1 1 -40 9  23 o 7  358.45  168.43 -376.16  722.95  92.31   53.81   259.56  
-126.19 
1 1 1 -40 9  24 o 5  394.66  181.88 -121.12  774.83  179.44  -142.09 159.97  
37.91   
1 1 1 -40 10 1  o 1  1632.90 118.14 6738.96  894.65  2250.28 -41.77  756.77  
-41.77  
1 1 1 -40 10 2  o 18 1014.29 153.26 2744.71  720.89  1624.01 -122.70 1111.83 
-122.70 
1 1 1 -40 10 3  o 6  961.77  191.79 2688.19  825.11  1378.40 -17.25  653.85  
-17.25  
1 1 1 -40 10 4  o 8  669.12  209.67 1383.77  722.58  689.25  60.04   490.62  
60.04   
1 1 1 -40 10 5  o 16 1038.64 168.75 2953.23  812.79  1402.71 -124.66 469.08  
-124.66 
1 1 1 -40 10 6  o 15 595.97  205.36 1068.16  688.81  541.66  29.85   152.67  
-150.15 
1 1 1 -40 10 7  o 15 639.85  216.21 1280.40  762.64  777.11  87.39   430.18  
87.39   
1 1 1 -40 10 8  o 6  486.53  201.80 510.87   746.74  295.32  -6.28   359.94  
173.72  
1 1 1 -40 10 9  f 0  916.15  185.19 2418.04  759.26  1025.63 -12.34  25.07   
167.66  
1 1 1 -40 10 10 o 12 686.07  222.21 1507.53  805.94  859.97  114.26  332.94  
114.26  
1 1 1 -40 10 11 o 1  356.71  166.43 -331.87  674.93  102.11  167.34  294.05  
-12.66  
1 1 1 -40 10 12 o 4  652.53  221.92 1358.49  803.46  784.49  129.69  229.51  
129.69  
1 1 1 -40 10 13 o 6  521.35  204.00 726.31   715.27  480.70  64.37   173.42  
64.37   
1 1 1 -40 10 14 o 6  502.52  205.64 598.40   762.85  429.14  95.72   9.06    
-84.28  
1 1 1 -40 10 15 o 9  652.14  213.65 1332.61  744.66  791.63  132.98  415.25  
132.98  
1 1 1 -40 10 16 o 2  565.42  211.25 944.19   744.52  411.71  -69.55  370.12  
110.45  
1 1 1 -40 10 17 f 0  371.49  173.25 -315.60  730.46  88.12   -102.13 142.16  
77.87   
1 1 1 -40 10 18 o 19 590.60  208.55 1078.37  714.14  585.76  123.46  319.49  
123.46  
1 1 1 -40 10 19 o 16 551.29  212.15 903.58   766.95  508.22  -86.48  266.99  
-86.48  
1 1 1 -40 10 20 o 7  453.49  192.91 379.22   710.80  160.05  -131.99 51.01   
-131.99 
1 1 1 -40 10 21 o 6  372.30  174.92 -388.60  779.25  140.16  166.49  78.97   
-13.51  
1 1 1 -40 10 22 o 16 417.12  187.07 88.94    751.12  217.55  -142.95 100.61  
37.05   
1 1 1 -40 10 23 f 0  406.97  185.02 2.55     763.94  199.31  -164.47 98.84   
15.53   
1 1 1 -40 11 1  o 15 551.47  210.55 869.29   750.84  516.36  68.19   19.86   
68.19   
1 1 1 -40 11 2  o 7  539.55  206.05 815.60   719.23  506.72  -51.43  79.24   
-51.43  
1 1 1 -40 11 3  o 14 508.69  206.68 632.43   765.12  435.15  -63.22  22.88   
-63.22  
1 1 1 -40 11 4  o 15 868.02  186.97 2188.27  731.11  821.84  -30.47  290.87  
149.53  
1 1 1 -40 11 5  o 9  545.91  211.20 838.05   762.20  491.35  -133.57 55.81   
46.43   
1 1 1 -40 11 6  o 19 710.08  213.64 1580.34  760.53  767.95  -176.18 26.17   
-176.18 
1 1 1 -40 11 7  o 10 673.76  201.76 1383.50  679.34  813.84  -4.79   509.42  
-4.79   
1 1 1 -40 11 8  f 0  810.76  203.50 1992.55  764.62  975.96  77.24   180.44  
77.24   
1 1 1 -40 11 9  o 12 904.29  189.09 2379.92  767.28  1370.64 -137.37 794.63  
-137.37 
1 1 1 -40 11 10 o 1  371.28  174.17 -406.00  762.60  71.53   -70.79  500.94  
109.21  
1 1 1 -40 11 11 o 8  518.23  200.52 720.79   687.14  422.42  172.14  178.49  
-7.86   
1 1 1 -40 11 12 o 5  490.54  205.61 507.74   787.90  59.96   -175.50 25.78   
-175.50 
1 1 1 -40 11 13 f 0  483.64  197.33 531.13   700.35  362.96  178.47  145.26  
-1.53   
1 1 1 -40 11 14 o 14 289.61  143.98 -1491.96 752.96  30.84   51.37   297.18  
51.37   
1 1 1 -40 11 15 o 19 357.58  168.28 -450.37  726.79  36.88   -178.14 51.55   
1.86    
1 1 1 -40 11 16 o 11 373.15  172.93 -260.84  713.20  53.16   -96.57  61.12   
83.43   
1 1 1 -40 11 17 o 1  545.56  209.23 865.75   744.18  538.88  179.99  132.80  
179.99  
1 1 1 -40 11 18 o 6  438.40  189.02 288.45   699.10  180.94  -149.01 13.75   
-149.01 
1 1 1 -40 11 19 o 19 522.69  210.10 748.63   779.05  505.11  -174.81 34.81   
-174.81 
1 1 1 -40 11 20 f 0  460.57  194.66 422.15   716.03  253.00  -113.07 88.11   
-113.07 
1 1 1 -40 11 21 o 10 335.80  162.61 -839.23  785.52  36.51   -162.44 443.48  
17.56   
1 1 1 -40 11 22 f 0  932.61  192.64 2626.89  804.76  1490.63 -85.24  958.12  
-85.24  
1 1 1 -40 11 23 o 18 521.36  206.28 797.42   738.01  415.10  -81.19  171.21  
-81.19  
1 1 1 -40 12 1  o 12 379.72  174.47 -197.92  706.79  101.30  23.98   45.04   
-156.02 
1 1 1 -40 12 2  o 8  1195.76 141.60 3747.09  785.22  1478.92 21.50   263.14  
21.50   
1 1 1 -40 12 3  o 3  655.08  213.84 1344.63  746.00  714.07  -153.37 89.89   
-153.37 
1 1 1 -40 12 4  o 8  678.86  213.61 1446.80  749.01  781.69  -16.54  168.99  
-16.54  
1 1 1 -40 12 5  o 18 590.13  208.00 1053.70  710.06  446.94  -109.62 341.69  
70.38   
1 1 1 -40 12 6  o 9  415.29  183.19 114.60   688.23  162.89  22.10   2.18    
-157.90 
1 1 1 -40 12 7  o 5  511.92  203.01 675.68   716.31  286.85  134.37  474.19  
-45.63  
1 1 1 -40 12 8  o 6  276.75  137.63 -1410.44 690.43  20.10   171.78  221.50  
171.78  
1 1 1 -40 12 9  o 13 702.85  210.48 1538.08  739.37  748.99  -149.87 560.28  
-149.87 
1 1 1 -40 12 10 o 19 744.55  214.81 1741.14  782.80  950.61  94.89   345.58  
94.89   
1 1 1 -40 12 11 o 1  361.32  169.78 -436.24  734.36  69.43   -117.47 407.54  
62.53   
1 1 1 -40 12 12 o 10 375.17  175.18 -334.95  749.57  59.48   -41.26  48.91   
138.74  
1 1 1 -40 12 13 o 14 448.66  194.72 269.31   751.12  271.72  -110.97 30.77   
69.03   
1 1 1 -40 12 14 o 13 348.92  166.87 -638.24  758.71  24.32   59.41   58.70   
-120.59 
1 1 1 -40 12 15 o 6  435.29  190.53 209.35   731.45  226.29  108.50  77.55   
-71.50  
1 1 1 -40 12 16 o 14 463.89  196.94 406.46   738.28  300.47  -40.57  31.56   
-40.57  
1 1 1 -40 12 17 o 14 578.38  213.24 1036.33  753.68  640.37  -84.06  170.08  
-84.06  
1 1 1 -40 12 18 o 18 963.75  179.28 2681.58  771.34  1256.65 53.59   300.06  
53.59   
1 1 1 -40 12 19 o 17 881.03  205.50 2401.70  825.02  1281.05 89.87   592.39  
89.87   
1 1 1 -40 12 20 o 6  404.05  184.24 -60.94   769.99  221.64  -5.11   172.28  
174.89  
1 1 1 -40 12 21 o 12 712.09  217.75 1682.07  785.79  911.23  78.81   611.88  
78.81   
1 1 1 -40 12 22 o 6  335.48  162.75 -844.38  794.55  32.85   -73.39  394.73  
106.61  
1 1 1 -40 13 1  f 0  821.93  192.23 1993.02  720.36  1032.31 103.22  341.77  
103.22  
1 1 1 -40 13 2  o 4  637.27  211.68 1262.98  731.00  507.30  -44.17  312.27  
135.83  
1 1 1 -40 13 3  o 19 361.51  168.02 -298.96  679.47  29.14   -4.32   526.41  
175.68  
1 1 1 -40 13 4  o 5  639.03  216.36 1282.67  763.72  742.96  -127.26 361.96  
-127.26 
1 1 1 -40 13 5  o 2  1025.02 159.86 2840.38  759.90  1319.53 -95.82  365.98  
-95.82  
1 1 1 -40 13 6  o 9  471.60  199.94 411.29   759.23  337.90  -177.94 104.91  
2.06    
1 1 1 -40 13 7  o 16 1332.20 137.19 4617.98  847.55  2061.46 -118.23 1112.52 
-118.23 
1 1 1 -40 13 8  f 0  1252.05 141.03 4104.19  818.85  2068.37 20.58   1352.05 
20.58   
1 1 1 -40 13 9  o 11 1122.85 157.76 3395.72  821.50  1505.83 -126.82 470.81  
-126.82 
1 1 1 -40 13 10 o 3  303.07  148.28 -1023.55 697.82  3.74    89.85   219.84  
89.85   
1 1 1 -40 13 11 o 1  438.97  192.37 204.17   747.56  188.56  -36.01  428.12  
143.99  
1 1 1 -40 13 12 o 1  642.09  213.84 1295.85  746.02  745.83  -88.52  252.99  
-88.52  
1 1 1 -40 13 13 o 19 572.58  205.61 982.02   696.74  433.73  106.91  226.66  
106.91  
1 1 1 -40 13 14 f 0  282.42  140.85 -1590.92 749.15  36.81   97.15   247.52  
97.15   
1 1 1 -40 13 15 o 5  401.30  182.37 -51.14   740.51  145.31  -78.59  56.04   
101.41  
1 1 1 -40 13 16 o 4  622.42  219.70 1256.25  792.44  376.48  -103.55 269.94  
-103.55 
1 1 1 -40 13 17 o 16 840.03  202.17 2170.42  779.22  1182.57 50.45   525.92  
50.45   
1 1 1 -40 13 18 o 10 702.65  214.00 1596.91  760.00  843.34  -120.88 164.76  
-120.88 
1 1 1 -40 13 19 o 12 855.15  202.95 2260.54  793.83  920.35  37.52   114.60  
-142.48 
1 1 1 -40 13 20 o 15 524.90  209.99 790.61   773.05  459.57  -97.89  71.45   
82.11   
1 1 1 -40 13 21 o 13 725.77  210.04 1714.79  747.26  990.47  159.62  516.07  
159.62  
1 1 1 -40 14 1  o 14 361.22  169.20 -371.24  710.12  85.71   82.16   181.41  
-97.84  
1 1 1 -40 14 2  o 19 486.42  200.93 524.22   735.48  244.79  65.93   437.03  
-114.07 
1 1 1 -40 14 3  o 14 421.13  182.86 192.58   663.13  152.56  104.30  424.30  
-75.70  
1 1 1 -40 14 4  o 14 876.71  197.55 2286.16  783.94  1019.45 -22.05  143.88  
-22.05  
1 1 1 -40 14 5  o 15 581.95  208.05 1018.15  712.70  571.68  87.16   56.84   
87.16   
1 1 1 -40 14 6  o 4  831.39  196.44 2059.75  746.27  1013.54 -72.67  250.27  
-72.67  
1 1 1 -40 14 7  o 11 871.32  202.74 2287.89  804.54  1166.47 78.16   476.31  
78.16   
1 1 1 -40 14 8  o 19 683.53  205.20 1440.43  702.11  769.19  -150.77 146.21  
-150.77 
1 1 1 -40 14 9  o 4  539.62  214.01 801.32   796.10  488.06  -31.19  7.26    
-31.19  
1 1 1 -40 14 10 o 8  921.61  179.67 2428.31  740.51  1255.78 -86.96  516.85  
-86.96  
1 1 1 -40 14 11 o 16 602.46  217.54 1131.03  780.86  625.74  127.15  269.90  
127.15  
1 1 1 -40 14 12 o 11 1239.23 151.42 4115.27  870.22  1600.65 -136.65 363.40  
-136.65 
1 1 1 -40 14 13 o 7  583.10  206.45 1043.94  700.22  510.64  -70.17  288.07  
-70.17  
1 1 1 -40 14 14 o 15 1576.69 128.25 6431.88  937.74  2396.77 155.74  1126.14 
155.74  
1 1 1 -40 14 15 o 11 963.79  182.46 2698.23  785.85  1308.86 -15.34  449.51  
-15.34  
1 1 1 -40 14 16 o 11 1440.89 130.28 5399.80  870.57  1960.48 175.48  543.55  
175.48  
1 1 1 -40 14 17 o 17 588.89  213.35 1096.19  751.64  686.72  -0.21   303.80  
-0.21   
1 1 1 -40 14 18 o 1  644.43  212.34 1344.17  735.56  672.81  104.15  463.30  
104.15  
1 1 1 -40 14 19 o 5  603.03  218.14 1194.92  785.54  674.86  63.04   240.84  
63.04   
1 1 1 -40 14 20 o 7  511.75  212.43 708.87   828.43  421.24  -4.82   131.95  
175.18  
1 1 1 -40 15 1  o 5  1353.77 134.05 4762.71  841.59  2102.46 16.44   1253.39 
16.44   
1 1 1 -40 15 2  o 15 537.89  208.60 813.42   744.49  242.25  -125.07 590.60  
54.93   
1 1 1 -40 15 3  o 2  1314.49 136.81 4504.32  834.00  1829.10 25.47   744.66  
25.47   
1 1 1 -40 15 4  o 2  642.90  210.41 1290.76  722.27  708.19  149.75  355.44  
149.75  
1 1 1 -40 15 5  o 5  1188.34 149.39 3759.00  823.28  1869.25 -105.42 1167.01 
-105.42 
1 1 1 -40 15 6  o 5  1172.59 142.18 3615.94  773.15  1827.43 93.74   1108.19 
93.74   
1 1 1 -40 15 7  o 7  714.90  215.29 1621.41  772.04  813.32  -127.02 173.72  
-127.02 
1 1 1 -40 15 8  o 1  1031.41 162.82 2905.71  778.79  1501.67 20.59   771.58  
20.59   
1 1 1 -40 15 9  o 4  494.90  204.11 573.86   757.38  368.43  65.68   68.72   
-114.32 
1 1 1 -40 15 10 o 1  332.72  160.57 -768.89  743.12  23.42   -71.61  379.51  
108.39  
1 1 1 -40 15 11 f 0  1174.53 151.19 3707.67  823.50  1645.66 -54.22  643.53  
-54.22  
1 1 1 -40 15 12 o 8  386.89  180.24 -272.91  787.81  0.87    -85.23  720.14  
-85.23  
1 1 1 -40 15 13 o 12 579.58  206.15 1036.63  698.88  633.46  -27.49  191.01  
-27.49  
1 1 1 -40 15 14 o 6  418.04  187.86 64.42    760.93  162.55  18.79   7.26    
18.79   
1 1 1 -40 15 15 o 10 1039.09 165.00 2994.30  795.11  1692.18 76.90   1105.05 
76.90   
1 1 1 -40 15 16 o 10 1282.20 184.62 4754.72  1097.75 2004.04 -89.28  1072.62 
-89.28  
1 1 1 -40 15 17 o 10 1371.34 144.73 5037.11  920.39  2242.61 104.80  1333.66 
104.80  
1 1 1 -40 15 18 f 0  593.58  211.02 1138.18  732.22  643.75  -74.50  269.27  
-74.50  
1 1 1 -40 15 19 o 8  527.67  214.27 813.03   821.90  353.04  -2.90   170.34  
-2.90   
1 1 1 -40 16 1  o 5  566.96  211.18 978.30   742.94  543.90  74.01   82.35   
74.01   
1 1 1 -40 16 2  o 5  715.33  207.46 1608.18  728.24  867.41  -16.32  335.73  
-16.32  
1 1 1 -40 16 3  o 11 1436.22 132.77 5368.01  884.32  2109.46 171.12  1034.95 
171.12  
1 1 1 -40 16 4  o 16 1536.34 119.64 6015.13  852.39  2362.06 -18.90  1300.99 
-18.90  
1 1 1 -40 16 5  f 0  1277.49 145.60 4339.28  862.61  2161.85 -167.96 1585.58 
-167.96 
1 1 1 -40 16 6  o 7  547.27  210.85 875.92   757.98  507.21  -32.19  43.35   
-32.19  
1 1 1 -40 16 7  o 12 670.94  205.45 1411.39  699.21  612.13  97.60   174.66  
-82.40  
1 1 1 -40 16 8  o 2  663.21  215.20 1416.37  755.61  550.74  143.92  391.89  
143.92  
1 1 1 -40 16 9  o 16 332.42  159.98 -705.04  725.10  18.68   6.82    394.75  
-173.18 
1 1 1 -40 16 10 o 11 531.00  203.78 809.89   706.20  501.72  121.11  182.19  
121.11  
1 1 1 -40 16 11 o 14 532.51  211.89 800.93   782.75  184.34  -42.02  108.48  
-42.02  
1 1 1 -40 16 12 o 15 377.49  175.18 -242.53  735.14  142.35  -129.54 65.80   
50.46   
1 1 1 -40 16 13 o 10 482.74  201.29 531.85   749.02  383.85  -175.10 118.35  
-175.10 
1 1 1 -40 16 14 o 5  532.81  209.91 816.94   761.18  510.89  -98.47  41.18   
-98.47  
1 1 1 -40 16 15 o 11 436.57  192.18 226.61   752.97  264.52  -17.37  10.12   
-17.37  
1 1 1 -40 16 16 o 3  432.69  188.55 262.80   709.82  239.51  20.72   54.33   
-159.28 
1 1 1 -40 16 17 o 2  806.07  221.77 2160.98  854.59  1003.38 -109.22 260.91  
-109.22 
1 1 1 -40 16 18 o 5  786.19  201.03 1947.62  735.87  1020.48 69.25   364.44  
69.25   
1 1 1 -40 17 1  o 9  338.58  161.60 -558.04  702.54  53.24   125.50  90.74   
-54.50  
1 1 1 -40 17 2  o 10 284.68  141.17 -1299.50 703.17  12.11   65.96   236.68  
65.96   
1 1 1 -40 17 3  o 19 671.86  217.09 1467.49  769.57  696.51  -24.12  30.45   
-24.12  
1 1 1 -40 17 4  o 19 402.65  181.46 12.20    715.01  113.76  49.68   7.47    
-130.32 
1 1 1 -40 17 5  o 14 343.53  164.14 -585.09  729.83  51.18   59.09   396.18  
-120.91 
1 1 1 -40 17 6  o 13 442.58  192.43 277.83   736.16  206.62  79.72   41.81   
79.72   
1 1 1 -40 17 7  o 12 343.73  163.86 -541.67  716.58  45.79   157.33  420.63  
-22.67  
1 1 1 -40 17 8  o 15 758.12  216.48 1855.83  799.04  775.79  67.98   69.53   
-112.02 
1 1 1 -40 17 9  f 0  1488.97 145.32 5918.46  1003.45 2309.30 -112.36 1263.94 
-112.36 
1 1 1 -40 17 10 o 13 1081.24 156.97 3190.95  787.06  1391.90 69.20   372.62  
69.20   
1 1 1 -40 17 11 o 1  919.45  208.50 2626.63  868.73  1361.17 -179.69 762.04  
-179.69 
1 1 1 -40 17 12 o 10 594.35  208.53 1114.98  712.95  665.12  2.34    244.24  
2.34    
1 1 1 -40 17 13 o 16 631.27  220.98 1318.88  800.23  757.52  39.91   343.32  
39.91   
1 1 1 -40 17 14 o 2  411.92  185.71 53.22    749.67  198.60  55.63   116.16  
-124.37 
1 1 1 -40 17 15 o 12 825.48  209.70 2177.66  804.63  1201.56 113.23  804.53  
113.23  
1 1 1 -40 17 16 o 15 914.77  197.23 2572.62  812.81  1379.35 14.35   831.87  
14.35   
1 1 1 -40 17 17 o 2  536.13  264.07 -368.46  2310.21 333.80  87.03   198.99  
87.03   
1 1 1 -40 18 1  o 1  722.05  206.94 1651.77  728.83  852.27  -107.66 267.84  
-107.66 
1 1 1 -40 18 2  o 13 459.34  196.97 383.49   751.70  287.46  65.14   78.84   
65.14   
1 1 1 -40 18 3  o 12 752.39  206.45 1782.33  741.78  845.82  118.21  135.10  
118.21  
1 1 1 -40 18 4  o 2  903.98  187.42 2415.16  759.31  1377.82 -127.14 1070.28 
-127.14 
1 1 1 -40 18 5  o 9  666.91  215.26 1445.15  756.77  689.88  145.99  19.98   
145.99  
1 1 1 -40 18 6  o 8  1384.45 135.39 5032.84  869.26  2125.55 -0.24   1196.73 
-0.24   
1 1 1 -40 18 7  o 13 2106.65 107.99 11158.49 1054.96 3030.68 -153.56 1288.56 
-153.56 
1 1 1 -40 18 8  o 11 1665.28 118.20 7081.42  912.82  2430.21 22.04   1111.35 
22.04   
1 1 1 -40 18 9  o 17 1401.89 135.21 5162.60  879.05  2175.22 -141.04 1232.14 
-141.04 
1 1 1 -40 18 10 o 11 812.59  195.15 2011.35  727.25  724.89  69.83   324.11  
-110.17 
1 1 1 -40 18 11 o 3  545.76  216.57 890.90   815.61  448.55  10.38   143.75  
-169.62 
1 1 1 -40 18 12 o 7  427.99  188.55 211.50   725.97  143.97  117.14  489.43  
-62.86  
1 1 1 -40 18 13 o 9  349.17  167.44 -621.27  777.23  37.47   -165.08 426.95  
14.92   
1 1 1 -40 18 14 o 18 745.47  227.00 1906.74  855.17  952.57  138.15  677.51  
138.15  
1 1 1 -40 18 15 o 17 698.97  238.41 1769.62  927.30  774.88  174.91  585.66  
174.91  
1 1 1 -40 19 1  o 7  881.15  193.83 2357.00  770.61  888.62  34.62   73.23   
-145.38 
1 1 1 -40 19 2  o 18 612.20  216.95 1230.48  773.44  565.50  -147.69 41.50   
32.31   
1 1 1 -40 19 3  o 16 455.52  191.47 429.55   686.48  239.81  -60.88  24.55   
-60.88  
1 1 1 -40 19 4  o 7  642.88  216.78 1362.04  766.63  705.18  -79.98  219.62  
-79.98  
1 1 1 -40 19 5  f 0  914.89  206.60 2607.92  855.87  1221.36 126.91  545.85  
126.91  
1 1 1 -40 19 6  o 16 413.10  182.85 142.08   693.75  197.59  -38.68  162.86  
141.32  
1 1 1 -40 19 7  o 1  308.34  151.86 -1202.89 774.31  77.38   -119.45 584.39  
-119.45 
1 1 1 -40 19 8  o 7  864.70  205.55 2343.42  813.26  1192.26 136.34  623.62  
136.34  
1 1 1 -40 19 9  o 12 994.61  179.97 2892.43  799.62  1296.99 -38.36  456.31  
-38.36  
1 1 1 -40 19 10 o 17 501.40  207.17 658.93   782.29  394.99  125.40  80.71   
-54.60  
1 1 1 -40 19 11 o 6  348.23  166.98 -613.68  772.36  66.19   -6.33   133.72  
173.67  
1 1 1 -40 19 12 o 14 390.83  179.86 -115.79  754.49  81.34   -139.94 510.18  
40.06   
1 1 1 -40 19 13 o 2  585.88  279.76 973.12   2111.76 609.29  161.35  355.41  
161.35  
1 1 1 -40 20 1  o 16 354.69  169.97 -599.88  797.44  80.15   -83.74  251.19  
96.26   
1 1 1 -40 20 2  o 17 830.42  210.81 2220.71  813.56  914.11  -114.60 119.69  
-114.60 
1 1 1 -40 20 3  o 15 661.29  218.95 1475.64  782.09  658.18  42.75   20.87   
42.75   
1 1 1 -40 20 4  o 13 1159.62 159.50 3736.85  857.71  1617.73 -151.03 766.88  
-151.03 
1 1 1 -40 20 5  o 6  1409.79 136.13 5274.70  889.98  2041.74 3.95    1021.97 
3.95    
1 1 1 -40 20 6  o 17 422.21  190.14 106.99   783.74  219.80  -165.33 85.40   
14.67   
1 1 1 -40 20 7  o 2  904.51  206.31 2578.68  846.54  1161.43 -155.69 434.12  
-155.69 
1 1 1 -40 20 8  o 7  616.13  226.86 1305.03  852.86  351.57  100.86  240.60  
100.86  
1 1 1 -40 20 9  o 2  430.53  200.09 -90.01   963.54  278.68  -92.30  123.29  
87.70   
1 1 1 -39 0  1  f 0  281.43  201.99 -1180.28 1116.16 209.89  180.00  412.98  
0.00    
1 1 1 -39 0  2  o 5  973.71  302.39 3106.00  1192.77 1173.58 0.00    151.43  
180.00  
1 1 1 -39 0  3  o 9  1997.52 169.60 10052.53 1545.00 2414.80 180.00  664.88  
180.00  
1 1 1 -39 0  4  o 15 1418.61 205.53 5358.14  1268.80 1719.84 0.00    61.26   
180.00  
1 1 1 -39 0  5  o 4  364.28  246.06 -116.27  1170.16 48.72   0.00    25.35   
180.00  
1 1 1 -39 0  6  o 5  994.63  306.24 3242.00  1232.52 1212.16 180.00  26.81   
180.00  
1 1 1 -39 0  7  o 17 219.49  161.93 -2034.44 979.91  1.87    180.00  5.94    
0.00    
1 1 1 -39 0  8  o 6  228.54  168.62 -2196.18 1064.90 55.96   0.00    162.26  
180.00  
1 1 1 -39 0  9  o 2  296.78  206.83 -565.43  977.55  28.23   180.00  36.29   
0.00    
1 1 1 -39 0  10 o 18 509.49  290.70 1075.06  1061.19 614.16  0.00    483.80  
180.00  
1 1 1 -39 0  11 o 7  388.63  250.65 312.95   1013.31 350.66  0.00    236.93  
180.00  
1 1 1 -39 0  12 o 14 464.53  279.63 814.28   1066.18 340.99  0.00    20.32   
180.00  
1 1 1 -39 0  13 o 13 387.48  250.15 311.52   1012.90 152.70  180.00  43.27   
0.00    
1 1 1 -39 0  14 f 0  212.35  157.58 -2607.08 1050.87 120.88  180.00  417.96  
0.00    
1 1 1 -39 0  15 o 9  1092.82 216.85 3341.93  975.64  1357.51 180.00  305.78  
180.00  
1 1 1 -39 0  16 o 12 210.72  156.69 -2737.05 1067.32 2.51    0.00    8.12    
180.00  
1 1 1 -39 0  17 o 17 253.45  179.91 -713.81  819.72  105.66  0.00    216.18  
180.00  
1 1 1 -39 0  18 o 10 490.19  287.82 1015.83  1083.35 559.60  0.00    163.00  
180.00  
1 1 1 -39 0  19 o 18 1178.42 207.44 3829.25  1028.69 1472.66 0.00    603.06  
0.00    
1 1 1 -39 0  20 o 18 416.84  263.36 561.08   1060.13 235.14  0.00    6.65    
180.00  
1 1 1 -39 0  21 o 18 373.57  233.93 431.05   814.67  281.29  0.00    102.28  
180.00  
1 1 1 -39 0  22 o 19 578.84  299.90 1508.24  1028.14 675.43  180.00  55.12   
180.00  
1 1 1 -39 0  23 o 8  254.69  180.65 -661.23  821.65  75.16   180.00  117.92  
0.00    
1 1 1 -39 0  24 o 1  385.36  249.33 384.61   1014.57 132.96  180.00  27.11   
0.00    
1 1 1 -39 0  25 o 16 502.77  283.28 1141.73  993.18  441.98  180.00  55.46   
180.00  
1 1 1 -39 0  26 o 14 415.33  261.03 624.11   1025.89 439.41  180.00  207.21  
0.00    
1 1 1 -39 0  27 o 16 375.52  241.85 397.29   938.32  361.94  0.00    185.19  
180.00  
1 1 1 -39 0  28 o 3  537.29  298.50 1382.50  1082.15 595.29  180.00  95.45   
180.00  
1 1 1 -39 0  29 o 2  845.10  280.24 2505.25  973.73  1064.09 0.00    108.73  
0.00    
1 1 1 -39 0  30 f 0  366.92  245.19 218.13   1103.15 276.72  180.00  130.72  
0.00    
1 1 1 -39 1  1  o 18 2153.14 108.16 11334.95 1080.01 2854.56 105.47  598.61  
105.47  
1 1 1 -39 1  2  o 3  1144.91 161.51 3409.34  857.53  1453.26 -117.24 272.88  
-117.24 
1 1 1 -39 1  3  o 5  697.70  235.28 1458.60  903.06  593.34  142.89  332.17  
-37.11  
1 1 1 -39 1  4  o 19 1137.73 161.58 3368.15  852.52  1444.79 92.61   258.00  
92.61   
1 1 1 -39 1  5  o 8  1495.81 131.81 5609.84  914.34  2012.86 -89.51  486.87  
-89.51  
1 1 1 -39 1  6  o 6  489.58  209.62 308.44   849.03  337.55  174.52  135.47  
-5.48   
1 1 1 -39 1  7  o 8  360.10  168.91 -505.01  717.00  51.92   20.18   289.54  
-159.82 
1 1 1 -39 1  8  o 10 464.39  200.39 212.01   786.92  204.60  -5.46   464.21  
174.54  
1 1 1 -39 1  9  o 9  833.47  193.74 1947.86  735.30  915.32  53.59   52.78   
-126.41 
1 1 1 -39 1  10 f 0  807.08  205.09 1868.32  769.46  1154.83 -96.31  697.23  
-96.31  
1 1 1 -39 1  11 o 1  467.21  195.29 333.41   707.69  175.12  60.58   16.39   
60.58   
1 1 1 -39 1  12 o 3  687.11  215.07 1377.92  760.57  847.15  -150.62 270.27  
-150.62 
1 1 1 -39 1  13 o 17 706.10  206.47 1445.10  718.43  840.48  -152.96 159.55  
-152.96 
1 1 1 -39 1  14 o 12 739.28  215.44 1621.85  783.54  654.70  51.69   380.49  
-128.31 
1 1 1 -39 1  15 o 13 621.86  207.76 1119.34  704.17  474.12  -114.16 297.13  
-114.16 
1 1 1 -39 1  16 o 2  408.48  183.93 -76.73   733.13  54.30   107.54  673.74  
-72.46  
1 1 1 -39 1  17 o 7  987.21  153.93 2547.67  704.70  1121.14 -73.77  96.21   
106.23  
1 1 1 -39 1  18 o 12 469.32  198.56 350.59   746.24  226.17  -47.48  47.22   
-47.48  
1 1 1 -39 1  19 o 12 489.94  194.20 554.95   655.15  433.32  -32.57  44.57   
-32.57  
1 1 1 -39 1  20 o 3  341.43  162.93 -625.55  713.18  60.83   166.69  369.56  
-13.31  
1 1 1 -39 1  21 o 8  1019.07 150.08 2743.12  709.25  1651.06 -164.25 935.46  
-164.25 
1 1 1 -39 1  22 o 16 402.94  181.45 -18.78   713.59  191.63  -133.48 106.53  
46.52   
1 1 1 -39 1  23 o 11 438.70  187.07 292.91   671.37  302.82  119.51  32.53   
-60.49  
1 1 1 -39 1  24 o 9  516.75  204.00 699.72   720.30  469.42  19.20   44.25   
-160.80 
1 1 1 -39 1  25 o 1  461.70  192.31 423.64   682.60  264.57  -144.71 375.52  
35.29   
1 1 1 -39 1  26 o 9  350.10  164.29 -390.45  680.73  28.21   130.25  42.98   
-49.75  
1 1 1 -39 1  27 o 3  442.04  186.64 356.37   657.10  260.53  -155.57 346.88  
24.43   
1 1 1 -39 1  28 o 9  347.18  164.84 -502.64  717.98  71.95   -105.69 435.89  
74.31   
1 1 1 -39 1  29 o 19 486.44  192.66 625.39   644.32  355.70  37.14   245.74  
-142.86 
1 1 1 -39 1  30 o 16 832.71  209.55 2225.86  809.16  1234.14 -135.24 594.09  
-135.24 
1 1 1 -39 2  1  o 5  802.01  227.35 1922.17  884.38  1108.46 -156.97 644.28  
-156.97 
1 1 1 -39 2  2  o 15 1723.02 119.44 7341.18  954.40  2812.98 30.86   1594.35 
30.86   
1 1 1 -39 2  3  o 10 2625.66 103.99 16792.22 1266.28 4004.24 178.05  1725.32 
178.05  
1 1 1 -39 2  4  f 0  2274.07 103.03 12585.63 1086.57 3768.48 37.25   2113.13 
37.25   
1 1 1 -39 2  5  o 11 690.40  225.33 1406.62  828.32  814.40  173.66  465.99  
173.66  
1 1 1 -39 2  6  o 12 832.52  217.11 2027.68  846.83  1054.94 175.15  286.70  
175.15  
1 1 1 -39 2  7  o 19 1201.26 146.58 3680.64  816.54  1736.34 43.45   682.91  
43.45   
1 1 1 -39 2  8  o 2  1291.48 146.08 4252.07  874.89  1907.51 -127.04 788.60  
-127.04 
1 1 1 -39 2  9  o 16 1617.26 113.41 6429.27  850.57  2180.27 47.51   477.60  
47.51   
1 1 1 -39 2  10 o 12 1440.87 129.45 5192.19  864.98  2037.55 -93.89  637.61  
-93.89  
1 1 1 -39 2  11 o 17 816.27  196.87 1883.94  737.68  916.66  135.20  8.92    
-44.80  
1 1 1 -39 2  12 o 2  731.97  213.61 1566.33  769.74  620.29  -84.02  427.00  
95.98   
1 1 1 -39 2  13 o 16 560.24  205.68 831.73   700.56  189.72  132.93  864.18  
-47.07  
1 1 1 -39 2  14 o 15 548.97  210.34 770.43   751.44  492.01  -143.91 80.63   
36.09   
1 1 1 -39 2  15 f 0  659.40  205.72 1272.01  696.64  802.11  -31.82  315.01  
-31.82  
1 1 1 -39 2  16 o 7  603.55  212.55 1048.29  741.33  429.61  106.25  260.98  
106.25  
1 1 1 -39 2  17 o 14 429.50  185.26 180.61   672.09  241.19  34.12   151.09  
-145.88 
1 1 1 -39 2  18 o 18 975.03  177.61 2632.18  773.37  1220.92 -72.10  142.45  
-72.10  
1 1 1 -39 2  19 o 3  452.88  188.72 354.37   657.81  309.03  155.34  232.83  
-24.66  
1 1 1 -39 2  20 o 13 1090.66 147.94 3115.66  748.27  1405.95 -34.17  189.41  
-34.17  
1 1 1 -39 2  21 o 2  808.52  191.40 1912.61  707.41  1178.01 162.05  547.58  
162.05  
1 1 1 -39 2  22 o 16 403.46  181.56 -13.62   713.15  23.49   -161.53 881.32  
-161.53 
1 1 1 -39 2  23 o 3  474.19  194.05 493.14   679.35  111.16  154.60  819.25  
-25.40  
1 1 1 -39 2  24 o 15 550.59  209.95 866.69   745.72  468.96  -28.29  226.94  
151.71  
1 1 1 -39 2  25 o 5  647.46  211.53 1311.25  729.97  742.74  164.34  96.61   
164.34  
1 1 1 -39 2  26 o 6  383.39  174.89 -123.19  695.27  144.28  -145.00 295.27  
35.00   
1 1 1 -39 2  27 o 4  645.10  205.13 1309.21  689.13  838.78  -33.01  346.62  
-33.01  
1 1 1 -39 2  28 o 3  499.34  197.70 664.59   678.25  432.22  -167.84 172.92  
-167.84 
1 1 1 -39 2  29 o 1  546.65  205.49 908.99   706.58  555.17  -120.43 75.39   
-120.43 
1 1 1 -39 2  30 o 15 404.34  182.87 40.81    732.51  189.46  -0.35   84.20   
179.65  
1 1 1 -39 3  1  o 11 828.30  217.48 2009.47  846.07  1144.94 -160.52 584.27  
-160.52 
1 1 1 -39 3  2  f 0  1279.95 145.52 4173.54  863.79  1948.92 -155.05 967.01  
-155.05 
1 1 1 -39 3  3  o 17 504.56  211.82 420.92   838.40  365.45  -100.96 6.59    
-100.96 
1 1 1 -39 3  4  o 3  736.35  225.43 1613.47  841.84  797.10  162.05  10.75   
162.05  
1 1 1 -39 3  5  o 17 1104.48 166.06 3191.74  850.56  1594.85 -53.99  672.12  
-53.99  
1 1 1 -39 3  6  o 16 1013.27 193.24 2844.76  875.47  987.72  141.22  381.89  
-38.78  
1 1 1 -39 3  7  o 18 910.10  187.34 2285.30  763.60  1334.81 15.09   699.16  
15.09   
1 1 1 -39 3  8  o 6  304.11  150.45 -1517.42 786.89  14.02   -164.76 175.04  
-164.76 
1 1 1 -39 3  9  f 0  659.81  209.64 1251.31  719.83  384.70  62.44   705.85  
-117.56 
1 1 1 -39 3  10 o 5  671.26  219.31 1314.06  784.65  662.22  -53.42  118.74  
126.58  
1 1 1 -39 3  11 o 17 1001.62 152.96 2583.03  710.48  1469.44 95.11   665.61  
95.11   
1 1 1 -39 3  12 o 2  551.46  209.76 769.83   742.89  498.32  -86.40  188.17  
-86.40  
1 1 1 -39 3  13 o 16 487.30  195.92 488.26   677.66  361.44  -15.34  19.01   
-15.34  
1 1 1 -39 3  14 o 12 347.83  165.43 -637.20  725.88  23.60   -23.28  429.99  
156.72  
1 1 1 -39 3  15 o 6  813.34  190.63 1878.30  707.25  1106.57 62.78   422.27  
62.78   
1 1 1 -39 3  16 o 16 1047.08 160.68 2891.29  780.22  1561.91 -96.05  691.04  
-96.05  
1 1 1 -39 3  17 o 2  1356.20 125.07 4626.99  786.59  1973.99 57.04   678.03  
57.04   
1 1 1 -39 3  18 o 15 1261.08 136.60 4071.57  798.87  1694.75 -92.73  348.10  
-92.73  
1 1 1 -39 3  19 o 5  407.89  181.39 17.18    693.07  145.58  86.80   491.13  
-93.20  
1 1 1 -39 3  20 o 6  602.43  210.33 1080.61  724.58  690.36  9.69    137.05  
9.69    
1 1 1 -39 3  21 o 19 401.74  180.86 -29.01   708.52  199.66  159.60  76.51   
-20.40  
1 1 1 -39 3  22 o 11 486.62  198.38 541.73   707.30  408.72  14.08   6.02    
14.08   
1 1 1 -39 3  23 o 13 629.63  209.08 1224.08  713.20  791.54  -16.08  300.10  
-16.08  
1 1 1 -39 3  24 o 18 627.27  210.29 1216.89  721.45  768.83  -7.92   308.17  
-7.92   
1 1 1 -39 3  25 o 6  546.39  206.05 857.38   711.73  504.94  -104.85 61.12   
75.15   
1 1 1 -39 3  26 o 17 777.24  194.08 1820.28  698.15  1027.82 132.50  781.51  
132.50  
1 1 1 -39 3  27 o 13 1013.81 164.63 2843.22  774.01  1454.51 -178.00 489.36  
-178.00 
1 1 1 -39 3  28 o 14 1518.35 112.58 5836.42  792.68  2691.09 -49.36  1679.30 
-49.36  
1 1 1 -39 3  29 o 2  881.31  202.21 2409.75  809.36  1241.85 -178.21 441.25  
-178.21 
1 1 1 -39 3  30 o 2  754.38  216.08 1888.64  794.86  898.71  -20.78  40.62   
-20.78  
1 1 1 -39 4  1  o 6  1337.38 141.43 4535.62  877.16  1543.00 -58.07  29.96   
121.93  
1 1 1 -39 4  2  o 11 425.50  189.89 -40.08   765.50  155.47  82.91   399.51  
-97.09  
1 1 1 -39 4  3  o 4  593.31  218.37 952.90   790.15  163.13  -41.13  969.16  
138.87  
1 1 1 -39 4  4  o 19 490.90  206.26 378.44   796.17  341.18  -26.52  66.10   
153.48  
1 1 1 -39 4  5  o 7  547.84  211.73 733.86   765.61  391.07  -102.52 308.39  
77.48   
1 1 1 -39 4  6  o 17 818.34  219.87 1971.44  852.36  1142.66 145.68  591.12  
145.68  
1 1 1 -39 4  7  o 19 725.88  206.31 1518.55  727.34  924.28  -137.05 387.63  
-137.05 
1 1 1 -39 4  8  o 12 480.39  203.38 326.12   783.78  154.50  106.94  31.69   
106.94  
1 1 1 -39 4  9  o 6  938.82  173.00 2375.68  724.93  1083.45 26.97   8.16    
26.97   
1 1 1 -39 4  10 o 16 340.34  163.82 -869.26  761.50  23.49   119.77  264.17  
-60.23  
1 1 1 -39 4  11 o 11 321.51  154.50 -770.81  670.49  10.44   140.17  94.26   
-39.83  
1 1 1 -39 4  12 o 16 613.27  215.20 1065.77  759.31  661.40  169.70  331.30  
169.70  
1 1 1 -39 4  13 o 17 492.09  197.48 510.18   686.73  291.04  157.89  78.06   
157.89  
1 1 1 -39 4  14 o 17 978.16  180.02 2635.76  786.00  1307.32 -148.10 348.26  
-148.10 
1 1 1 -39 4  15 o 3  1236.92 134.36 3884.83  770.73  1353.55 -27.48  273.69  
152.52  
1 1 1 -39 4  16 o 17 403.89  182.28 -92.41   724.11  97.88   -164.27 45.38   
15.73   
1 1 1 -39 4  17 o 2  645.79  206.63 1231.31  698.43  758.25  -5.54   185.84  
-5.54   
1 1 1 -39 4  18 o 18 366.48  170.26 -339.80  696.87  96.66   0.72    77.60   
-179.28 
1 1 1 -39 4  19 o 19 365.48  170.21 -351.90  702.01  125.73  83.43   169.63  
-96.57  
1 1 1 -39 4  20 o 16 618.65  208.34 1151.31  708.14  676.87  60.90   23.15   
60.90   
1 1 1 -39 4  21 o 7  321.71  155.46 -801.52  703.95  33.20   -27.26  114.20  
152.74  
1 1 1 -39 4  22 o 7  554.79  204.80 891.32   695.59  582.14  27.67   120.08  
27.67   
1 1 1 -39 4  23 o 4  379.80  174.21 -186.23  701.46  158.85  118.79  126.21  
-61.21  
1 1 1 -39 4  24 o 5  258.02  128.80 -1441.94 633.66  36.96   -4.70   177.03  
-4.70   
1 1 1 -39 4  25 o 7  434.61  188.76 231.83   706.93  173.41  -130.49 18.11   
49.51   
1 1 1 -39 4  26 o 14 478.84  193.32 553.37   663.75  296.72  33.90   80.98   
33.90   
1 1 1 -39 4  27 o 10 480.26  201.26 510.07   754.66  117.57  66.85   52.97   
66.85   
1 1 1 -39 4  28 o 15 456.55  191.18 430.39   680.09  342.50  -19.92  168.45  
160.08  
1 1 1 -39 4  29 o 1  381.95  178.61 -268.62  782.91  145.31  -80.07  181.92  
99.93   
1 1 1 -39 5  1  o 16 487.53  205.38 362.98   792.70  197.39  170.20  43.39   
170.20  
1 1 1 -39 5  2  o 9  511.18  206.75 537.79   761.12  239.22  118.42  78.29   
118.42  
1 1 1 -39 5  3  o 6  1019.08 184.94 2842.08  841.83  1264.14 128.53  213.66  
128.53  
1 1 1 -39 5  4  o 5  890.17  201.75 2245.52  813.77  938.84  -85.56  134.05  
94.44   
1 1 1 -39 5  5  o 15 667.85  218.91 1297.40  781.81  493.87  -154.32 470.97  
25.68   
1 1 1 -39 5  6  o 2  573.83  219.38 847.92   815.94  381.90  -71.35  434.01  
108.65  
1 1 1 -39 5  7  o 13 576.61  211.84 885.75   743.30  487.01  175.64  217.15  
175.64  
1 1 1 -39 5  8  o 4  430.52  190.97 5.95     762.25  129.76  -135.02 522.17  
44.98   
1 1 1 -39 5  9  o 12 362.81  169.67 -446.98  706.72  92.89   61.94   834.15  
61.94   
1 1 1 -39 5  10 o 14 582.24  217.95 900.96   793.24  375.82  173.77  506.81  
-6.23   
1 1 1 -39 5  11 o 19 465.95  191.63 377.82   665.72  311.69  98.90   166.56  
-81.10  
1 1 1 -39 5  12 o 6  586.33  215.68 942.44   770.67  622.42  -174.83 188.87  
-174.83 
1 1 1 -39 5  13 o 6  441.30  188.72 222.08   686.66  247.22  -112.24 111.01  
67.76   
1 1 1 -39 5  14 o 8  1085.52 160.73 3101.42  809.11  1228.82 59.78   119.04  
-120.22 
1 1 1 -39 5  15 o 15 825.73  198.04 1966.73  749.71  724.35  122.63  474.48  
-57.37  
1 1 1 -39 5  16 o 16 531.82  206.82 711.29   732.85  327.68  -1.48   472.11  
178.52  
1 1 1 -39 5  17 o 2  543.95  204.95 789.34   703.68  296.36  119.71  587.75  
-60.29  
1 1 1 -39 5  18 o 11 294.21  144.61 -1115.47 679.15  2.88    -60.23  177.46  
119.77  
1 1 1 -39 5  19 o 10 921.22  187.76 2420.58  774.31  1429.88 -100.51 764.40  
-100.51 
1 1 1 -39 5  20 o 9  648.74  210.81 1288.61  725.04  836.70  124.14  356.43  
124.14  
1 1 1 -39 5  21 o 1  497.69  202.36 586.64   734.00  428.19  78.79   57.93   
-101.21 
1 1 1 -39 5  22 o 14 888.00  179.57 2250.80  713.62  1330.75 55.99   1095.97 
55.99   
1 1 1 -39 5  23 o 13 678.65  212.84 1443.44  744.42  846.85  -86.70  238.89  
-86.70  
1 1 1 -39 5  24 o 18 823.69  187.49 1982.68  700.31  806.58  73.16   327.40  
-106.84 
1 1 1 -39 5  25 o 10 787.09  207.16 1915.02  766.52  1060.05 -107.78 371.17  
-107.78 
1 1 1 -39 5  26 o 8  1002.77 156.55 2734.11  728.00  1388.60 77.76   397.13  
77.76   
1 1 1 -39 5  27 o 6  719.80  216.21 1680.48  779.35  1043.43 -155.96 549.77  
-155.96 
1 1 1 -39 5  28 o 2  991.70  164.41 2732.29  756.13  1364.75 24.10   360.60  
24.10   
1 1 1 -39 5  29 o 19 602.28  217.38 1199.29  779.63  694.67  -140.72 348.12  
-140.72 
1 1 1 -39 6  1  o 15 592.65  216.27 956.67   773.60  575.94  -167.24 48.23   
-167.24 
1 1 1 -39 6  2  o 7  571.66  215.94 850.09   782.74  514.82  -15.65  45.64   
164.35  
1 1 1 -39 6  3  o 10 519.17  204.07 614.52   717.85  388.83  158.14  70.08   
158.14  
1 1 1 -39 6  4  o 10 330.23  159.99 -1005.70 763.22  14.75   157.72  409.04  
157.72  
1 1 1 -39 6  5  o 5  850.92  190.82 2019.74  734.30  1244.59 160.95  816.73  
160.95  
1 1 1 -39 6  6  o 16 636.81  217.81 1160.94  773.99  639.70  -155.54 18.74   
24.46   
1 1 1 -39 6  7  o 19 814.23  193.13 1862.37  719.17  1151.53 65.92   648.59  
65.92   
1 1 1 -39 6  8  o 15 527.94  211.97 610.94   791.74  301.64  -109.24 470.43  
70.76   
1 1 1 -39 6  9  o 6  1111.77 140.29 3133.75  723.29  1116.30 -10.00  392.06  
170.00  
1 1 1 -39 6  10 o 1  1787.40 115.69 7887.43  958.92  2627.47 -142.28 958.64  
-142.28 
1 1 1 -39 6  11 o 5  1401.59 120.77 4883.82  784.99  2449.02 85.55   1631.48 
85.55   
1 1 1 -39 6  12 f 0  1091.40 160.73 3124.78  813.49  1777.66 -102.90 1087.30 
-102.90 
1 1 1 -39 6  13 o 7  1653.54 109.58 6736.58  840.30  2379.22 108.10  770.51  
108.10  
1 1 1 -39 6  14 o 12 604.95  213.81 1053.21  750.71  647.00  -99.64  102.40  
-99.64  
1 1 1 -39 6  15 o 3  1006.10 162.36 2678.51  757.55  1317.45 30.18   288.07  
30.18   
1 1 1 -39 6  16 o 5  549.79  205.94 812.16   708.47  529.15  -115.80 15.89   
-115.80 
1 1 1 -39 6  17 o 18 335.64  160.17 -630.71  689.57  66.36   2.06    252.31  
-177.94 
1 1 1 -39 6  18 o 12 1193.94 138.27 3670.75  765.58  1878.00 98.91   921.21  
98.91   
1 1 1 -39 6  19 o 5  594.66  211.44 1046.82  735.18  582.17  -56.36  116.98  
123.64  
1 1 1 -39 6  20 o 2  1119.35 147.81 3303.29  767.28  1836.47 -138.10 1046.40 
-138.10 
1 1 1 -39 6  21 o 18 374.36  171.90 -199.30  684.93  133.53  50.58   185.64  
-129.42 
1 1 1 -39 6  22 o 2  596.26  204.18 1074.12  680.12  670.38  -80.29  100.16  
-80.29  
1 1 1 -39 6  23 o 3  442.89  192.64 241.22   738.22  95.26   -54.28  17.47   
-54.28  
1 1 1 -39 6  24 o 6  725.58  207.20 1630.22  731.98  900.70  112.09  195.29  
112.09  
1 1 1 -39 6  25 o 14 999.53  184.60 2891.23  823.52  1679.07 65.05   1100.17 
65.05   
1 1 1 -39 6  26 o 14 1622.13 111.30 6636.69  837.27  2797.39 -97.97  1628.04 
-97.97  
1 1 1 -39 6  27 o 19 303.25  149.36 -1181.43 745.40  169.79  -83.85  902.77  
-83.85  
1 1 1 -39 6  28 o 10 427.30  190.99 133.25   777.08  165.18  -149.58 501.75  
30.42   
1 1 1 -39 6  29 o 13 481.07  197.74 581.19   708.51  278.88  -145.23 90.89   
-145.23 
1 1 1 -39 7  1  o 6  693.48  222.49 1424.86  809.35  866.95  19.66   453.06  
19.66   
1 1 1 -39 7  2  o 4  534.13  212.36 652.14   785.62  198.20  -68.77  726.62  
111.23  
1 1 1 -39 7  3  o 5  969.38  181.48 2565.15  785.64  1544.57 77.24   1187.73 
77.24   
1 1 1 -39 7  4  o 5  804.73  205.62 1862.01  770.27  1050.66 -30.47  404.40  
-30.47  
1 1 1 -39 7  5  o 14 817.89  199.12 1899.85  749.21  794.59  -89.00  251.24  
91.00   
1 1 1 -39 7  6  o 12 575.30  213.48 877.54   757.75  509.31  165.04  247.31  
165.04  
1 1 1 -39 7  7  o 6  942.30  182.69 2433.06  769.83  1183.97 -56.52  228.80  
-56.52  
1 1 1 -39 7  8  o 16 994.80  187.39 2730.21  832.78  1365.99 18.31   469.90  
18.31   
1 1 1 -39 7  9  o 13 548.27  202.29 784.12   678.46  502.63  14.16   161.73  
14.16   
1 1 1 -39 7  10 o 17 411.95  187.11 -154.90  777.28  187.46  -36.50  216.09  
143.50  
1 1 1 -39 7  11 o 16 963.71  158.74 2430.03  709.42  1032.29 67.35   176.29  
-112.65 
1 1 1 -39 7  12 o 4  795.02  203.49 1840.91  753.44  1104.39 -57.13  528.68  
-57.13  
1 1 1 -39 7  13 o 9  741.74  204.97 1615.35  728.03  940.89  -119.62 296.04  
-119.62 
1 1 1 -39 7  14 o 14 967.59  176.75 2575.74  763.66  1507.36 0.59    863.40  
0.59    
1 1 1 -39 7  15 o 1  267.51  133.08 -1405.73 648.78  31.47   27.94   170.63  
27.94   
1 1 1 -39 7  16 o 9  349.96  164.44 -479.10  689.06  45.54   -103.00 394.92  
77.00   
1 1 1 -39 7  17 o 5  1013.07 158.22 2719.99  743.33  1331.40 158.57  273.21  
158.57  
1 1 1 -39 7  18 o 19 368.62  171.27 -327.80  705.48  126.69  64.49   137.84  
-115.51 
1 1 1 -39 7  19 o 12 764.02  198.61 1737.14  710.09  784.09  43.09   197.85  
-136.91 
1 1 1 -39 7  20 o 4  409.70  179.80 122.46   654.89  214.19  -164.31 198.52  
15.69   
1 1 1 -39 7  21 o 1  1076.85 156.03 3112.76  779.17  1502.13 45.27   440.01  
45.27   
1 1 1 -39 7  22 o 16 997.52  160.21 2691.72  741.12  1661.78 -134.06 1367.69 
-134.06 
1 1 1 -39 7  23 o 18 315.44  153.88 -993.86  735.22  108.07  -2.83   733.24  
-2.83   
1 1 1 -39 7  24 o 5  563.94  206.71 941.64   707.35  546.42  -146.91 209.60  
-146.91 
1 1 1 -39 7  25 o 2  847.51  204.32 2207.49  794.83  1174.43 67.37   413.75  
67.37   
1 1 1 -39 7  26 o 3  380.22  175.98 -219.36  735.53  140.22  -29.86  72.35   
150.14  
1 1 1 -39 7  27 o 12 1086.60 156.19 3221.82  787.06  1529.84 175.25  450.73  
175.25  
1 1 1 -39 7  28 o 15 946.43  199.42 2744.89  847.86  1551.23 57.45   984.69  
57.45   
1 1 1 -39 7  29 o 7  866.73  186.35 2260.79  727.50  1171.23 -119.92 307.82  
-119.92 
1 1 1 -39 8  1  o 17 898.99  198.40 2295.97  804.97  1346.28 121.23  830.56  
121.23  
1 1 1 -39 8  2  o 18 1541.76 119.49 5898.16  854.34  2229.51 -56.73  878.15  
-56.73  
1 1 1 -39 8  3  o 17 1234.64 139.80 3871.34  800.45  1842.68 130.01  869.49  
130.01  
1 1 1 -39 8  4  o 5  1576.76 117.87 6153.85  861.85  1764.18 -5.61   189.26  
174.39  
1 1 1 -39 8  5  o 9  532.04  209.56 665.60   758.45  361.36  165.42  345.01  
-14.58  
1 1 1 -39 8  6  o 15 1024.34 162.07 2744.76  769.90  1154.49 31.32   49.71   
-148.68 
1 1 1 -39 8  7  o 9  1863.81 108.55 8521.32  938.22  2821.72 113.42  1215.27 
113.42  
1 1 1 -39 8  8  o 5  1116.02 161.63 3263.21  836.50  1929.31 -102.73 1563.38 
-102.73 
1 1 1 -39 8  9  o 12 745.84  209.55 1635.06  754.60  1006.51 101.42  579.66  
101.42  
1 1 1 -39 8  10 o 11 486.47  201.68 434.18   745.22  354.30  162.11  30.57   
-17.89  
1 1 1 -39 8  11 o 17 1087.90 145.08 3045.85  731.96  1380.29 137.58  226.58  
137.58  
1 1 1 -39 8  12 o 14 1644.55 113.40 6696.37  864.83  2386.29 1.05    834.00  
1.05    
1 1 1 -39 8  13 o 6  821.70  184.21 1898.10  684.48  1201.36 126.17  694.44  
126.17  
1 1 1 -39 8  14 f 0  743.75  206.85 1639.15  738.97  1003.47 63.39   455.36  
63.39   
1 1 1 -39 8  15 o 17 833.47  188.01 1976.05  709.41  1172.03 -63.01  514.19  
-63.01  
1 1 1 -39 8  16 o 10 545.46  207.12 798.38   723.25  552.42  129.52  224.37  
129.52  
1 1 1 -39 8  17 o 4  995.76  160.69 2645.11  742.04  1253.57 -152.59 162.42  
-152.59 
1 1 1 -39 8  18 o 17 853.86  197.17 2138.94  765.54  1224.68 103.98  524.60  
103.98  
1 1 1 -39 8  19 o 1  904.22  182.36 2334.26  737.89  1492.16 -100.15 1075.12 
-100.15 
1 1 1 -39 8  20 o 8  812.26  194.49 1957.11  723.98  1105.69 -126.21 388.47  
-126.21 
1 1 1 -39 8  21 o 8  630.60  213.64 1238.98  744.62  797.80  130.91  389.98  
130.91  
1 1 1 -39 8  22 o 3  491.05  194.03 599.11   652.15  282.06  -103.09 454.10  
76.91   
1 1 1 -39 8  23 o 1  393.89  178.84 -76.32   708.55  129.21  179.79  74.61   
-0.21   
1 1 1 -39 8  24 o 5  550.49  206.94 885.33   716.60  534.93  27.91   122.79  
27.91   
1 1 1 -39 8  25 o 18 465.62  198.86 405.74   760.68  302.49  89.52   85.61   
89.52   
1 1 1 -39 8  26 o 18 306.80  151.12 -1139.13 748.70  5.75    -140.16 403.49  
39.84   
1 1 1 -39 8  27 o 14 512.74  202.90 727.10   714.07  418.89  -176.59 228.02  
3.41    
1 1 1 -39 8  28 o 15 877.47  210.46 2454.70  846.67  1207.29 55.88   384.60  
55.88   
1 1 1 -39 9  1  o 6  1323.95 134.93 4446.48  828.47  1928.23 90.65   841.54  
90.65   
1 1 1 -39 9  2  f 0  776.53  209.09 1771.71  769.80  751.24  -64.01  196.85  
115.99  
1 1 1 -39 9  3  o 4  1035.21 161.12 2811.64  773.48  960.06  105.17  453.38  
-74.83  
1 1 1 -39 9  4  o 7  812.48  193.84 1875.85  721.21  882.07  -56.95  23.73   
123.05  
1 1 1 -39 9  5  o 18 649.29  216.12 1236.88  761.97  742.86  -170.97 240.23  
-170.97 
1 1 1 -39 9  6  o 5  1118.57 146.25 3215.71  758.66  1333.42 150.39  86.06   
150.39  
1 1 1 -39 9  7  o 12 1137.91 153.77 3365.05  811.44  1304.50 -33.43  33.04   
146.57  
1 1 1 -39 9  8  o 9  1108.47 154.59 3201.13  794.69  1301.79 153.37  32.07   
153.37  
1 1 1 -39 9  9  o 12 354.53  167.21 -557.53  725.42  46.19   -176.50 118.71  
3.50    
1 1 1 -39 9  10 o 14 499.06  201.73 532.48   723.92  170.55  -113.75 693.46  
66.25   
1 1 1 -39 9  11 o 5  355.43  166.58 -447.02  691.93  14.38   48.01   518.48  
-131.99 
1 1 1 -39 9  12 o 11 598.48  212.00 1027.98  738.45  580.89  -133.71 51.56   
46.29   
1 1 1 -39 9  13 o 16 755.88  191.10 1640.25  670.62  1002.49 -27.72  401.79  
-27.72  
1 1 1 -39 9  14 o 6  484.05  198.90 468.50   716.57  359.95  138.63  134.31  
-41.37  
1 1 1 -39 9  15 o 4  833.10  184.58 1967.81  694.24  1249.48 10.83   689.63  
10.83   
1 1 1 -39 9  16 o 7  289.40  143.06 -1317.01 707.94  0.88    73.84   147.23  
73.84   
1 1 1 -39 9  17 o 8  402.40  178.72 25.89    670.44  30.75   -4.83   747.18  
175.17  
1 1 1 -39 9  18 o 19 545.83  210.24 825.18   753.54  569.04  -168.77 117.87  
-168.77 
1 1 1 -39 9  19 o 2  879.56  191.64 2266.90  759.99  1128.51 -16.91  232.35  
-16.91  
1 1 1 -39 9  20 o 13 727.58  206.58 1630.23  729.60  982.91  169.97  701.96  
169.97  
1 1 1 -39 9  21 o 12 481.66  201.73 476.36   757.48  362.99  -55.41  59.76   
-55.41  
1 1 1 -39 9  22 o 3  418.16  184.63 117.05   701.41  187.39  48.62   362.90  
-131.38 
1 1 1 -39 9  23 o 15 595.38  217.74 1094.69  784.45  515.61  -149.81 241.81  
30.19   
1 1 1 -39 9  24 o 2  411.40  184.96 34.54    738.36  187.57  67.83   61.74   
-112.17 
1 1 1 -39 9  25 o 2  362.94  170.18 -360.59  725.09  70.54   -62.32  497.11  
117.68  
1 1 1 -39 9  26 o 19 820.11  208.25 2111.75  793.77  1055.09 -39.36  210.53  
-39.36  
1 1 1 -39 9  27 o 3  521.49  199.23 790.30   672.53  252.13  92.79   631.48  
-87.21  
1 1 1 -39 9  28 o 2  438.63  194.26 236.76   784.59  287.36  86.92   138.93  
-93.08  
1 1 1 -39 10 1  o 11 400.58  180.80 -100.88  712.49  20.04   148.15  8.44    
-31.85  
1 1 1 -39 10 2  o 17 453.46  194.39 248.57   731.68  181.36  -178.36 475.49  
1.64    
1 1 1 -39 10 3  o 7  491.47  200.47 489.30   722.61  328.12  98.75   225.57  
-81.25  
1 1 1 -39 10 4  o 19 576.24  205.38 923.63   694.00  417.62  58.67   345.24  
-121.33 
1 1 1 -39 10 5  o 17 1133.96 155.26 3356.71  816.44  1475.48 -157.77 362.14  
-157.77 
1 1 1 -39 10 6  o 10 1752.23 109.51 7565.54  889.85  2476.08 78.80   830.18  
78.80   
1 1 1 -39 10 7  o 13 1065.00 164.14 3001.48  810.68  1679.70 159.87  1012.95 
159.87  
1 1 1 -39 10 8  o 18 678.73  206.00 1354.48  705.03  653.49  -150.80 148.14  
29.20   
1 1 1 -39 10 9  o 10 498.18  203.70 510.34   748.00  386.76  -7.33   22.83   
172.67  
1 1 1 -39 10 10 o 18 718.38  205.88 1523.34  721.40  709.35  152.87  153.90  
-27.13  
1 1 1 -39 10 11 o 4  1474.62 125.65 5470.88  859.25  1805.84 -62.76  109.88  
-62.76  
1 1 1 -39 10 12 o 18 898.71  187.89 2282.75  757.69  1326.31 167.06  688.87  
167.06  
1 1 1 -39 10 13 o 9  818.66  186.71 1904.89  693.38  1090.06 -83.03  386.79  
-83.03  
1 1 1 -39 10 14 o 16 386.93  177.32 -219.72  724.85  175.01  78.23   172.23  
-101.77 
1 1 1 -39 10 15 o 2  603.49  204.67 1070.39  683.37  662.13  32.99   83.53   
32.99   
1 1 1 -39 10 16 o 10 815.63  206.03 1993.71  780.01  1205.16 69.17   649.87  
69.17   
1 1 1 -39 10 17 o 10 750.74  193.71 1663.58  678.69  1054.60 54.32   513.02  
54.32   
1 1 1 -39 10 18 o 9  408.49  184.21 -18.03   738.07  135.47  -107.87 23.77   
72.13   
1 1 1 -39 10 19 o 18 378.10  174.06 -213.54  707.17  141.18  -6.15   207.51  
173.85  
1 1 1 -39 10 20 o 6  384.13  174.68 -109.20  681.82  95.33   -35.42  516.55  
144.58  
1 1 1 -39 10 21 o 17 400.31  182.26 -101.67  747.26  185.33  -94.34  232.69  
85.66   
1 1 1 -39 10 22 o 4  1044.70 155.28 2932.84  752.30  1455.73 34.03   463.41  
34.03   
1 1 1 -39 10 23 o 10 687.73  221.52 1536.43  801.76  771.29  -64.47  51.69   
-64.47  
1 1 1 -39 10 24 o 1  388.56  179.35 -191.37  757.35  133.54  -49.96  39.99   
130.04  
1 1 1 -39 10 25 o 4  684.16  205.08 1475.63  701.68  715.26  -2.23   120.90  
177.77  
1 1 1 -39 10 26 o 2  457.78  196.97 373.81   756.17  216.90  176.77  515.81  
-3.23   
1 1 1 -39 10 27 o 7  540.25  208.56 887.64   742.44  252.04  -100.28 137.48  
-100.28 
1 1 1 -39 11 1  o 16 501.96  199.05 578.37   688.63  375.22  24.86   110.32  
-155.14 
1 1 1 -39 11 2  o 18 455.80  195.55 257.03   741.47  264.26  -130.90 222.02  
49.10   
1 1 1 -39 11 3  o 3  1128.73 145.08 3284.99  759.44  1810.94 111.30  1157.66 
111.30  
1 1 1 -39 11 4  o 5  1402.88 125.84 4947.39  818.70  1834.82 -44.91  429.90  
-44.91  
1 1 1 -39 11 5  o 10 907.00  191.29 2329.29  779.50  1101.56 98.85   193.21  
98.85   
1 1 1 -39 11 6  o 12 491.30  194.69 542.25   658.35  253.50  100.55  69.71   
100.55  
1 1 1 -39 11 7  o 2  1600.66 119.53 6393.86  887.30  2107.74 -1.71   459.75  
-1.71   
1 1 1 -39 11 8  o 18 1342.33 125.09 4528.49  778.68  1987.62 119.40  871.85  
119.40  
1 1 1 -39 11 9  o 17 438.99  193.07 118.17   758.50  238.83  -48.49  257.50  
131.51  
1 1 1 -39 11 10 o 16 847.73  185.40 2028.43  708.80  1079.08 92.19   285.97  
92.19   
1 1 1 -39 11 11 o 17 880.97  197.66 2241.75  787.58  881.28  -38.71  249.31  
141.29  
1 1 1 -39 11 12 o 14 914.72  187.48 2368.96  767.89  1412.03 145.94  821.33  
145.94  
1 1 1 -39 11 13 o 8  496.77  199.75 558.82   704.63  439.02  -31.27  25.00   
-31.27  
1 1 1 -39 11 14 o 6  983.93  183.68 2727.88  806.96  1370.56 142.38  486.12  
142.38  
1 1 1 -39 11 15 o 7  503.83  200.86 610.21   704.63  387.70  -15.80  226.53  
164.20  
1 1 1 -39 11 16 o 18 457.15  196.91 298.67   757.17  339.60  93.65   103.84  
-86.35  
1 1 1 -39 11 17 o 16 1000.18 158.84 2696.23  736.75  976.06  3.95    404.67  
-176.05 
1 1 1 -39 11 18 o 1  443.09  192.08 252.34   729.31  290.80  138.00  69.89   
-42.00  
1 1 1 -39 11 19 o 17 597.60  214.28 1092.96  756.45  693.90  84.68   213.64  
84.68   
1 1 1 -39 11 20 o 15 545.35  202.08 850.32   678.48  488.43  46.91   121.01  
-133.09 
1 1 1 -39 11 21 o 4  318.96  154.77 -882.44  719.04  18.45   -143.73 161.79  
36.27   
1 1 1 -39 11 22 o 11 542.27  205.59 843.41   711.68  299.60  76.83   560.15  
-103.17 
1 1 1 -39 11 23 o 8  721.55  213.40 1663.80  763.31  923.42  12.76   289.51  
12.76   
1 1 1 -39 11 24 o 6  960.39  192.44 2741.29  826.86  1069.79 145.15  134.76  
-34.85  
1 1 1 -39 11 25 o 18 490.86  198.93 608.48   706.51  435.34  -156.17 91.01   
-156.17 
1 1 1 -39 11 26 o 10 778.94  216.08 1978.01  807.39  1077.78 161.40  455.26  
161.40  
1 1 1 -39 11 27 o 10 425.28  190.63 140.19   779.16  252.29  155.46  170.02  
-24.54  
1 1 1 -39 12 1  o 6  338.16  160.83 -596.93  686.00  9.82    173.15  432.14  
-6.85   
1 1 1 -39 12 2  o 18 895.19  186.35 2258.83  748.04  1142.40 27.44   343.37  
27.44   
1 1 1 -39 12 3  o 17 402.57  180.06 -36.07   691.73  143.34  143.92  351.51  
-36.08  
1 1 1 -39 12 4  o 12 1208.27 139.48 3743.35  781.57  1675.20 57.85   612.18  
57.85   
1 1 1 -39 12 5  o 3  1719.34 109.03 7297.70  869.36  2488.98 -79.79  980.48  
-79.79  
1 1 1 -39 12 6  o 19 1572.69 112.39 6129.91  819.70  2319.60 78.88   991.91  
78.88   
1 1 1 -39 12 7  o 7  917.61  191.71 2394.61  789.25  1238.65 -51.01  460.46  
-51.01  
1 1 1 -39 12 8  o 13 359.38  165.82 -284.53  646.48  63.20   31.09   112.54  
-148.91 
1 1 1 -39 12 9  o 1  543.37  211.09 767.70   762.99  481.02  -39.22  60.83   
140.78  
1 1 1 -39 12 10 o 2  1154.25 136.51 3412.63  730.73  1667.98 71.95   681.68  
71.95   
1 1 1 -39 12 11 o 5  445.92  193.02 220.35   734.39  298.42  -99.98  172.63  
80.02   
1 1 1 -39 12 12 o 8  367.30  171.56 -379.90  719.78  76.70   57.82   466.43  
-122.18 
1 1 1 -39 12 13 o 8  459.03  193.84 346.95   708.94  290.17  141.03  285.83  
-38.97  
1 1 1 -39 12 14 o 12 662.61  218.59 1363.19  779.54  829.89  -144.58 317.34  
-144.58 
1 1 1 -39 12 15 o 3  422.73  185.02 151.74   689.64  182.45  -132.69 432.32  
47.31   
1 1 1 -39 12 16 o 7  554.08  210.04 881.33   742.73  415.70  173.15  332.32  
-6.85   
1 1 1 -39 12 17 f 0  521.61  204.66 724.46   720.92  474.28  -107.64 16.52   
72.36   
1 1 1 -39 12 18 o 13 460.45  193.44 396.43   700.05  49.77   161.67  18.40   
161.67  
1 1 1 -39 12 19 f 0  335.98  161.59 -733.09  737.20  13.80   173.46  464.37  
-6.54   
1 1 1 -39 12 20 o 18 1048.26 154.33 2945.08  750.24  1390.05 -76.27  337.86  
-76.27  
1 1 1 -39 12 21 o 13 781.26  212.07 1907.64  787.94  1027.31 146.74  361.90  
146.74  
1 1 1 -39 12 22 o 8  490.10  202.57 561.08   748.33  404.89  -42.70  19.01   
137.30  
1 1 1 -39 12 23 o 2  377.17  174.25 -209.00  716.94  159.05  104.09  151.10  
-75.91  
1 1 1 -39 12 24 o 9  592.85  223.62 1130.07  838.47  713.39  -105.87 340.69  
-105.87 
1 1 1 -39 12 25 o 13 374.85  173.41 -205.82  713.08  146.43  124.30  111.97  
-55.70  
1 1 1 -39 12 26 o 10 516.20  212.03 739.10   814.01  454.32  70.09   83.67   
-109.91 
1 1 1 -39 13 1  o 7  1791.64 110.70 7961.43  919.77  2410.75 145.56  704.50  
145.56  
1 1 1 -39 13 2  o 18 559.48  207.40 866.09   714.85  569.50  -73.20  130.03  
-73.20  
1 1 1 -39 13 3  o 11 460.41  190.98 381.34   668.89  282.48  177.82  283.35  
-2.18   
1 1 1 -39 13 4  o 9  566.68  209.74 895.32   730.52  380.02  49.96   422.79  
-130.04 
1 1 1 -39 13 5  o 17 383.57  175.12 -196.84  699.60  97.78   106.30  467.86  
-73.70  
1 1 1 -39 13 6  o 9  515.43  203.74 644.65   719.32  473.74  74.83   84.84   
74.83   
1 1 1 -39 13 7  o 13 661.14  213.26 1318.72  742.84  819.46  148.52  490.57  
148.52  
1 1 1 -39 13 8  o 10 389.84  176.87 -120.54  690.65  103.41  24.04   487.15  
-155.96 
1 1 1 -39 13 9  o 12 951.28  182.59 2542.32  776.78  1200.31 165.92  254.98  
165.92  
1 1 1 -39 13 10 o 17 628.51  205.07 1174.31  686.04  667.75  -49.49  427.62  
-49.49  
1 1 1 -39 13 11 o 3  305.05  149.10 -1038.90 700.92  14.23   61.46   196.96  
-118.54 
1 1 1 -39 13 12 o 16 458.60  191.46 379.60   678.94  135.01  -82.52  669.36  
97.48   
1 1 1 -39 13 13 o 13 601.00  214.56 1087.81  757.76  636.04  23.95   47.70   
23.95   
1 1 1 -39 13 14 o 1  820.28  200.49 2014.74  757.27  1178.50 -3.46   593.17  
-3.46   
1 1 1 -39 13 15 o 1  750.26  204.25 1717.97  729.59  935.06  -161.47 248.81  
-161.47 
1 1 1 -39 13 16 o 18 652.07  204.78 1305.13  688.79  618.20  18.05   188.36  
-161.95 
1 1 1 -39 13 17 o 10 653.74  210.58 1329.23  724.51  834.09  137.26  389.00  
137.26  
1 1 1 -39 13 18 o 6  722.32  208.19 1614.15  735.61  815.76  -135.38 50.86   
-135.38 
1 1 1 -39 13 19 o 7  1462.44 127.58 5487.16  865.21  2283.20 71.88   1111.86 
71.88   
1 1 1 -39 13 20 o 11 616.37  203.77 1164.02  677.39  672.26  -80.50  323.75  
-80.50  
1 1 1 -39 13 21 o 2  984.81  185.54 2819.10  816.31  1580.51 153.40  979.29  
153.40  
1 1 1 -39 13 22 o 10 1116.44 165.18 3448.75  855.21  1577.93 -24.25  537.32  
-24.25  
1 1 1 -39 13 23 o 11 776.14  203.99 1876.74  743.86  856.80  -88.87  59.80   
91.13   
1 1 1 -39 13 25 o 9  462.27  193.24 474.43   692.99  255.49  -146.17 388.41  
33.83   
1 1 1 -39 13 26 o 6  539.63  250.55 573.68   1506.28 522.69  172.35  267.69  
172.35  
1 1 1 -39 14 1  o 14 712.22  213.24 1552.46  758.90  694.39  -16.12  121.96  
163.88  
1 1 1 -39 14 2  o 19 748.02  200.57 1660.40  710.22  984.38  -167.78 701.19  
-167.78 
1 1 1 -39 14 3  o 1  440.19  189.21 239.24   696.48  280.26  108.88  33.91   
-71.12  
1 1 1 -39 14 4  o 10 599.81  210.92 1061.48  729.72  390.98  -121.72 487.75  
58.28   
1 1 1 -39 14 5  o 2  295.31  144.29 -985.47  654.73  3.97    18.18   139.84  
-161.82 
1 1 1 -39 14 6  o 16 428.11  188.28 120.98   721.30  259.27  -84.21  137.67  
95.79   
1 1 1 -39 14 7  o 19 358.87  164.88 -237.16  631.17  39.89   155.78  34.09   
-24.22  
1 1 1 -39 14 8  o 4  386.82  175.59 -117.20  682.18  149.84  14.53   86.33   
-165.47 
1 1 1 -39 14 9  o 11 579.38  210.18 974.62   729.65  610.19  -163.62 110.65  
-163.62 
1 1 1 -39 14 10 o 18 326.72  156.73 -686.40  682.09  18.82   -26.77  411.20  
153.23  
1 1 1 -39 14 11 o 16 759.59  211.45 1772.51  771.85  953.92  110.02  275.86  
110.02  
1 1 1 -39 14 12 o 2  684.93  205.01 1432.08  701.55  872.25  -19.42  357.60  
-19.42  
1 1 1 -39 14 13 o 11 382.75  177.22 -260.74  746.79  89.59   178.19  49.00   
-1.81   
1 1 1 -39 14 14 o 19 449.79  191.67 325.64   703.86  293.48  36.21   24.52   
-143.79 
1 1 1 -39 14 15 o 9  656.88  211.14 1343.95  728.62  796.47  -55.67  248.16  
-55.67  
1 1 1 -39 14 16 o 2  974.76  174.02 2673.69  758.31  1381.14 169.53  556.17  
169.53  
1 1 1 -39 14 17 o 18 966.80  174.79 2634.37  754.92  1199.54 -21.23  187.97  
-21.23  
1 1 1 -39 14 18 o 18 335.28  161.31 -734.16  736.09  38.45   130.38  298.14  
-49.62  
1 1 1 -39 14 19 o 15 648.38  214.23 1327.19  748.76  767.58  96.10   322.97  
96.10   
1 1 1 -39 14 20 o 12 644.15  214.20 1324.06  748.50  415.70  -30.40  603.52  
149.60  
1 1 1 -39 14 21 o 15 419.37  185.50 140.22   712.39  256.76  90.21   93.24   
-89.79  
1 1 1 -39 14 22 o 9  1380.72 136.66 5012.96  875.01  2088.11 21.73   904.13  
21.73   
1 1 1 -39 14 23 o 4  463.70  196.26 433.49   729.49  364.87  -16.10  71.89   
163.90  
1 1 1 -39 14 24 o 11 1042.99 166.73 3054.53  806.45  1585.23 56.74   787.79  
56.74   
1 1 1 -39 14 25 o 1  630.06  224.12 1361.13  826.09  716.03  -152.22 134.38  
-152.22 
1 1 1 -39 15 1  o 8  1011.37 167.25 2782.72  784.42  1374.47 23.69   548.87  
23.69   
1 1 1 -39 15 2  o 12 1168.24 146.50 3581.33  793.67  1316.77 -159.68 10.44   
-159.68 
1 1 1 -39 15 3  o 11 504.28  200.43 622.18   699.62  397.59  71.92   139.05  
-108.08 
1 1 1 -39 15 4  o 9  341.79  161.29 -502.27  676.65  74.34   94.12   184.00  
-85.88  
1 1 1 -39 15 5  o 11 396.06  178.12 -41.16   685.34  152.80  104.12  353.09  
-75.88  
1 1 1 -39 15 6  o 11 521.30  203.65 705.71   712.23  384.69  23.55   257.97  
-156.45 
1 1 1 -39 15 7  o 11 650.75  205.38 1284.02  691.77  748.65  169.47  189.86  
169.47  
1 1 1 -39 15 8  o 14 540.29  207.45 801.82   732.17  191.49  -48.55  765.51  
131.45  
1 1 1 -39 15 9  o 13 892.97  188.60 2308.62  756.84  1079.90 66.33   178.29  
66.33   
1 1 1 -39 15 10 o 2  567.52  206.88 944.75   707.66  541.42  150.26  286.78  
150.26  
1 1 1 -39 15 11 o 5  579.58  215.04 1004.92  768.80  559.12  139.68  291.10  
139.68  
1 1 1 -39 15 12 o 4  702.07  205.37 1513.95  710.68  893.76  46.30   376.30  
46.30   
1 1 1 -39 15 13 o 9  749.85  216.46 1772.13  794.63  861.99  -107.84 91.30   
-107.84 
1 1 1 -39 15 14 o 12 571.47  211.61 968.57   743.72  606.60  -167.62 279.96  
-167.62 
1 1 1 -39 15 15 o 15 405.67  181.68 16.98    706.24  55.09   -78.83  7.83    
101.17  
1 1 1 -39 15 16 o 17 532.56  211.42 762.97   777.60  335.32  -102.75 159.65  
-102.75 
1 1 1 -39 15 17 o 11 599.67  207.93 1099.33  707.13  615.11  109.12  320.20  
109.12  
1 1 1 -39 15 18 o 5  887.47  190.42 2316.57  761.10  945.01  -160.01 120.34  
19.99   
1 1 1 -39 15 19 o 16 467.22  196.40 442.00   722.37  337.30  73.85   112.17  
-106.15 
1 1 1 -39 15 20 o 15 760.20  206.16 1808.16  745.10  940.99  156.78  212.32  
156.78  
1 1 1 -39 15 21 o 7  546.55  213.98 882.74   787.18  521.74  90.31   273.97  
90.31   
1 1 1 -39 15 22 o 7  453.86  194.44 368.42   731.21  319.65  100.20  36.62   
100.20  
1 1 1 -39 15 23 o 2  495.10  202.96 629.90   744.43  406.98  161.89  38.93   
161.89  
1 1 1 -39 15 24 o 8  442.33  192.69 312.56   740.76  171.96  139.58  25.66   
139.58  
1 1 1 -39 16 1  o 15 562.55  203.30 926.13   682.15  523.88  26.15   6.53    
26.15   
1 1 1 -39 16 2  o 12 766.87  207.46 1806.21  755.65  927.00  -68.17  271.83  
-68.17  
1 1 1 -39 16 3  o 13 1298.10 129.72 4331.05  780.89  1761.05 117.04  621.93  
117.04  
1 1 1 -39 16 4  o 19 850.49  191.19 2120.86  735.71  1202.17 -6.68   923.24  
-6.68   
1 1 1 -39 16 5  o 18 714.99  209.96 1585.46  741.41  745.88  126.93  8.77    
-53.07  
1 1 1 -39 16 6  o 16 688.64  208.97 1469.80  725.54  827.48  -143.22 286.66  
-143.22 
1 1 1 -39 16 7  o 17 391.23  177.88 -100.95  706.31  161.96  -32.81  180.48  
147.19  
1 1 1 -39 16 8  o 1  324.56  156.78 -793.04  713.35  36.21   -18.15  556.52  
-18.15  
1 1 1 -39 16 9  o 13 281.70  140.03 -1426.19 710.68  46.42   -176.74 350.60  
-176.74 
1 1 1 -39 16 10 o 2  783.12  205.41 1872.59  755.24  1102.78 113.57  608.73  
113.57  
1 1 1 -39 16 11 o 6  552.47  212.82 872.36   772.21  484.59  -4.67   131.68  
175.33  
1 1 1 -39 16 12 o 10 389.38  176.91 -93.87   696.08  132.67  63.56   45.34   
-116.44 
1 1 1 -39 16 13 o 4  497.16  205.54 560.65   770.63  368.03  8.45    189.17  
-171.55 
1 1 1 -39 16 14 o 11 862.39  193.41 2192.05  754.32  1149.30 118.82  422.88  
118.82  
1 1 1 -39 16 15 o 16 402.08  180.56 0.35     701.84  176.26  -119.05 200.52  
60.95   
1 1 1 -39 16 16 o 17 689.59  221.96 1533.34  805.04  797.21  123.18  184.63  
123.18  
1 1 1 -39 16 17 o 1  1017.85 154.81 2792.93  730.73  1327.28 -85.00  357.60  
-85.00  
1 1 1 -39 16 18 o 8  872.04  199.39 2304.74  789.13  1317.23 97.63   807.99  
97.63   
1 1 1 -39 16 19 o 18 423.31  189.55 92.05    768.45  261.39  -78.58  73.81   
101.42  
1 1 1 -39 16 20 o 5  610.20  209.14 1179.52  713.58  671.93  28.29   421.64  
28.29   
1 1 1 -39 16 21 o 15 446.47  196.76 250.03   791.50  295.16  138.89  214.03  
-41.11  
1 1 1 -39 16 22 o 12 310.79  150.79 -803.66  682.23  8.98    -136.04 92.03   
43.96   
1 1 1 -39 16 23 o 9  522.64  210.00 792.44   777.91  186.62  144.14  97.90   
144.14  
1 1 1 -39 17 1  o 3  1205.74 135.71 3774.09  758.82  1695.69 -61.45  752.59  
-61.45  
1 1 1 -39 17 2  o 6  1074.75 155.44 3098.44  774.73  1537.18 -132.82 751.85  
-132.82 
1 1 1 -39 17 3  o 16 347.73  163.12 -401.12  669.28  66.17   -97.24  356.82  
82.76   
1 1 1 -39 17 4  o 10 538.34  203.91 814.04   699.54  445.72  -130.51 144.25  
49.49   
1 1 1 -39 17 5  o 4  498.20  200.28 605.93   708.11  256.60  142.51  117.89  
142.51  
1 1 1 -39 17 6  o 15 335.63  160.50 -624.09  701.56  35.01   99.32   623.84  
99.32   
1 1 1 -39 17 7  o 15 375.69  174.29 -279.08  726.85  145.15  126.16  192.76  
-53.84  
1 1 1 -39 17 8  o 3  401.63  182.49 -77.20   740.77  164.23  -123.62 37.47   
56.38   
1 1 1 -39 17 9  o 17 844.67  189.10 2085.92  722.13  1185.24 154.77  595.06  
154.77  
1 1 1 -39 17 10 o 5  395.29  181.20 -165.99  757.47  162.83  51.29   242.29  
-128.71 
1 1 1 -39 17 11 o 5  333.56  160.29 -712.16  721.68  43.01   177.61  158.76  
-2.39   
1 1 1 -39 17 12 o 14 636.91  207.15 1249.34  700.04  698.75  7.93    414.96  
7.93    
1 1 1 -39 17 13 o 13 860.19  201.57 2226.92  790.87  1013.53 -115.77 143.23  
-115.77 
1 1 1 -39 17 14 o 15 385.25  177.67 -215.18  741.17  123.10  15.77   197.64  
-164.23 
1 1 1 -39 17 15 o 3  605.52  213.28 1143.05  746.43  425.41  -101.91 419.28  
78.09   
1 1 1 -39 17 16 o 11 504.91  208.14 624.61   787.21  426.65  44.98   44.04   
44.98   
1 1 1 -39 17 17 f 0  582.06  206.71 1046.48  702.45  528.78  -117.28 319.69  
-117.28 
1 1 1 -39 17 18 o 8  842.46  201.42 2177.55  777.44  1247.05 -145.09 966.34  
-145.09 
1 1 1 -39 17 19 o 17 486.56  204.21 536.55   778.98  427.81  41.20   79.17   
41.20   
1 1 1 -39 17 20 o 3  530.82  202.69 822.40   695.82  514.22  -152.23 189.37  
-152.23 
1 1 1 -39 17 21 o 16 508.28  208.57 691.60   786.96  404.50  -4.74   116.85  
-4.74   
1 1 1 -39 17 22 o 1  592.80  221.36 1170.28  817.34  531.76  52.06   168.21  
-127.94 
1 1 1 -39 18 1  o 12 515.22  204.94 686.02   732.02  384.80  -61.52  165.90  
118.48  
1 1 1 -39 18 2  o 5  784.10  201.41 1859.58  736.14  1004.04 -162.21 436.66  
-162.21 
1 1 1 -39 18 3  o 12 1049.27 155.82 2955.19  758.21  1111.67 42.74   76.71   
-137.26 
1 1 1 -39 18 4  o 4  904.12  190.77 2389.00  774.95  908.42  -77.56  143.99  
102.44  
1 1 1 -39 18 5  o 15 353.30  165.89 -422.01  698.08  59.37   -114.05 726.55  
-114.05 
1 1 1 -39 18 6  o 10 356.37  166.30 -332.41  674.17  58.14   -40.93  394.17  
139.07  
1 1 1 -39 18 7  o 13 1265.74 140.09 4188.09  822.32  1550.74 -171.82 265.60  
-171.82 
1 1 1 -39 18 8  o 10 1236.53 143.71 4020.61  824.09  1514.55 -9.95   255.30  
-9.95   
1 1 1 -39 18 9  o 9  517.93  203.72 709.40   715.87  369.41  167.48  240.85  
-12.52  
1 1 1 -39 18 10 o 5  505.66  203.57 636.91   733.02  405.54  70.01   47.61   
-109.99 
1 1 1 -39 18 11 o 19 536.57  206.21 807.26   724.00  431.94  -71.67  152.83  
108.33  
1 1 1 -39 18 12 o 11 702.94  215.55 1568.35  769.25  776.73  178.40  116.64  
178.40  
1 1 1 -39 18 13 o 19 486.49  202.77 519.94   759.65  234.78  43.50   464.31  
-136.50 
1 1 1 -39 18 14 o 2  335.02  160.38 -620.00  705.04  47.56   -84.18  223.93  
95.82   
1 1 1 -39 18 15 o 7  622.18  211.53 1229.10  729.97  696.64  49.94   358.81  
49.94   
1 1 1 -39 18 16 o 18 801.88  213.09 2041.84  806.14  875.68  -176.65 12.37   
3.35    
1 1 1 -39 18 17 o 4  615.02  213.93 1213.48  749.04  559.57  -2.88   180.92  
177.12  
1 1 1 -39 18 18 o 4  577.26  216.22 1045.30  780.92  441.64  135.29  329.03  
-44.71  
1 1 1 -39 18 19 o 18 386.14  177.74 -151.46  737.15  175.00  -91.77  202.68  
88.23   
1 1 1 -39 18 20 o 15 316.93  153.29 -744.68  690.16  11.40   111.05  72.73   
-68.95  
1 1 1 -39 18 21 o 7  584.93  212.07 1113.55  742.76  580.61  -155.38 3.17    
-155.38 
1 1 1 -39 19 1  o 6  732.78  211.02 1680.22  756.11  742.16  -55.17  2.94    
-55.17  
1 1 1 -39 19 2  o 1  994.72  164.74 2705.70  759.93  1378.54 -159.20 676.36  
-159.20 
1 1 1 -39 19 3  o 12 459.24  194.74 375.49   720.47  290.57  -177.37 41.08   
2.63    
1 1 1 -39 19 4  f 0  917.46  199.80 2514.51  826.43  1038.26 1.48    117.22  
1.48    
1 1 1 -39 19 5  o 4  1937.07 105.34 9336.52  946.29  2820.49 167.90  1292.83 
167.90  
1 1 1 -39 19 6  o 4  1497.11 127.18 5751.45  882.96  2164.95 -37.91  1001.86 
-37.91  
1 1 1 -39 19 7  o 3  1173.63 148.05 3656.52  805.80  1745.87 -170.10 955.94  
-170.10 
1 1 1 -39 19 8  o 7  705.59  205.35 1538.03  712.31  742.70  59.46   52.80   
59.46   
1 1 1 -39 19 9  o 4  1228.13 140.47 3958.16  800.03  1864.11 -108.69 1047.57 
-108.69 
1 1 1 -39 19 10 o 7  702.03  217.45 1580.51  780.26  739.58  101.54  47.78   
101.54  
1 1 1 -39 19 11 f 0  405.88  180.88 60.25    692.48  186.93  -89.31  196.62  
90.69   
1 1 1 -39 19 12 o 16 1044.51 163.55 3002.09  792.21  1520.82 -59.42  773.78  
-59.42  
1 1 1 -39 19 13 o 2  1029.22 161.36 2907.46  770.14  1103.58 91.86   101.76  
-88.14  
1 1 1 -39 19 14 o 6  399.51  181.76 -58.16   740.24  197.06  -33.13  96.21   
146.87  
1 1 1 -39 19 15 o 3  824.50  208.13 2128.72  796.39  1041.26 -156.94 299.96  
-156.94 
1 1 1 -39 19 16 o 6  714.94  222.67 1695.44  816.65  928.22  73.65   395.08  
73.65   
1 1 1 -39 19 17 o 3  608.65  212.23 1189.22  737.53  652.12  148.99  92.04   
148.99  
1 1 1 -39 19 18 o 12 1042.80 166.66 3050.18  805.98  1379.88 10.46   432.80  
10.46   
1 1 1 -39 19 19 o 6  460.39  199.28 394.64   782.81  308.71  133.66  9.64    
133.66  
1 1 1 -39 19 20 o 10 729.51  329.53 3492.94  2371.79 960.73  -24.24  401.86  
-24.24  
1 1 1 -39 20 1  o 18 1255.11 138.02 4138.83  803.33  1670.91 88.32   640.33  
88.32   
1 1 1 -39 20 2  o 5  1273.19 139.75 4267.91  825.16  1779.66 -78.85  815.90  
-78.85  
1 1 1 -39 20 3  f 0  1330.23 134.21 4613.17  827.90  1299.14 79.88   331.24  
-100.12 
1 1 1 -39 20 4  o 13 1873.38 112.31 8844.58  975.68  2781.44 -117.16 1408.63 
-117.16 
1 1 1 -39 20 5  o 19 761.75  206.77 1806.41  749.08  1009.71 37.13   611.90  
37.13   
1 1 1 -39 20 6  o 18 379.09  175.68 -244.43  736.17  62.71   155.48  493.01  
-24.52  
1 1 1 -39 20 7  o 2  725.07  212.36 1670.29  759.42  906.68  169.91  414.30  
169.91  
1 1 1 -39 20 8  o 15 500.61  203.81 628.74   745.52  386.29  39.32   81.38   
39.32   
1 1 1 -39 20 9  o 2  800.99  207.15 1999.81  774.99  876.82  65.15   63.17   
65.15   
1 1 1 -39 20 10 o 14 727.77  218.51 1720.64  796.15  821.09  -130.13 132.25  
-130.13 
1 1 1 -39 20 11 o 6  1254.01 137.68 4137.36  800.67  1931.78 43.37   1103.91 
43.37   
1 1 1 -39 20 12 o 10 1081.13 170.86 3275.79  856.66  1506.78 -140.67 641.87  
-140.67 
1 1 1 -39 20 13 o 4  830.40  205.61 2145.23  788.62  1102.70 -102.97 447.99  
-102.97 
1 1 1 -39 20 14 o 6  780.15  210.37 1931.85  778.55  1094.49 12.19   637.80  
12.19   
1 1 1 -39 20 15 o 2  792.34  208.45 1983.95  776.28  1065.91 -142.05 488.93  
-142.05 
1 1 1 -39 20 16 o 3  967.67  192.08 2807.06  831.32  1511.45 56.74   1034.54 
56.74   
1 1 1 -39 20 17 o 17 712.66  218.17 1695.16  788.54  905.33  176.06  591.86  
176.06  
1 1 1 -39 20 18 o 11 881.99  211.78 2498.61  856.57  1334.31 48.30   902.27  
48.30   
1 1 1 -39 21 1  o 19 1404.62 129.99 5128.05  846.76  2030.63 10.54   1038.49 
10.54   
1 1 1 -39 21 2  o 18 813.53  206.10 2061.64  778.83  854.72  -161.70 20.68   
-161.70 
1 1 1 -39 21 3  o 17 1348.53 138.79 4795.55  867.93  1587.90 -62.82  234.51  
-62.82  
1 1 1 -39 21 4  o 7  820.40  197.88 2050.45  745.26  859.62  32.13   0.78    
32.13   
1 1 1 -39 21 5  o 5  436.22  191.13 230.96   737.63  246.83  -105.38 236.65  
74.62   
1 1 1 -39 21 6  o 2  353.47  166.85 -459.25  725.04  12.72   -40.45  555.97  
139.55  
1 1 1 -39 21 7  o 12 794.66  203.25 1956.27  752.04  894.00  -39.15  129.72  
-39.15  
1 1 1 -39 21 8  o 7  689.60  219.33 1559.33  787.77  205.40  141.53  164.70  
141.53  
1 1 1 -39 21 9  o 7  1289.88 135.62 4367.42  811.27  1677.79 -63.16  504.19  
-63.16  
1 1 1 -39 21 10 o 2  358.37  171.08 -573.48  788.35  88.81   65.35   376.81  
-114.65 
1 1 1 -39 21 11 o 12 476.20  192.92 551.13   664.19  262.97  -140.85 391.69  
39.15   
1 1 1 -39 21 12 o 9  720.47  224.26 1732.62  828.50  815.85  5.35    145.74  
5.35    
1 1 1 -39 21 13 o 4  395.14  182.63 -170.85  788.57  182.86  -160.92 226.92  
19.08   
1 1 1 -39 21 14 o 2  433.11  189.70 248.40   726.05  245.45  169.19  129.24  
-10.81  
1 1 1 -39 21 15 o 7  321.01  157.56 -1093.85 801.28  27.79   -166.25 161.56  
13.75   
1 1 1 -39 21 16 o 19 375.29  175.97 -309.16  775.62  105.26  -40.42  90.78   
139.58  
1 1 1 -39 22 1  o 17 1643.71 119.19 6915.14  908.54  2515.72 -111.18 1505.97 
-111.18 
1 1 1 -39 22 2  o 12 458.15  194.20 410.34   716.06  166.43  -5.65   521.79  
174.35  
1 1 1 -39 22 3  o 1  1074.22 164.68 3202.72  820.40  1376.64 -134.57 482.37  
-134.57 
1 1 1 -39 22 4  o 14 1167.45 151.15 3684.24  818.31  1928.54 152.58  1508.43 
152.58  
1 1 1 -39 22 5  o 5  966.26  184.16 2732.47  795.59  1458.44 -14.65  982.61  
-14.65  
1 1 1 -39 22 6  o 14 693.03  223.72 1602.31  817.41  423.91  130.62  603.43  
-49.38  
1 1 1 -39 22 7  o 12 474.26  194.91 526.35   688.23  352.57  13.53   82.63   
-166.47 
1 1 1 -39 22 8  o 18 411.53  187.58 -40.28   796.39  65.45   -66.86  5.08    
-66.86  
1 1 1 -39 22 9  o 2  822.72  210.50 2148.01  806.46  799.50  61.60   148.95  
-118.40 
1 1 1 -39 22 10 f 0  687.44  217.73 1563.17  776.94  821.53  -135.01 361.08  
-135.01 
1 1 1 -39 22 11 o 14 400.10  183.35 -87.01   774.93  164.91  -4.48   234.17  
175.52  
1 1 1 -39 22 12 o 15 446.86  193.27 342.89   735.21  232.63  151.52  299.61  
-28.48  
1 1 1 -39 22 13 o 13 840.82  216.23 2305.94  847.74  1135.68 -25.38  557.61  
-25.38  
1 1 1 -39 22 14 o 16 538.74  206.66 891.72   726.10  537.64  110.21  142.14  
110.21  
1 1 1 -39 23 1  o 2  567.82  212.69 1027.33  755.64  531.92  -175.45 214.42  
-175.45 
1 1 1 -39 23 2  o 9  414.59  184.41 135.28   716.65  198.63  -10.24  179.89  
169.76  
1 1 1 -39 23 3  o 4  816.02  199.62 2073.27  750.22  1005.09 -124.76 400.63  
-124.76 
1 1 1 -39 23 4  o 13 400.55  182.42 -32.10   749.68  148.16  104.40  294.57  
-75.60  
1 1 1 -39 23 5  o 5  407.25  185.39 -12.45   772.40  147.30  134.65  50.50   
-45.35  
1 1 1 -39 23 6  o 9  432.69  192.23 193.02   776.25  182.12  -154.39 6.24    
25.61   
1 1 1 -39 23 7  o 8  981.34  178.28 2811.81  781.40  1307.66 43.46   579.33  
43.46   
1 1 1 -39 23 8  o 19 458.76  197.80 398.78   765.48  284.43  -53.15  12.63   
-53.15  
1 1 1 -39 23 9  o 4  424.69  193.18 49.67    835.19  226.58  169.55  151.00  
-10.45  
1 1 1 -39 23 10 o 9  540.91  206.53 899.54   722.47  461.82  7.64    47.83   
-172.36 
1 1 1 -39 23 11 o 5  592.57  269.84 1209.96  1639.59 107.57  162.68  77.26   
162.68  
1 1 1 -38 0  1  o 9  562.45  312.54 1351.48  1186.55 330.95  180.00  18.67   
180.00  
1 1 1 -38 0  2  o 4  310.62  214.38 -392.61  973.14  214.10  0.00    473.84  
180.00  
1 1 1 -38 0  3  o 17 945.51  320.91 3056.53  1257.64 1150.72 180.00  21.36   
0.00    
1 1 1 -38 0  4  o 14 624.09  319.44 1648.15  1158.47 667.98  0.00    57.34   
180.00  
1 1 1 -38 0  5  o 18 1355.43 199.00 4851.02  1170.83 1662.63 0.00    399.26  
0.00    
1 1 1 -38 0  6  o 15 536.17  294.89 1194.74  1041.53 552.57  0.00    209.07  
180.00  
1 1 1 -38 0  7  o 4  334.86  229.46 -314.24  1077.31 143.06  180.00  220.84  
0.00    
1 1 1 -38 0  8  o 11 923.91  281.76 2723.69  1052.12 1131.16 0.00    146.58  
0.00    
1 1 1 -38 0  9  o 17 529.48  294.62 1166.38  1056.42 612.04  180.00  411.51  
0.00    
1 1 1 -38 0  10 o 13 484.94  286.97 918.08   1090.82 6.03    180.00  0.63    
0.00    
1 1 1 -38 0  11 o 8  320.62  217.40 -191.20  926.22  183.19  180.00  317.21  
0.00    
1 1 1 -38 0  12 o 14 938.73  298.26 2898.50  1139.26 1059.32 180.00  588.49  
180.00  
1 1 1 -38 0  13 o 18 387.94  245.16 388.95   919.19  352.89  0.00    350.13  
180.00  
1 1 1 -38 0  14 o 9  377.74  249.69 137.51   1088.56 105.87  0.00    50.25   
180.00  
1 1 1 -38 0  15 o 8  408.83  253.13 528.85   927.26  441.15  0.00    382.55  
180.00  
1 1 1 -38 0  16 o 6  266.58  192.38 -1292.18 1066.23 170.56  0.00    359.98  
180.00  
1 1 1 -38 0  17 o 18 456.82  259.65 821.64   842.82  456.33  0.00    143.58  
180.00  
1 1 1 -38 0  18 o 12 537.05  295.23 1214.59  1043.54 17.77   180.00  5.39    
180.00  
1 1 1 -38 0  19 o 3  216.70  159.01 -1603.36 875.10  46.34   0.00    151.56  
180.00  
1 1 1 -38 0  20 o 17 313.03  216.95 -420.46  1013.43 288.09  180.00  407.69  
0.00    
1 1 1 -38 0  21 o 12 370.36  236.33 327.81   872.58  396.15  0.00    413.29  
180.00  
1 1 1 -38 0  22 o 18 307.39  213.43 -416.70  989.74  13.23   180.00  13.12   
0.00    
1 1 1 -38 0  23 f 0  323.80  216.30 -8.73    856.50  203.14  180.00  184.63  
0.00    
1 1 1 -38 0  24 o 3  562.13  298.30 1394.65  1035.69 620.89  0.00    121.13  
0.00    
1 1 1 -38 0  25 o 9  372.01  234.37 401.94   833.17  392.11  180.00  283.21  
0.00    
1 1 1 -38 0  26 o 11 1467.91 181.33 5714.60  1191.87 1859.31 0.00    846.91  
0.00    
1 1 1 -38 0  27 o 19 323.13  215.36 49.92    837.56  48.84   180.00  28.01   
0.00    
1 1 1 -38 0  28 o 9  202.86  150.59 -2405.47 972.21  0.03    0.00    0.09    
180.00  
1 1 1 -38 0  29 o 17 559.18  274.04 1321.39  835.72  627.22  0.00    36.02   
0.00    
1 1 1 -38 0  30 o 14 404.02  255.04 569.88   992.24  218.68  180.00  30.98   
0.00    
1 1 1 -38 0  31 o 4  260.53  186.48 -859.13  933.48  105.21  180.00  144.19  
0.00    
1 1 1 -38 0  32 o 10 388.58  252.34 436.82   1052.79 291.03  0.00    97.49   
180.00  
1 1 1 -38 0  33 o 17 493.10  272.69 1127.01  897.37  550.16  0.00    56.46   
180.00  
1 1 1 -38 1  1  o 13 682.56  228.11 1357.67  848.88  669.92  -43.31  182.20  
-43.31  
1 1 1 -38 1  2  o 14 587.37  212.63 918.95   746.41  335.48  -72.09  469.08  
107.91  
1 1 1 -38 1  3  o 3  796.84  222.46 1859.52  853.11  905.95  11.77   178.81  
11.77   
1 1 1 -38 1  4  o 6  423.48  188.22 -35.10   745.33  54.24   -50.40  145.43  
129.60  
1 1 1 -38 1  5  o 16 610.72  216.38 1023.15  769.30  434.36  29.97   308.55  
-150.03 
1 1 1 -38 1  6  o 1  916.56  185.00 2291.91  758.79  1145.16 -34.67  826.93  
-34.67  
1 1 1 -38 1  7  o 3  1162.93 153.15 3460.95  825.95  1810.49 154.60  1038.78 
154.60  
1 1 1 -38 1  8  o 2  1159.28 140.75 3390.40  756.71  1557.84 60.01   432.82  
60.01   
1 1 1 -38 1  9  o 6  1386.21 129.90 4791.61  835.05  2058.02 -131.69 851.70  
-131.69 
1 1 1 -38 1  10 o 13 1180.17 150.65 3559.75  824.51  1921.90 63.77   1214.99 
63.77   
1 1 1 -38 1  11 o 2  412.45  181.86 15.18    677.30  66.70   49.31   233.77  
-130.69 
1 1 1 -38 1  12 o 18 431.05  191.21 1.25     764.24  139.23  5.69    207.62  
-174.31 
1 1 1 -38 1  13 o 17 520.67  196.38 661.47   646.60  345.06  155.06  204.94  
-24.94  
1 1 1 -38 1  14 o 14 1117.10 158.52 3237.48  821.21  1361.19 -13.27  55.37   
-13.27  
1 1 1 -38 1  15 o 4  1999.56 93.14  9653.43  863.68  3237.68 -148.77 1564.25 
-148.77 
1 1 1 -38 1  16 o 5  964.06  184.43 2552.04  795.12  1272.62 10.30   293.83  
10.30   
1 1 1 -38 1  17 f 0  1101.31 137.96 3064.03  704.60  1814.60 136.05  1092.29 
136.05  
1 1 1 -38 1  18 o 12 688.09  213.22 1374.74  750.09  847.04  -3.48   467.08  
-3.48   
1 1 1 -38 1  19 o 19 542.23  191.33 773.76   600.93  490.95  117.62  14.56   
117.62  
1 1 1 -38 1  20 o 10 853.93  192.56 2050.26  744.38  1050.77 -64.09  112.44  
-64.09  
1 1 1 -38 1  21 o 4  1070.37 131.22 2893.99  651.37  1413.96 84.62   260.60  
84.62   
1 1 1 -38 1  22 o 2  580.44  208.25 945.11   714.56  396.31  -55.06  491.28  
124.94  
1 1 1 -38 1  23 o 19 301.27  143.41 -526.12  546.49  9.48    -70.26  227.66  
-70.26  
1 1 1 -38 1  24 o 3  282.47  140.14 -1370.68 695.17  17.86   146.28  249.33  
146.28  
1 1 1 -38 1  25 o 1  925.57  151.58 2261.35  650.63  1357.83 -106.08 540.21  
-106.08 
1 1 1 -38 1  26 o 6  449.27  192.00 314.56   709.89  230.17  81.31   439.40  
-98.69  
1 1 1 -38 1  27 o 12 351.36  161.56 -217.56  607.38  95.69   -26.47  145.83  
153.53  
1 1 1 -38 1  28 o 3  1136.31 146.62 3411.68  772.60  1735.62 70.52   730.95  
70.52   
1 1 1 -38 1  29 o 12 296.83  143.89 -787.72  618.83  15.30   176.64  202.73  
176.64  
1 1 1 -38 1  30 o 15 524.51  203.95 773.26   712.64  434.82  -134.48 175.92  
-134.48 
1 1 1 -38 1  31 o 8  381.12  172.22 -36.01   648.44  185.65  73.27   231.06  
-106.73 
1 1 1 -38 1  32 o 1  391.73  178.38 -61.93   716.48  154.91  -10.82  111.42  
169.18  
1 1 1 -38 1  33 o 16 601.86  204.54 1166.55  682.54  716.72  -115.24 265.64  
-115.24 
1 1 1 -38 2  1  f 0  708.86  226.73 1475.76  840.99  717.42  -53.47  31.09   
-53.47  
1 1 1 -38 2  2  o 17 1523.83 119.93 5726.92  847.47  1939.90 -165.43 297.44  
-165.43 
1 1 1 -38 2  3  o 15 501.48  210.28 397.81   824.65  232.40  -42.73  220.21  
137.27  
1 1 1 -38 2  4  o 7  1240.64 143.33 3892.12  824.62  2051.71 -27.80  1651.27 
-27.80  
1 1 1 -38 2  5  o 10 1646.56 116.71 6664.01  891.17  2477.11 -122.48 1062.87 
-122.48 
1 1 1 -38 2  6  o 13 1334.83 131.16 4445.38  811.91  1951.64 -22.53  806.26  
-22.53  
1 1 1 -38 2  7  o 13 542.50  214.22 671.68   794.46  288.30  -100.06 400.21  
79.94   
1 1 1 -38 2  8  o 5  577.73  213.30 873.48   754.62  383.76  48.35   73.86   
48.35   
1 1 1 -38 2  9  o 8  801.79  205.26 1832.05  766.50  988.90  7.91    333.68  
7.91    
1 1 1 -38 2  10 o 13 686.40  217.67 1366.17  776.30  650.80  -174.07 102.87  
5.93    
1 1 1 -38 2  11 o 17 1275.71 124.57 4041.23  736.95  1952.90 73.08   937.94  
73.08   
1 1 1 -38 2  12 o 12 639.69  219.10 1169.58  783.17  568.45  -13.40  183.51  
166.60  
1 1 1 -38 2  13 o 10 1300.57 119.08 4183.57  718.22  1682.84 143.00  249.75  
143.00  
1 1 1 -38 2  14 o 17 874.63  195.90 2151.49  774.72  1196.77 37.70   430.48  
37.70   
1 1 1 -38 2  15 o 5  364.28  167.32 -284.50  649.53  19.99   142.08  52.29   
-37.92  
1 1 1 -38 2  16 o 4  530.66  208.33 659.27   747.29  220.92  133.19  702.60  
-46.81  
1 1 1 -38 2  17 o 3  1280.65 124.91 4081.34  741.82  1787.40 -19.78  480.87  
-19.78  
1 1 1 -38 2  18 o 19 362.60  169.85 -476.31  715.74  6.59    153.41  598.30  
153.41  
1 1 1 -38 2  19 o 12 780.80  187.45 1699.96  671.15  982.81  144.37  715.02  
144.37  
1 1 1 -38 2  20 o 16 561.22  207.61 833.61   715.57  453.81  -22.35  221.35  
-22.35  
1 1 1 -38 2  21 o 15 908.24  163.22 2218.59  662.46  1048.37 -141.68 54.31   
38.32   
1 1 1 -38 2  22 o 2  700.43  205.58 1445.81  710.98  652.17  37.20   299.25  
-142.80 
1 1 1 -38 2  23 o 11 1407.59 114.75 4928.15  749.05  1736.03 -165.47 4.22    
14.53   
1 1 1 -38 2  24 o 8  783.98  200.50 1812.88  731.90  966.79  -5.89   110.03  
-5.89   
1 1 1 -38 2  25 o 8  405.81  178.14 96.84    643.25  223.75  -143.27 184.64  
36.73   
1 1 1 -38 2  26 o 17 948.09  172.92 2523.31  732.10  1496.91 -78.90  797.93  
-78.90  
1 1 1 -38 2  27 o 18 653.05  198.20 1290.87  652.65  846.72  24.36   311.47  
24.36   
1 1 1 -38 2  28 f 0  599.67  208.31 1095.46  709.94  670.72  18.79   347.30  
18.79   
1 1 1 -38 2  29 o 6  305.65  148.94 -915.38  681.66  32.89   163.63  389.41  
163.63  
1 1 1 -38 2  30 o 15 397.72  180.11 -27.18   712.97  184.47  96.12   155.30  
-83.88  
1 1 1 -38 2  31 o 16 887.13  179.60 2285.89  713.07  1349.04 79.81   624.71  
79.81   
1 1 1 -38 2  32 o 18 620.15  206.57 1230.34  696.15  720.30  -18.40  396.08  
-18.40  
1 1 1 -38 2  33 o 8  955.67  191.81 2764.72  820.14  1636.82 82.81   1268.09 
82.81   
1 1 1 -38 3  1  o 5  1577.76 126.84 6186.62  928.02  2805.84 37.46   2048.41 
37.46   
1 1 1 -38 3  2  o 15 711.37  215.61 1464.64  772.68  524.08  173.66  474.50  
-6.34   
1 1 1 -38 3  3  o 10 1299.44 144.10 4275.71  868.35  1648.17 110.52  279.95  
110.52  
1 1 1 -38 3  4  o 5  410.88  186.10 -165.96  761.53  11.47   88.45   622.27  
88.45   
1 1 1 -38 3  5  o 19 396.79  181.85 -291.91  762.45  17.92   -166.39 367.14  
13.61   
1 1 1 -38 3  6  o 13 1277.07 137.88 4100.55  816.54  2009.94 94.50   1124.23 
94.50   
1 1 1 -38 3  7  o 7  2211.91 102.03 11870.16 1046.56 3382.15 -53.77  1414.92 
-53.77  
1 1 1 -38 3  8  o 1  1633.16 113.75 6542.50  861.54  2483.92 156.87  1077.46 
156.87  
1 1 1 -38 3  9  o 2  1088.58 151.96 3033.31  767.14  1545.97 -54.31  623.40  
-54.31  
1 1 1 -38 3  10 o 12 1279.53 139.24 4130.65  826.21  1475.95 -166.17 92.19   
13.83   
1 1 1 -38 3  11 o 1  868.15  175.07 2039.97  680.11  1230.98 51.67   662.31  
51.67   
1 1 1 -38 3  12 o 6  404.68  183.79 -178.46  749.41  27.57   -136.91 595.05  
43.09   
1 1 1 -38 3  13 o 16 825.81  180.17 1873.17  670.90  1127.51 -76.07  558.09  
-76.07  
1 1 1 -38 3  14 o 16 1533.25 118.45 5813.72  842.24  2185.47 105.33  644.45  
105.33  
1 1 1 -38 3  15 o 10 1079.93 141.28 2961.68  707.54  1492.69 -86.87  434.18  
-86.87  
1 1 1 -38 3  16 o 14 1130.28 147.60 3268.19  773.66  1205.59 93.45   318.09  
-86.55  
1 1 1 -38 3  17 o 16 579.78  203.01 915.09   675.41  581.57  66.60   104.41  
66.60   
1 1 1 -38 3  18 o 2  337.69  161.51 -728.55  711.00  10.38   -133.99 353.70  
46.01   
1 1 1 -38 3  19 o 13 675.31  201.73 1302.80  679.71  644.82  -171.58 214.32  
8.42    
1 1 1 -38 3  20 o 5  388.12  176.66 -195.81  701.15  137.86  1.74    261.86  
-178.26 
1 1 1 -38 3  21 o 16 560.14  202.12 855.16   674.01  430.36  44.93   205.43  
44.93   
1 1 1 -38 3  22 o 1  318.74  153.28 -745.21  662.72  4.16    121.74  332.47  
121.74  
1 1 1 -38 3  23 o 8  412.53  180.30 104.29   653.09  202.09  -162.83 222.40  
17.17   
1 1 1 -38 3  24 o 2  448.15  187.82 331.78   657.34  274.43  151.06  330.63  
-28.94  
1 1 1 -38 3  25 o 19 981.50  162.32 2593.67  738.84  1500.48 -92.47  681.48  
-92.47  
1 1 1 -38 3  26 o 10 534.48  196.41 804.85   638.96  467.33  163.84  177.83  
-16.16  
1 1 1 -38 3  27 o 6  521.32  203.67 727.22   712.41  525.85  -43.39  98.86   
-43.39  
1 1 1 -38 3  28 o 9  808.04  193.73 1937.15  717.62  1145.26 -8.39   465.46  
-8.39   
1 1 1 -38 3  29 o 3  489.71  199.53 567.84   715.09  226.01  167.12  583.26  
-12.88  
1 1 1 -38 3  30 o 9  471.63  194.06 504.25   683.06  296.20  126.57  391.38  
-53.43  
1 1 1 -38 3  31 o 4  539.88  208.74 856.32   744.27  552.82  8.06    17.41   
-171.94 
1 1 1 -38 3  32 o 6  411.89  177.11 243.82   610.58  199.85  24.11   79.96   
-155.89 
1 1 1 -38 3  33 o 7  447.45  213.34 -333.01  1216.27 221.53  -35.62  502.46  
144.38  
1 1 1 -38 4  1  o 8  1162.12 157.64 3481.12  849.57  1651.91 -11.70  697.44  
-11.70  
1 1 1 -38 4  2  o 11 1292.67 141.91 4223.67  850.73  1419.07 -169.04 179.41  
10.96   
1 1 1 -38 4  3  o 14 516.74  207.95 551.60   764.56  176.46  -166.68 5.43    
13.32   
1 1 1 -38 4  4  o 13 1098.89 159.56 3117.65  813.15  1002.42 -78.56  867.06  
-78.56  
1 1 1 -38 4  5  o 11 1708.17 114.84 7163.39  909.74  2687.60 -147.84 1338.23 
-147.84 
1 1 1 -38 4  6  o 5  1511.13 121.18 5641.98  849.20  2499.83 67.92   1487.94 
67.92   
1 1 1 -38 4  7  o 3  1375.82 130.56 4724.19  833.02  2157.67 -44.46  1125.03 
-44.46  
1 1 1 -38 4  8  o 7  907.38  188.89 2268.26  768.59  1175.23 81.31   378.67  
81.31   
1 1 1 -38 4  9  o 3  867.20  184.98 2066.81  721.95  1173.36 56.21   724.81  
56.21   
1 1 1 -38 4  10 o 18 523.81  204.70 630.53   719.70  358.87  -86.56  99.74   
93.44   
1 1 1 -38 4  11 o 18 636.61  200.44 1143.90  659.35  643.84  89.66   121.99  
89.66   
1 1 1 -38 4  12 o 19 1570.67 117.47 6090.65  855.60  2433.14 -20.10  1096.70 
-20.10  
1 1 1 -38 4  13 o 7  450.80  185.55 333.89   624.66  230.07  -105.60 281.51  
74.40   
1 1 1 -38 4  14 o 18 496.98  202.15 485.29   732.71  243.50  52.24   45.59   
52.24   
1 1 1 -38 4  15 o 7  1143.91 137.00 3306.26  726.78  1526.29 7.09    324.23  
7.09    
1 1 1 -38 4  16 o 4  788.45  201.28 1774.89  738.57  553.17  171.55  743.98  
-8.45   
1 1 1 -38 4  17 f 0  329.60  156.53 -606.89  647.86  49.85   -165.65 551.11  
-165.65 
1 1 1 -38 4  18 o 14 889.03  185.81 2180.52  741.18  1105.06 -133.34 146.44  
-133.34 
1 1 1 -38 4  19 o 6  755.93  195.86 1621.00  692.01  816.46  60.50   100.53  
-119.50 
1 1 1 -38 4  20 o 1  702.24  204.33 1434.95  705.35  684.95  159.97  223.19  
-20.03  
1 1 1 -38 4  21 o 16 844.07  185.48 2000.71  706.33  1140.17 104.95  351.40  
104.95  
1 1 1 -38 4  22 o 4  974.26  152.97 2478.75  691.13  1195.39 -25.96  62.44   
-25.96  
1 1 1 -38 4  23 o 4  811.23  196.33 1911.41  731.69  926.77  120.54  58.39   
-59.46  
1 1 1 -38 4  24 o 5  383.61  172.27 -58.73   638.85  146.06  86.87   84.35   
-93.13  
1 1 1 -38 4  25 o 2  421.74  186.52 97.82    719.95  264.19  -12.48  167.05  
167.52  
1 1 1 -38 4  26 o 12 807.23  174.95 1853.15  636.50  987.33  -123.04 90.12   
-123.04 
1 1 1 -38 4  27 o 13 650.34  213.25 1322.79  741.89  793.38  112.90  167.21  
112.90  
1 1 1 -38 4  28 o 2  406.21  177.59 134.99   633.96  131.62  -110.83 492.61  
69.17   
1 1 1 -38 4  29 o 11 324.58  155.70 -645.65  673.24  55.89   25.34   602.10  
25.34   
1 1 1 -38 4  30 o 7  461.99  185.52 504.22   606.68  239.93  95.29   494.21  
-84.71  
1 1 1 -38 4  31 o 15 893.36  192.09 2389.50  772.97  1198.56 -56.76  266.23  
-56.76  
1 1 1 -38 4  32 o 7  397.43  175.02 134.86   624.96  173.04  64.53   296.79  
-115.47 
1 1 1 -38 5  1  o 18 1136.27 153.85 3315.09  810.70  1685.15 116.64  1387.25 
116.64  
1 1 1 -38 5  2  o 17 1269.31 147.51 4102.50  868.27  1717.35 -48.33  520.26  
-48.33  
1 1 1 -38 5  3  o 6  1126.52 148.95 3236.18  778.16  1733.41 99.58   1008.14 
99.58   
1 1 1 -38 5  4  o 18 1283.04 140.52 4155.62  836.13  1828.60 -8.45   704.63  
-8.45   
1 1 1 -38 5  5  o 10 373.58  173.69 -413.28  727.12  42.03   -92.48  553.27  
-92.48  
1 1 1 -38 5  6  o 16 566.58  210.94 826.94   741.11  377.96  145.62  283.34  
-34.38  
1 1 1 -38 5  7  o 10 485.87  201.66 391.40   746.41  139.89  112.14  47.21   
-67.86  
1 1 1 -38 5  8  o 1  1282.97 134.17 4128.91  798.28  1835.41 -170.03 686.00  
-170.03 
1 1 1 -38 5  9  o 19 957.13  158.99 2370.08  705.69  1101.30 65.98   10.20   
65.98   
1 1 1 -38 5  10 o 8  369.70  172.41 -431.68  723.23  25.04   78.28   269.66  
-101.72 
1 1 1 -38 5  11 o 15 999.19  149.76 2557.74  693.93  1389.43 -13.48  519.94  
-13.48  
1 1 1 -38 5  12 o 10 381.56  175.82 -317.74  723.75  36.41   140.86  535.40  
-39.14  
1 1 1 -38 5  13 o 18 1418.97 118.02 4977.13  776.64  1683.02 -63.45  75.03   
116.55  
1 1 1 -38 5  14 o 16 1433.41 124.40 5115.76  826.96  1962.51 111.57  453.97  
111.57  
1 1 1 -38 5  15 o 14 850.45  183.89 1997.77  704.73  1002.05 -80.18  50.98   
-80.18  
1 1 1 -38 5  16 o 3  763.13  203.76 1670.71  734.91  647.18  -54.05  468.50  
125.95  
1 1 1 -38 5  17 o 9  627.61  203.67 1111.77  676.84  428.22  -60.99  543.18  
119.01  
1 1 1 -38 5  18 o 8  773.50  195.66 1692.45  702.73  1014.02 130.94  336.95  
130.94  
1 1 1 -38 5  19 o 5  1132.57 140.16 3258.12  736.15  1699.10 -36.75  702.74  
-36.75  
1 1 1 -38 5  20 o 6  553.17  204.14 816.15   690.97  498.18  -90.34  110.65  
89.66   
1 1 1 -38 5  21 o 9  1057.65 153.19 2916.17  751.39  1410.96 53.24   293.96  
53.24   
1 1 1 -38 5  22 o 7  562.82  198.78 882.47   648.81  563.73  -160.92 216.16  
-160.92 
1 1 1 -38 5  23 o 16 627.74  211.01 1173.81  726.41  789.19  -62.82  301.64  
-62.82  
1 1 1 -38 5  24 o 13 484.96  193.85 538.04   658.05  400.23  161.01  132.92  
-18.99  
1 1 1 -38 5  25 o 6  553.09  210.99 866.67   753.45  278.66  -38.40  698.84  
141.60  
1 1 1 -38 5  26 o 8  508.31  195.86 683.38   654.11  73.68   -101.03 36.60   
-101.03 
1 1 1 -38 5  27 o 1  535.04  207.74 789.49   738.77  431.18  -94.41  271.00  
85.59   
1 1 1 -38 5  28 o 10 402.83  175.36 145.61   612.74  188.88  22.44   213.56  
-157.56 
1 1 1 -38 5  29 o 11 429.70  188.76 188.08   723.26  254.21  -159.07 69.47   
20.93   
1 1 1 -38 5  30 o 7  480.09  195.14 556.04   682.32  395.71  89.28   144.14  
-90.72  
1 1 1 -38 5  31 o 18 336.56  160.74 -561.01  697.91  73.39   -75.63  784.96  
-75.63  
1 1 1 -38 5  32 o 12 616.22  211.09 1239.69  726.93  660.29  -174.19 12.82   
5.81    
1 1 1 -38 6  1  o 4  745.72  215.72 1622.89  788.39  852.57  -123.05 198.04  
-123.05 
1 1 1 -38 6  2  o 10 998.31  185.24 2721.45  825.46  815.80  58.04   651.69  
-121.96 
1 1 1 -38 6  3  o 4  568.57  205.53 853.18   697.23  414.95  -148.12 76.13   
31.88   
1 1 1 -38 6  4  o 15 649.41  213.06 1202.96  740.55  392.79  21.69   579.47  
-158.31 
1 1 1 -38 6  5  o 6  662.02  207.43 1250.02  707.26  602.09  -92.44  246.09  
-92.44  
1 1 1 -38 6  6  o 3  821.21  195.10 1891.03  732.97  1022.11 -25.66  364.55  
-25.66  
1 1 1 -38 6  7  o 18 690.12  207.16 1365.46  715.64  380.34  33.99   226.87  
33.99   
1 1 1 -38 6  8  o 7  1408.61 125.96 4936.51  822.84  2505.81 19.15   1817.16 
19.15   
1 1 1 -38 6  9  o 7  1272.06 125.42 4025.54  739.89  1881.50 157.12  796.60  
157.12  
1 1 1 -38 6  10 o 12 436.09  190.65 98.46    730.55  31.78   -60.30  898.56  
-60.30  
1 1 1 -38 6  11 o 5  781.41  183.07 1689.75  652.46  919.02  -86.79  112.98  
-86.79  
1 1 1 -38 6  12 o 19 1219.08 136.20 3748.88  770.00  1764.30 39.39   650.25  
39.39   
1 1 1 -38 6  13 o 14 600.05  199.96 1003.96  652.31  392.13  -175.31 517.02  
4.69    
1 1 1 -38 6  14 o 9  382.76  174.18 -204.50  680.71  30.70   -44.54  586.38  
135.46  
1 1 1 -38 6  15 o 1  364.12  167.21 -284.89  648.27  122.66  -120.97 922.33  
-120.97 
1 1 1 -38 6  16 o 8  661.54  206.52 1252.94  701.94  789.85  86.85   307.94  
86.85   
1 1 1 -38 6  17 o 2  1229.06 132.45 3790.66  754.93  1542.35 -119.18 119.74  
-119.18 
1 1 1 -38 6  18 o 4  670.46  205.87 1292.05  701.42  610.93  125.69  285.51  
-54.31  
1 1 1 -38 6  19 o 8  790.61  194.74 1778.46  710.23  909.21  -32.80  3.75    
-32.80  
1 1 1 -38 6  20 o 1  1008.54 147.61 2626.91  690.38  1174.10 -167.78 61.87   
12.22   
1 1 1 -38 6  21 o 14 667.63  211.53 1325.16  733.26  722.95  125.81  14.91   
-54.19  
1 1 1 -38 6  22 o 18 872.20  183.61 2140.41  719.29  1290.16 144.48  608.75  
144.48  
1 1 1 -38 6  23 o 16 506.77  203.97 595.39   735.68  480.53  7.95    43.63   
7.95    
1 1 1 -38 6  24 o 19 449.17  187.15 358.72   646.76  331.73  147.00  75.49   
-33.00  
1 1 1 -38 6  25 o 11 587.34  213.62 1041.12  754.21  369.52  -151.32 235.79  
-151.32 
1 1 1 -38 6  26 o 2  710.93  207.28 1560.41  725.12  942.72  -101.87 311.52  
-101.87 
1 1 1 -38 6  27 o 11 1016.82 157.62 2783.97  743.23  1783.51 53.33   1318.05 
53.33   
1 1 1 -38 6  28 o 17 297.49  145.57 -995.57  672.89  69.16   -93.72  490.03  
-93.72  
1 1 1 -38 6  29 o 1  1206.85 144.31 3868.12  807.66  1852.25 26.02   780.11  
26.02   
1 1 1 -38 6  30 o 16 358.32  168.15 -375.41  713.44  5.65    -129.85 685.04  
50.15   
1 1 1 -38 6  31 o 15 338.94  161.45 -517.53  693.73  82.26   26.24   208.19  
-153.76 
1 1 1 -38 6  32 o 10 589.71  217.45 1142.58  783.80  675.91  80.27   301.78  
80.27   
1 1 1 -38 7  1  o 10 682.87  216.67 1357.92  769.15  617.89  -158.72 350.74  
-158.72 
1 1 1 -38 7  2  o 4  869.60  197.54 2126.76  778.68  1169.30 110.03  535.81  
110.03  
1 1 1 -38 7  3  o 6  650.71  211.60 1211.16  730.45  539.73  -80.60  280.43  
-80.60  
1 1 1 -38 7  4  o 18 540.42  206.18 715.92   719.49  345.06  124.60  310.24  
-55.40  
1 1 1 -38 7  5  o 11 672.42  213.51 1305.42  746.79  624.18  -88.91  133.41  
91.09   
1 1 1 -38 7  6  o 7  1291.07 131.29 4172.64  786.04  1913.69 125.33  842.78  
125.33  
1 1 1 -38 7  7  o 3  1182.21 145.05 3556.90  795.25  1861.03 -100.00 1056.98 
-100.00 
1 1 1 -38 7  8  o 13 1008.66 165.86 2661.77  775.85  1186.86 172.33  61.36   
172.33  
1 1 1 -38 7  9  o 8  1553.76 113.70 5937.94  819.24  2433.05 -78.84  1189.49 
-78.84  
1 1 1 -38 7  10 o 17 783.66  204.03 1762.64  748.65  952.56  103.38  683.16  
103.38  
1 1 1 -38 7  11 o 2  876.81  180.14 2104.75  707.35  1160.52 -106.02 364.03  
-106.02 
1 1 1 -38 7  12 o 7  795.61  191.95 1779.50  701.08  1011.18 175.05  288.53  
175.05  
1 1 1 -38 7  13 o 12 508.27  194.72 610.69   643.94  394.08  101.75  24.86   
-78.25  
1 1 1 -38 7  14 o 17 1145.76 141.48 3332.11  751.72  1407.07 93.87   85.84   
93.87   
1 1 1 -38 7  15 o 8  560.28  201.20 830.88   667.17  351.92  145.20  164.58  
145.20  
1 1 1 -38 7  16 f 0  646.97  207.02 1194.26  701.04  756.35  25.15   283.74  
25.15   
1 1 1 -38 7  17 o 16 785.44  194.38 1740.37  705.10  1099.63 -149.69 552.61  
-149.69 
1 1 1 -38 7  18 o 3  573.85  200.35 900.66   657.42  549.53  157.38  69.39   
-22.62  
1 1 1 -38 7  19 o 5  612.60  205.04 1074.86  685.86  460.75  -6.08   433.96  
173.92  
1 1 1 -38 7  20 o 5  940.76  175.05 2426.85  735.19  1035.30 -125.85 162.36  
54.15   
1 1 1 -38 7  21 o 10 328.94  157.79 -723.33  691.26  31.79   30.99   558.74  
30.99   
1 1 1 -38 7  22 o 5  710.24  207.19 1508.00  724.29  873.60  -1.65   154.71  
-1.65   
1 1 1 -38 7  23 o 11 677.20  213.08 1399.93  745.28  785.68  95.17   60.76   
95.17   
1 1 1 -38 7  24 f 0  373.96  171.88 -220.63  686.74  145.62  -33.70  143.92  
146.30  
1 1 1 -38 7  25 o 16 677.16  210.10 1425.92  728.00  653.33  128.99  239.07  
-51.01  
1 1 1 -38 7  26 o 14 710.15  205.79 1551.95  716.87  888.79  -4.79   181.60  
-4.79   
1 1 1 -38 7  27 o 2  531.56  204.92 779.92   716.19  443.72  -175.95 206.75  
4.05    
1 1 1 -38 7  28 o 11 509.65  201.73 679.80   706.04  280.81  -136.83 105.18  
-136.83 
1 1 1 -38 7  29 o 10 313.24  152.41 -884.78  705.58  9.70    -9.27   400.57  
170.73  
1 1 1 -38 7  30 o 3  731.91  206.90 1691.95  733.44  957.54  -131.57 248.62  
-131.57 
1 1 1 -38 7  31 o 9  552.95  198.49 930.68   649.26  364.14  110.95  200.42  
110.95  
1 1 1 -38 7  32 o 6  300.63  149.24 -1397.99 794.16  65.75   145.39  557.31  
145.39  
1 1 1 -38 8  1  o 4  1219.94 142.08 3779.59  803.82  1674.50 94.36   555.47  
94.36   
1 1 1 -38 8  2  o 12 480.89  194.79 444.02   677.02  245.88  4.77    149.07  
-175.23 
1 1 1 -38 8  3  o 16 606.71  213.21 1026.51  745.57  541.31  -96.24  143.14  
-96.24  
1 1 1 -38 8  4  o 15 492.04  196.10 505.64   671.43  230.74  -10.10  404.42  
169.90  
1 1 1 -38 8  5  o 5  984.13  176.70 2620.66  777.12  1007.98 -119.80 230.14  
60.20   
1 1 1 -38 8  6  o 7  859.81  194.13 2072.35  755.78  1116.79 59.23   405.21  
59.23   
1 1 1 -38 8  7  o 14 471.89  196.46 356.77   711.82  78.42   -61.39  749.39  
118.61  
1 1 1 -38 8  8  o 18 740.22  209.27 1589.99  750.28  647.20  11.75   355.28  
-168.25 
1 1 1 -38 8  9  o 15 496.22  197.58 522.22   680.99  281.41  -141.32 34.83   
-141.32 
1 1 1 -38 8  10 o 19 1096.80 152.07 3095.54  773.48  1446.86 28.66   341.37  
28.66   
1 1 1 -38 8  11 o 5  807.37  197.54 1849.64  734.57  1119.75 -85.58  743.61  
-85.58  
1 1 1 -38 8  12 o 5  612.79  201.51 1056.03  662.46  598.84  -11.58  296.89  
-11.58  
1 1 1 -38 8  13 o 17 996.25  158.10 2573.53  730.43  1307.02 164.02  307.10  
164.02  
1 1 1 -38 8  14 o 19 1028.25 148.62 2705.24  708.69  1527.00 55.15   698.78  
55.15   
1 1 1 -38 8  15 o 2  809.66  187.66 1821.76  691.44  1057.85 -128.67 333.89  
-128.67 
1 1 1 -38 8  16 o 9  463.19  190.24 367.37   655.34  76.03   85.55   804.62  
-94.45  
1 1 1 -38 8  17 o 12 725.97  199.24 1506.21  690.80  807.52  -115.93 5.25    
64.07   
1 1 1 -38 8  18 o 4  652.37  208.07 1236.80  708.61  733.11  102.89  97.10   
102.89  
1 1 1 -38 8  19 o 2  596.53  203.29 1012.17  674.19  349.67  -49.86  211.53  
-49.86  
1 1 1 -38 8  20 o 11 617.15  209.00 1108.18  712.64  644.84  -46.56  0.62    
-46.56  
1 1 1 -38 8  21 o 2  1415.72 122.13 5030.08  801.80  2056.99 89.52   670.56  
89.52   
1 1 1 -38 8  22 o 5  882.36  193.02 2241.90  768.12  1370.06 -107.74 746.99  
-107.74 
1 1 1 -38 8  23 o 8  345.61  162.93 -498.61  687.38  36.30   -89.67  497.11  
90.33   
1 1 1 -38 8  24 o 8  681.34  211.10 1441.52  735.26  832.60  -76.60  160.76  
-76.60  
1 1 1 -38 8  25 o 2  490.78  192.85 603.36   640.93  293.56  169.77  457.00  
-10.23  
1 1 1 -38 8  26 o 16 633.42  210.77 1244.35  724.77  373.49  85.00   263.26  
85.00   
1 1 1 -38 8  27 o 1  484.44  201.54 504.85   748.31  378.92  -68.99  129.23  
111.01  
1 1 1 -38 8  28 o 11 360.94  169.08 -357.84  709.88  102.44  175.28  227.38  
-4.72   
1 1 1 -38 8  29 o 12 697.63  210.26 1551.11  736.23  853.44  -98.16  137.72  
-98.16  
1 1 1 -38 8  30 o 18 829.73  199.75 2112.94  760.49  1084.06 -116.81 228.36  
-116.81 
1 1 1 -38 8  31 o 5  769.76  192.45 1815.57  685.85  1043.27 141.81  360.81  
141.81  
1 1 1 -38 9  1  o 8  361.99  169.42 -453.21  706.83  47.79   -80.48  214.49  
99.52   
1 1 1 -38 9  2  o 17 502.66  200.06 543.18   697.91  127.61  -54.64  767.87  
125.36  
1 1 1 -38 9  3  o 4  493.89  203.66 444.72   753.95  334.41  53.81   109.84  
-126.19 
1 1 1 -38 9  4  o 4  386.43  174.16 -128.78  658.82  93.57   -66.50  247.88  
113.50  
1 1 1 -38 9  5  o 5  698.46  211.01 1417.47  740.89  844.03  -123.63 357.43  
-123.63 
1 1 1 -38 9  6  o 15 385.70  175.88 -230.36  701.91  43.58   138.37  520.40  
-41.63  
1 1 1 -38 9  7  o 19 783.13  196.52 1738.36  713.18  1022.66 -62.67  416.19  
-62.67  
1 1 1 -38 9  8  o 16 403.54  178.72 -13.88   664.10  91.48   94.43   86.43   
-85.57  
1 1 1 -38 9  9  o 10 1211.30 139.24 3716.07  782.13  2000.53 47.41   1252.00 
47.41   
1 1 1 -38 9  10 o 3  371.06  169.59 -248.73  658.12  92.26   159.26  862.33  
159.26  
1 1 1 -38 9  11 o 13 669.32  215.10 1303.40  756.22  688.45  33.91   42.10   
-146.09 
1 1 1 -38 9  12 o 9  569.68  201.21 875.36   664.77  546.58  -84.96  101.21  
-84.96  
1 1 1 -38 9  13 o 12 886.71  189.78 2184.37  757.75  1194.40 179.33  404.78  
179.33  
1 1 1 -38 9  14 o 3  877.94  171.89 2078.08  674.89  1108.46 40.12   229.13  
40.12   
1 1 1 -38 9  15 o 6  1197.38 130.29 3589.50  723.49  1557.78 -125.31 270.04  
-125.31 
1 1 1 -38 9  16 o 5  1346.57 123.74 4509.66  772.73  2254.95 124.52  1326.28 
124.52  
1 1 1 -38 9  17 o 13 801.17  192.94 1818.00  709.36  1158.60 -71.06  805.85  
-71.06  
1 1 1 -38 9  18 o 13 533.60  204.62 719.44   711.61  349.54  162.58  413.95  
-17.42  
1 1 1 -38 9  19 o 13 524.91  196.85 708.33   647.69  426.11  60.85   173.10  
-119.15 
1 1 1 -38 9  20 o 8  775.21  202.56 1763.67  736.23  928.95  155.95  104.66  
155.95  
1 1 1 -38 9  21 o 1  336.84  159.16 -531.83  662.24  67.27   -117.16 174.10  
62.84   
1 1 1 -38 9  22 o 12 663.94  214.00 1345.52  748.14  787.56  26.65   126.24  
26.65   
1 1 1 -38 9  23 o 2  585.93  203.77 1014.95  679.55  654.77  -127.54 110.72  
-127.54 
1 1 1 -38 9  24 o 6  451.25  192.78 322.06   715.32  231.30  69.89   434.03  
-110.11 
1 1 1 -38 9  25 o 18 347.26  163.36 -444.66  683.70  54.77   -21.68  768.06  
-21.68  
1 1 1 -38 9  26 o 6  369.60  170.88 -252.73  691.01  105.36  175.79  356.27  
-4.21   
1 1 1 -38 9  27 o 11 1036.41 161.83 2923.58  777.80  1772.44 119.21  1431.31 
119.21  
1 1 1 -38 9  28 o 5  408.20  183.39 35.70    724.78  209.33  -94.61  190.45  
85.39   
1 1 1 -38 9  29 o 9  1214.48 143.86 3927.40  810.23  2113.89 94.97   1330.10 
94.97   
1 1 1 -38 9  30 o 1  948.18  189.75 2671.66  804.91  1371.92 -119.42 506.93  
-119.42 
1 1 1 -38 9  31 f 0  543.93  208.35 909.96   737.17  97.08   65.02   57.08   
65.02   
1 1 1 -38 10 1  o 8  863.26  188.69 2074.62  734.57  816.71  42.53   293.65  
-137.47 
1 1 1 -38 10 2  o 11 539.63  204.59 727.28   704.84  446.94  -125.15 63.31   
54.85   
1 1 1 -38 10 3  o 5  1087.06 156.08 3057.98  786.82  1190.39 -14.57  112.22  
165.43  
1 1 1 -38 10 4  o 10 344.40  162.54 -574.07  687.55  32.52   160.21  537.17  
160.21  
1 1 1 -38 10 5  o 11 622.98  208.86 1100.95  711.66  579.97  -71.25  94.18   
108.75  
1 1 1 -38 10 6  o 13 857.28  183.20 2027.66  707.05  1014.37 129.86  134.01  
129.86  
1 1 1 -38 10 7  o 7  1073.64 146.64 2946.96  730.12  1515.28 40.25   589.18  
40.25   
1 1 1 -38 10 8  o 8  1613.69 111.46 6396.39  834.10  2260.68 -173.09 689.88  
-173.09 
1 1 1 -38 10 9  o 10 1214.32 147.03 3770.95  827.96  1787.08 45.81   761.13  
45.81   
1 1 1 -38 10 10 f 0  783.94  188.83 1718.34  679.33  584.71  119.13  618.15  
-60.87  
1 1 1 -38 10 11 o 5  1285.36 138.75 4177.61  827.07  1705.04 -24.84  376.16  
-24.84  
1 1 1 -38 10 12 o 9  453.54  187.52 327.19   641.61  252.50  52.39   111.29  
-127.61 
1 1 1 -38 10 13 o 8  750.67  211.21 1637.31  766.06  998.39  -149.84 469.59  
-149.84 
1 1 1 -38 10 14 o 19 553.74  204.71 793.99   695.47  388.26  7.97    364.77  
-172.03 
1 1 1 -38 10 15 o 2  782.97  197.84 1741.66  719.05  957.54  -120.21 173.05  
-120.21 
1 1 1 -38 10 16 o 19 680.70  207.99 1349.84  717.09  545.40  117.89  441.31  
-62.11  
1 1 1 -38 10 17 o 1  1237.46 130.03 3861.87  746.22  1888.36 9.49    855.23  
9.49    
1 1 1 -38 10 18 o 18 1301.86 132.31 4293.54  798.80  1998.96 -164.11 901.69  
-164.11 
1 1 1 -38 10 19 o 15 436.69  185.38 250.04   654.04  194.88  -127.11 428.38  
52.89   
1 1 1 -38 10 20 o 5  547.47  209.64 796.77   746.16  91.73   117.15  1048.10 
-62.85  
1 1 1 -38 10 21 o 1  750.37  199.97 1664.71  708.66  1034.22 -171.70 424.83  
-171.70 
1 1 1 -38 10 22 o 1  609.08  208.74 1111.05  710.86  350.37  90.07   688.79  
-89.93  
1 1 1 -38 10 23 o 14 1136.60 144.55 3396.41  761.90  1431.11 -145.93 122.35  
-145.93 
1 1 1 -38 10 24 o 19 462.62  194.20 404.55   704.73  368.22  170.96  29.24   
-9.04   
1 1 1 -38 10 25 o 13 416.18  185.97 48.27    736.36  225.89  -11.03  201.90  
168.97  
1 1 1 -38 10 26 o 7  468.53  194.56 451.55   695.39  332.92  156.65  181.20  
-23.35  
1 1 1 -38 10 27 o 6  407.32  182.01 48.34    705.31  132.78  76.34   61.94   
-103.66 
1 1 1 -38 10 28 o 17 541.31  210.77 853.17   761.60  561.51  -149.82 225.68  
-149.82 
1 1 1 -38 10 29 o 2  272.87  134.69 -1106.64 621.89  64.99   -65.09  461.70  
-65.09  
1 1 1 -38 10 30 o 6  881.19  193.52 2353.46  769.30  1246.68 117.79  463.91  
117.79  
1 1 1 -38 10 31 o 16 333.65  162.76 -961.05  822.51  50.97   71.55   70.68   
-108.45 
1 1 1 -38 11 1  o 12 1516.78 115.49 5670.53  812.34  2442.61 -1.52   1420.52 
-1.52   
1 1 1 -38 11 2  o 17 646.97  208.67 1199.44  711.25  336.89  118.83  728.19  
-61.17  
1 1 1 -38 11 3  o 17 704.38  197.99 1413.77  673.48  687.97  122.06  118.74  
-57.94  
1 1 1 -38 11 4  o 11 489.00  199.56 454.19   716.42  268.88  -138.37 35.83   
-138.37 
1 1 1 -38 11 5  o 11 688.18  200.10 1352.99  676.67  822.02  -157.41 320.08  
-157.41 
1 1 1 -38 11 6  o 14 1506.93 121.13 5632.01  846.50  1930.22 -163.23 316.64  
-163.23 
1 1 1 -38 11 7  o 12 552.53  203.88 792.39   689.21  305.78  136.13  140.50  
136.13  
1 1 1 -38 11 8  o 1  1013.82 159.56 2669.51  750.19  1543.80 -173.62 854.64  
-173.62 
1 1 1 -38 11 9  o 3  822.02  203.92 1933.31  774.59  1044.94 -147.92 306.10  
-147.92 
1 1 1 -38 11 10 o 15 750.35  186.48 1568.36  646.89  989.12  35.54   488.08  
35.54   
1 1 1 -38 11 11 o 19 512.08  206.11 548.64   751.17  395.66  9.20    15.13   
-170.80 
1 1 1 -38 11 12 o 2  1179.45 130.55 3483.07  714.05  1874.23 -128.17 1049.35 
-128.17 
1 1 1 -38 11 13 o 13 297.82  146.69 -1273.41 714.73  127.95  52.30   644.33  
52.30   
1 1 1 -38 11 14 o 18 395.81  177.50 -90.70   676.22  141.53  -174.52 318.01  
5.48    
1 1 1 -38 11 15 f 0  1511.23 113.76 5635.92  797.26  2242.09 -61.13  869.05  
-61.13  
1 1 1 -38 11 16 f 0  840.36  194.71 2013.51  744.57  707.43  120.58  537.04  
-59.42  
1 1 1 -38 11 17 o 9  854.70  176.71 2018.18  676.62  855.19  -38.08  268.22  
141.92  
1 1 1 -38 11 18 o 8  341.90  163.44 -690.49  726.00  25.63   -96.77  381.37  
83.23   
1 1 1 -38 11 19 o 19 629.06  203.75 1161.34  677.56  728.80  -114.66 206.23  
-114.66 
1 1 1 -38 11 20 o 2  557.56  211.48 853.70   753.36  480.73  0.92    224.11  
-179.08 
1 1 1 -38 11 21 o 13 396.14  179.61 -96.19   711.13  183.14  -83.59  88.72   
96.41   
1 1 1 -38 11 22 f 0  378.21  173.00 -178.76  686.33  143.75  5.43    105.82  
-174.57 
1 1 1 -38 11 23 o 5  509.64  206.41 640.82   759.99  152.73  -57.02  815.40  
122.98  
1 1 1 -38 11 24 o 17 426.29  185.75 191.16   688.76  258.37  13.05   29.25   
-166.95 
1 1 1 -38 11 25 o 17 456.61  197.29 306.23   764.73  294.90  -93.32  5.67    
86.68   
1 1 1 -38 11 26 f 0  345.18  162.14 -416.31  668.82  43.92   -53.62  319.97  
126.38  
1 1 1 -38 11 27 o 9  750.52  202.24 1742.67  719.84  865.41  48.41   662.66  
48.41   
1 1 1 -38 11 28 o 19 393.66  180.28 -120.42  747.79  215.17  44.20   185.67  
-135.80 
1 1 1 -38 11 29 o 14 320.63  154.45 -685.81  679.95  46.37   -165.84 202.31  
14.16   
1 1 1 -38 11 30 o 2  639.28  221.20 1382.60  799.88  798.59  121.42  316.52  
121.42  
1 1 1 -38 12 1  o 18 864.94  191.01 2083.17  745.65  1188.26 173.34  577.16  
173.34  
1 1 1 -38 12 2  o 4  561.27  204.34 828.32   690.21  282.98  -53.85  590.64  
126.15  
1 1 1 -38 12 3  o 15 676.99  194.47 1294.75  642.95  791.38  70.84   335.92  
70.84   
1 1 1 -38 12 4  o 5  319.76  154.64 -907.73  701.78  49.47   145.17  473.99  
145.17  
1 1 1 -38 12 5  o 2  500.96  192.98 577.66   634.95  362.19  67.72   71.45   
-112.28 
1 1 1 -38 12 6  o 4  1480.78 123.88 5449.06  850.72  2025.96 -160.50 597.25  
-160.50 
1 1 1 -38 12 7  o 14 1352.79 123.92 4547.32  777.41  2293.02 77.83   1522.82 
77.83   
1 1 1 -38 12 8  o 1  1205.67 138.25 3670.49  772.96  1475.44 -139.47 152.21  
-139.47 
1 1 1 -38 12 9  o 2  352.08  166.00 -579.04  713.84  30.60   -146.43 117.70  
33.57   
1 1 1 -38 12 10 o 7  843.49  184.66 1964.79  702.53  1225.13 108.79  741.10  
108.79  
1 1 1 -38 12 11 o 10 1018.95 165.82 2718.85  783.57  1509.74 -88.17  741.61  
-88.17  
1 1 1 -38 12 12 o 1  605.31  201.95 1024.05  665.33  663.12  80.84   231.05  
80.84   
1 1 1 -38 12 13 f 0  1164.01 141.33 3446.59  762.89  1740.09 -109.53 787.24  
-109.53 
1 1 1 -38 12 14 o 16 618.30  205.18 1093.50  686.79  452.95  117.17  435.05  
-62.83  
1 1 1 -38 12 15 o 9  626.42  208.28 1139.23  707.73  707.21  75.54   304.19  
75.54   
1 1 1 -38 12 16 o 18 437.65  191.46 133.51   737.88  42.46   135.21  799.88  
-44.79  
1 1 1 -38 12 17 o 15 1103.18 141.85 3127.89  725.71  1157.31 6.62    299.69  
-173.38 
1 1 1 -38 12 18 o 7  707.30  213.34 1510.09  757.74  937.91  -152.72 481.07  
-152.72 
1 1 1 -38 12 19 o 6  366.35  168.57 -253.51  662.49  127.30  133.09  161.65  
-46.91  
1 1 1 -38 12 20 o 4  528.04  205.16 726.65   720.80  340.87  127.03  178.47  
127.03  
1 1 1 -38 12 21 o 3  593.29  210.58 1053.88  728.96  310.35  42.14   210.39  
42.14   
1 1 1 -38 12 22 o 8  572.75  199.81 970.16   653.82  579.73  52.34   2.56    
-127.66 
1 1 1 -38 12 23 o 2  462.34  200.32 313.87   792.49  291.35  83.83   332.33  
-96.17  
1 1 1 -38 12 24 o 16 818.37  189.21 1962.58  704.29  1021.76 -102.40 177.33  
-102.40 
1 1 1 -38 12 25 o 12 595.51  218.88 1093.93  793.58  668.14  -19.72  213.56  
-19.72  
1 1 1 -38 12 26 o 19 511.57  207.53 673.08   769.99  463.98  115.67  53.38   
115.67  
1 1 1 -38 12 27 o 12 289.18  142.44 -1090.86 672.43  57.14   99.46   498.20  
99.46   
1 1 1 -38 12 28 o 10 550.07  215.34 904.22   797.24  319.55  128.41  200.76  
128.41  
1 1 1 -38 12 29 o 18 1023.24 164.63 2924.69  781.20  1727.40 32.47   1153.38 
32.47   
1 1 1 -38 12 30 o 3  503.45  203.55 701.14   737.34  377.68  -94.57  182.09  
-94.57  
1 1 1 -38 13 1  o 11 1053.24 156.27 2867.34  763.28  1524.70 95.03   753.64  
95.03   
1 1 1 -38 13 2  o 17 451.94  189.33 289.94   667.47  129.06  13.85   585.89  
-166.15 
1 1 1 -38 13 3  o 12 561.45  205.05 828.34   695.54  509.23  -52.50  61.30   
-52.50  
1 1 1 -38 13 4  o 10 487.01  198.72 444.78   710.36  318.53  73.64   186.19  
-106.36 
1 1 1 -38 13 5  o 14 433.20  184.06 206.88   645.74  99.06   -59.97  597.74  
120.03  
1 1 1 -38 13 6  o 19 492.73  200.00 473.07   715.73  226.82  19.57   503.63  
-160.43 
1 1 1 -38 13 7  o 1  818.62  191.19 1874.16  713.40  992.65  147.68  217.40  
147.68  
1 1 1 -38 13 8  o 7  1753.23 106.28 7505.84  864.09  2380.64 17.07   628.67  
17.07   
1 1 1 -38 13 9  o 18 1668.85 112.15 6840.73  867.92  2264.61 161.13  594.24  
161.13  
1 1 1 -38 13 10 o 19 1061.15 160.49 2929.59  789.79  843.99  -4.39   791.21  
175.61  
1 1 1 -38 13 11 o 3  423.13  186.42 49.55    709.77  210.34  137.26  137.80  
-42.74  
1 1 1 -38 13 12 o 5  548.81  202.94 789.64   683.62  509.41  43.38   12.34   
43.38   
1 1 1 -38 13 13 o 11 317.92  153.70 -866.87  691.25  35.82   3.17    459.04  
3.17    
1 1 1 -38 13 14 o 18 751.13  198.76 1634.56  703.22  707.29  -166.07 262.83  
13.93   
1 1 1 -38 13 15 o 6  335.02  159.75 -628.94  682.34  124.23  104.29  825.03  
104.29  
1 1 1 -38 13 16 o 2  511.20  203.98 605.26   727.26  435.37  4.95    7.92    
-175.05 
1 1 1 -38 13 17 o 19 602.35  205.36 1053.80  687.98  662.14  -169.75 181.01  
-169.75 
1 1 1 -38 13 18 o 13 318.98  154.21 -838.72  695.34  29.66   -116.01 117.53  
63.99   
1 1 1 -38 13 19 o 5  1147.74 139.39 3405.24  741.90  1689.08 119.32  685.19  
119.32  
1 1 1 -38 13 20 f 0  1491.90 119.11 5613.54  824.07  2655.15 -25.68  1784.52 
-25.68  
1 1 1 -38 13 21 o 14 1175.78 153.77 3694.58  838.47  1467.17 113.76  136.48  
113.76  
1 1 1 -38 13 22 o 6  653.18  202.16 1302.74  674.54  848.70  164.77  439.95  
164.77  
1 1 1 -38 13 23 o 14 578.28  217.85 1000.64  795.03  395.65  109.12  473.62  
-70.88  
1 1 1 -38 13 24 o 2  355.19  166.59 -396.16  696.65  80.67   156.39  256.21  
-23.61  
1 1 1 -38 13 25 o 16 1118.92 153.96 3368.92  798.89  1447.63 140.67  245.89  
140.67  
1 1 1 -38 13 26 o 7  471.83  201.97 423.16   787.80  299.96  135.37  354.39  
-44.63  
1 1 1 -38 13 27 o 2  554.67  201.81 926.98   673.13  612.50  144.89  266.93  
144.89  
1 1 1 -38 13 28 o 8  1071.06 172.51 3244.34  856.84  1617.06 -154.27 715.32  
-154.27 
1 1 1 -38 13 29 o 16 492.90  206.54 604.43   794.71  365.13  76.56   244.02  
-103.44 
1 1 1 -38 14 1  o 11 1224.34 135.44 3783.98  768.99  1693.57 -114.19 639.97  
-114.19 
1 1 1 -38 14 2  o 10 915.20  178.57 2284.47  730.86  1144.06 101.61  292.27  
101.61  
1 1 1 -38 14 3  o 6  507.88  200.18 575.49   692.55  180.06  -100.70 672.31  
79.30   
1 1 1 -38 14 4  o 11 547.84  202.35 774.46   679.25  451.45  -113.84 143.92  
66.16   
1 1 1 -38 14 5  o 19 489.06  197.01 479.92   687.19  201.80  147.82  567.02  
-32.18  
1 1 1 -38 14 6  o 3  553.96  203.15 801.98   683.32  274.48  -25.23  608.73  
154.77  
1 1 1 -38 14 7  o 11 740.83  203.85 1581.52  722.00  631.21  -179.46 367.07  
0.54    
1 1 1 -38 14 8  f 0  1615.48 114.92 6439.34  860.98  2294.02 50.92   813.42  
50.92   
1 1 1 -38 14 9  o 5  833.03  194.51 1964.15  738.53  1149.01 172.19  533.18  
172.19  
1 1 1 -38 14 10 o 5  793.21  210.80 1848.09  788.87  532.44  34.00   729.83  
-146.00 
1 1 1 -38 14 11 o 9  499.94  200.08 547.35   702.24  228.53  -123.22 549.15  
56.78   
1 1 1 -38 14 12 o 9  460.56  195.35 301.65   725.36  205.52  47.77   457.94  
-132.23 
1 1 1 -38 14 13 o 15 534.63  205.08 727.96   715.02  476.96  -85.19  58.09   
-85.19  
1 1 1 -38 14 14 o 10 626.20  211.66 1150.19  730.90  653.19  2.19    40.24   
2.19    
1 1 1 -38 14 15 o 19 697.42  212.73 1462.33  750.60  537.10  106.85  481.99  
-73.15  
1 1 1 -38 14 16 o 15 1032.17 156.37 2808.75  748.50  1353.05 -40.41  314.19  
-40.41  
1 1 1 -38 14 17 f 0  667.09  205.06 1330.60  695.64  860.02  154.42  385.81  
154.42  
1 1 1 -38 14 18 o 5  1531.75 116.75 5880.37  829.34  2412.80 -65.62  1186.40 
-65.62  
1 1 1 -38 14 19 o 9  1867.17 104.29 8628.64  903.06  2941.81 129.85  1395.93 
129.85  
1 1 1 -38 14 20 o 6  508.84  205.05 642.89   744.72  428.41  -137.12 108.32  
42.88   
1 1 1 -38 14 21 o 3  882.65  199.43 2323.49  797.15  1301.57 150.66  630.37  
150.66  
1 1 1 -38 14 22 o 1  588.14  204.97 1041.58  687.82  652.91  -49.10  225.52  
-49.10  
1 1 1 -38 14 23 o 4  470.28  198.95 415.04   749.02  301.62  85.97   41.04   
85.97   
1 1 1 -38 14 24 o 18 1174.80 150.11 3683.46  817.83  1568.30 -92.25  362.92  
-92.25  
1 1 1 -38 14 25 o 5  357.56  166.41 -284.82  669.52  4.34    -157.97 614.87  
22.03   
1 1 1 -38 14 26 o 10 892.20  196.92 2404.89  792.94  1159.56 -28.23  251.26  
-28.23  
1 1 1 -38 14 27 o 1  539.05  208.69 855.42   744.40  559.04  -151.98 196.69  
-151.98 
1 1 1 -38 14 28 o 4  408.72  183.57 75.40    725.60  204.71  131.55  158.34  
-48.45  
1 1 1 -38 15 1  o 14 512.35  198.35 631.91   672.52  188.55  -43.63  648.45  
136.37  
1 1 1 -38 15 2  o 16 461.52  193.37 333.62   696.46  283.53  -115.38 112.11  
64.62   
1 1 1 -38 15 3  o 1  902.05  182.65 2252.47  737.38  1221.17 -23.80  523.08  
-23.80  
1 1 1 -38 15 4  o 10 672.92  201.31 1308.70  676.54  774.77  159.44  437.74  
159.44  
1 1 1 -38 15 5  o 2  922.20  175.38 2322.51  722.99  1039.70 179.61  38.90   
179.61  
1 1 1 -38 15 6  o 7  1195.73 129.52 3597.61  718.22  1847.98 -43.81  1033.70 
-43.81  
1 1 1 -38 15 7  o 8  968.22  176.89 2565.94  764.75  950.47  -166.10 286.74  
13.90   
1 1 1 -38 15 8  o 18 574.00  212.08 902.22   746.23  560.54  -172.13 124.04  
-172.13 
1 1 1 -38 15 9  o 10 472.73  191.17 448.13   650.58  305.92  -171.46 25.53   
8.54    
1 1 1 -38 15 10 o 1  835.00  204.59 2033.08  787.07  1117.96 -130.83 455.27  
-130.83 
1 1 1 -38 15 11 o 13 886.98  174.69 2162.38  692.95  1320.90 -110.95 794.00  
-110.95 
1 1 1 -38 15 12 o 3  331.11  159.38 -800.71  720.57  18.38   47.37   292.89  
-132.63 
1 1 1 -38 15 13 o 5  933.06  181.67 2425.34  758.03  1335.08 73.10   616.69  
73.10   
1 1 1 -38 15 14 o 16 1395.48 120.84 4881.48  782.01  1965.83 -150.63 668.40  
-150.63 
1 1 1 -38 15 15 o 11 1684.05 114.19 7062.61  891.76  2770.08 42.60   1570.40 
42.60   
1 1 1 -38 15 16 o 7  1044.16 156.80 2889.93  759.27  1489.86 -101.22 589.73  
-101.22 
1 1 1 -38 15 17 o 11 1024.15 157.97 2795.95  750.29  1473.32 -6.79   606.96  
-6.79   
1 1 1 -38 15 18 o 10 351.13  166.98 -575.36  739.45  70.89   -164.11 392.24  
15.89   
1 1 1 -38 15 19 o 14 846.48  189.88 2096.02  726.91  693.27  -37.30  570.44  
142.70  
1 1 1 -38 15 20 o 18 414.69  184.87 56.59    723.82  225.52  140.16  49.10   
-39.84  
1 1 1 -38 15 21 f 0  571.71  208.15 969.57   716.19  543.73  11.14   72.05   
-168.86 
1 1 1 -38 15 22 o 1  383.87  173.55 -65.02   659.28  139.94  92.84   195.94  
-87.16  
1 1 1 -38 15 23 f 0  577.64  211.63 1008.23  741.40  518.06  -25.76  253.12  
-25.76  
1 1 1 -38 15 24 f 0  276.56  138.21 -1641.21 739.63  51.91   7.70    341.40  
7.70    
1 1 1 -38 15 25 o 9  440.04  188.34 318.42   684.95  297.73  -179.93 173.49  
0.07    
1 1 1 -38 15 26 o 12 338.48  162.53 -662.27  738.24  18.30   -153.67 628.58  
-153.67 
1 1 1 -38 15 27 o 18 1008.18 184.05 2991.42  828.55  1384.63 -107.61 433.54  
-107.61 
1 1 1 -38 15 28 o 11 333.28  160.21 -640.20  722.34  46.06   -16.63  298.42  
163.37  
1 1 1 -38 16 1  o 11 419.83  182.53 127.92   662.23  182.89  25.45   260.66  
-154.55 
1 1 1 -38 16 2  o 1  428.00  185.11 162.33   674.46  111.34  10.80   547.12  
-169.20 
1 1 1 -38 16 3  o 12 261.10  130.02 -1403.53 626.66  69.08   -172.05 298.60  
-172.05 
1 1 1 -38 16 4  o 13 731.52  199.82 1556.61  696.83  662.70  -66.23  236.59  
113.77  
1 1 1 -38 16 5  o 14 1135.36 144.84 3319.74  762.60  1523.37 33.77   512.28  
33.77   
1 1 1 -38 16 6  o 4  696.75  199.67 1413.73  678.58  765.56  165.14  104.83  
165.14  
1 1 1 -38 16 7  o 5  1091.71 148.94 3088.50  754.06  1688.38 -24.26  996.94  
-24.26  
1 1 1 -38 16 8  o 6  1670.89 112.90 6912.99  874.82  2502.39 121.13  1147.59 
121.13  
1 1 1 -38 16 9  o 15 1247.77 130.63 3940.11  755.89  1902.09 -98.78  992.35  
-98.78  
1 1 1 -38 16 10 o 16 643.15  218.32 1235.47  777.62  579.90  -164.61 190.01  
15.39   
1 1 1 -38 16 11 o 9  566.24  207.60 888.79   713.51  153.02  158.67  915.98  
-21.33  
1 1 1 -38 16 12 o 2  605.69  212.23 1073.57  738.33  513.07  152.09  231.07  
-27.91  
1 1 1 -38 16 13 o 17 742.23  205.42 1641.51  730.59  761.44  -29.70  113.40  
150.30  
1 1 1 -38 16 14 o 12 454.65  189.86 357.37   667.89  317.01  42.88   156.74  
-137.12 
1 1 1 -38 16 15 o 14 522.32  204.96 696.14   723.06  80.31   160.72  975.34  
-19.28  
1 1 1 -38 16 16 o 16 1378.72 129.80 4861.48  829.89  1938.28 35.71   648.83  
35.71   
1 1 1 -38 16 17 o 18 1872.64 105.88 8710.97  919.47  3041.93 -161.97 1651.01 
-161.97 
1 1 1 -38 16 18 o 10 808.18  209.44 2007.94  791.22  915.38  13.66   24.18   
13.66   
1 1 1 -38 16 19 f 0  1018.09 156.34 2784.84  738.14  1700.12 152.75  1178.00 
152.75  
1 1 1 -38 16 20 o 16 496.22  200.80 590.16   718.44  414.79  -56.16  5.05    
-56.16  
1 1 1 -38 16 21 o 13 633.87  215.35 1260.32  756.60  656.20  159.89  11.22   
-20.11  
1 1 1 -38 16 22 o 19 693.65  208.92 1503.11  727.04  822.88  33.98   203.94  
33.98   
1 1 1 -38 16 23 o 15 298.39  146.96 -1107.10 707.27  1.74    -4.24   179.73  
-4.24   
1 1 1 -38 16 24 o 8  392.33  179.84 -131.38  746.04  190.86  45.96   121.70  
-134.04 
1 1 1 -38 16 25 o 1  1215.87 140.67 3918.33  793.16  1787.93 137.22  717.07  
137.22  
1 1 1 -38 16 26 o 3  464.80  197.16 445.61   738.87  246.59  -52.50  415.77  
127.50  
1 1 1 -38 16 27 o 9  343.58  166.27 -801.60  816.33  47.66   129.23  393.87  
-50.77  
1 1 1 -38 17 1  o 14 376.44  172.78 -243.95  691.24  103.69  75.85   288.84  
-104.15 
1 1 1 -38 17 2  o 14 525.30  200.21 707.07   677.88  265.69  134.31  511.52  
-45.69  
1 1 1 -38 17 3  o 9  899.76  183.81 2269.12  740.46  1147.26 32.71   372.45  
32.71   
1 1 1 -38 17 4  o 9  841.25  195.04 2034.58  746.71  1075.79 140.75  381.99  
140.75  
1 1 1 -38 17 5  o 5  528.28  197.35 729.27   649.74  269.87  -56.83  521.57  
123.17  
1 1 1 -38 17 6  o 8  431.67  189.30 120.35   724.91  230.42  -41.25  119.92  
138.75  
1 1 1 -38 17 7  o 6  482.30  194.04 498.50   665.44  345.07  20.69   1.92    
-159.31 
1 1 1 -38 17 8  o 19 271.89  135.47 -1519.65 685.16  167.35  138.41  683.08  
138.41  
1 1 1 -38 17 9  o 8  871.94  195.88 2192.60  772.65  1036.18 77.02   167.34  
77.02   
1 1 1 -38 17 10 o 11 1222.38 138.50 3839.23  785.11  1364.82 -168.88 80.63   
11.12   
1 1 1 -38 17 11 o 5  477.30  194.28 473.89   677.29  140.92  150.41  58.38   
150.41  
1 1 1 -38 17 12 o 12 809.81  200.10 1932.12  748.08  1020.10 90.87   282.81  
90.87   
1 1 1 -38 17 13 o 10 726.62  202.38 1578.43  706.86  835.81  167.90  114.08  
167.90  
1 1 1 -38 17 14 o 4  662.01  214.70 1351.65  752.17  766.81  -34.91  510.44  
-34.91  
1 1 1 -38 17 15 o 2  555.99  209.09 882.04   731.75  535.62  170.68  259.55  
170.68  
1 1 1 -38 17 16 o 7  538.20  208.09 803.37   739.63  500.36  14.19   0.63    
-165.81 
1 1 1 -38 17 17 o 9  494.25  200.30 579.91   716.28  402.40  45.04   118.14  
45.04   
1 1 1 -38 17 18 o 12 730.45  210.59 1659.78  752.61  905.78  148.50  247.01  
148.50  
1 1 1 -38 17 19 o 10 756.87  202.46 1741.96  724.73  938.61  -46.99  250.24  
-46.99  
1 1 1 -38 17 20 o 12 747.82  203.42 1709.81  724.05  1022.31 104.68  549.08  
104.68  
1 1 1 -38 17 21 o 8  1176.72 139.30 3628.39  760.16  1732.47 -78.71  767.50  
-78.71  
1 1 1 -38 17 22 f 0  767.79  196.86 1793.43  704.24  885.35  99.17   80.25   
99.17   
1 1 1 -38 17 23 o 8  552.74  207.01 915.32   715.84  372.33  -119.05 436.66  
60.95   
1 1 1 -38 17 24 o 8  577.86  215.48 1046.36  773.89  594.28  -170.44 0.98    
9.56    
1 1 1 -38 17 25 o 8  654.98  216.30 1412.76  763.24  490.50  80.66   467.46  
-99.34  
1 1 1 -38 17 26 o 8  590.56  218.14 1148.84  789.37  594.49  42.95   14.45   
-137.05 
1 1 1 -38 18 1  o 6  961.25  176.18 2566.56  756.08  1047.93 -35.36  0.36    
144.64  
1 1 1 -38 18 2  o 15 569.48  202.68 921.35   675.68  557.86  21.55   273.78  
21.55   
1 1 1 -38 18 3  o 17 381.78  174.49 -200.48  696.56  40.39   -2.86   598.84  
177.14  
1 1 1 -38 18 4  o 18 763.52  207.29 1743.98  752.75  874.56  -136.18 141.79  
-136.18 
1 1 1 -38 18 5  o 8  579.41  200.61 962.67   657.97  569.49  82.39   22.47   
82.39   
1 1 1 -38 18 6  o 9  1109.82 157.79 3262.08  812.11  1610.65 -153.79 777.39  
-153.79 
1 1 1 -38 18 7  o 10 396.55  177.28 -26.42   669.77  187.85  49.67   169.48  
-130.33 
1 1 1 -38 18 8  o 17 690.72  206.53 1432.62  712.21  817.61  -122.83 226.71  
-122.83 
1 1 1 -38 18 9  o 14 651.46  212.36 1286.44  735.69  529.84  -126.94 327.72  
53.06   
1 1 1 -38 18 10 o 17 431.67  185.74 219.30   672.42  224.15  -15.91  3.45    
-15.91  
1 1 1 -38 18 11 o 18 540.04  203.25 798.21   691.74  528.48  86.34   133.82  
86.34   
1 1 1 -38 18 12 o 9  347.09  165.95 -659.42  749.18  19.72   28.42   636.49  
28.42   
1 1 1 -38 18 13 o 12 340.53  159.64 -392.20  637.04  19.92   -61.32  29.43   
118.68  
1 1 1 -38 18 14 o 10 801.00  210.35 1977.76  791.43  1027.11 -171.00 341.96  
-171.00 
1 1 1 -38 18 15 o 14 987.70  176.62 2756.26  779.78  1395.90 -46.80  604.10  
-46.80  
1 1 1 -38 18 16 o 6  360.32  168.63 -357.79  699.87  106.42  130.04  126.80  
-49.96  
1 1 1 -38 18 17 o 4  760.16  209.48 1787.10  761.73  855.89  -108.74 63.15   
-108.74 
1 1 1 -38 18 18 o 11 731.90  203.92 1639.03  717.56  861.16  77.43   171.25  
77.43   
1 1 1 -38 18 19 o 10 479.13  196.13 515.18   694.21  285.69  -99.64  339.72  
80.36   
1 1 1 -38 18 20 o 18 637.91  213.54 1287.71  743.93  625.94  77.52   65.13   
-102.48 
1 1 1 -38 18 21 o 14 444.75  190.92 319.87   707.56  213.48  -147.21 18.10   
-147.21 
1 1 1 -38 18 22 f 0  516.89  204.31 735.54   723.32  328.44  -125.03 166.88  
-125.03 
1 1 1 -38 18 23 o 16 1698.12 115.47 7331.29  909.35  2352.74 23.08   684.06  
23.08   
1 1 1 -38 18 24 o 14 1571.93 125.03 6398.00  911.47  2263.54 -160.27 826.33  
-160.27 
1 1 1 -38 18 25 o 16 754.69  209.37 1841.35  758.03  911.19  -9.27   182.50  
-9.27   
1 1 1 -38 19 1  o 18 388.92  175.13 -56.55   664.58  27.96   22.83   5.60    
-157.17 
1 1 1 -38 19 2  o 18 384.47  174.56 -114.96  675.22  139.06  78.31   85.13   
-101.69 
1 1 1 -38 19 3  o 9  1076.33 161.32 3106.28  805.21  1544.93 43.30   769.54  
43.30   
1 1 1 -38 19 4  o 13 378.70  171.43 -102.28  645.18  143.17  -9.31   219.99  
170.69  
1 1 1 -38 19 5  o 19 542.72  206.07 805.23   715.94  522.83  64.29   125.28  
64.29   
1 1 1 -38 19 6  o 13 1697.62 110.73 7175.47  871.70  2548.98 -25.94  1262.03 
-25.94  
1 1 1 -38 19 7  o 14 890.46  183.53 2257.47  731.98  1228.74 125.18  572.20  
125.18  
1 1 1 -38 19 8  o 16 559.18  209.08 888.70   729.56  413.91  -36.65  239.95  
-36.65  
1 1 1 -38 19 9  o 19 353.13  165.37 -382.74  676.81  92.41   83.94   149.25  
-96.06  
1 1 1 -38 19 10 o 9  647.04  214.64 1301.98  751.61  696.29  117.61  79.21   
117.61  
1 1 1 -38 19 11 o 18 375.08  171.24 -160.50  668.89  15.65   154.45  710.79  
154.45  
1 1 1 -38 19 12 o 15 638.76  218.31 1284.27  777.52  738.92  -96.25  263.51  
-96.25  
1 1 1 -38 19 13 o 4  1186.80 143.14 3699.23  787.80  1779.75 148.00  909.47  
148.00  
1 1 1 -38 19 14 o 1  791.92  209.19 1932.34  779.82  1131.58 -36.94  662.45  
-36.94  
1 1 1 -38 19 15 o 7  566.49  215.30 942.07   782.13  485.68  129.21  156.26  
-50.79  
1 1 1 -38 19 16 o 4  761.58  201.59 1759.18  723.25  485.72  -76.21  726.63  
103.79  
1 1 1 -38 19 17 o 4  331.88  160.61 -860.66  761.54  0.49    175.80  451.30  
-4.20   
1 1 1 -38 19 18 o 12 814.25  208.34 2044.47  789.96  1140.44 135.52  796.67  
135.52  
1 1 1 -38 19 19 f 0  1182.84 138.24 3671.16  758.29  1858.23 -156.72 1062.87 
-156.72 
1 1 1 -38 19 20 o 17 478.11  201.23 487.62   759.90  230.92  138.00  504.91  
-42.00  
1 1 1 -38 19 21 o 9  630.09  210.03 1266.04  719.64  714.58  -19.50  133.72  
-19.50  
1 1 1 -38 19 22 o 16 756.84  206.11 1802.70  742.81  654.63  117.00  384.99  
-63.00  
1 1 1 -38 19 23 o 3  509.18  207.39 698.10   772.30  425.19  -49.57  96.11   
-49.57  
1 1 1 -38 19 24 o 14 1264.60 153.06 4385.01  897.60  1881.13 68.11   854.41  
68.11   
1 1 1 -38 20 1  o 17 699.05  208.19 1510.69  724.70  700.25  144.23  15.39   
-35.77  
1 1 1 -38 20 2  o 19 596.47  206.20 1076.08  694.95  416.40  -63.41  368.27  
116.59  
1 1 1 -38 20 3  o 5  803.44  199.98 1940.35  743.05  1086.98 100.07  592.39  
100.07  
1 1 1 -38 20 4  o 2  838.18  181.99 2022.16  687.56  965.64  -108.45 165.51  
-108.45 
1 1 1 -38 20 5  o 9  1029.57 162.21 2874.75  774.48  1406.64 47.68   602.68  
47.68   
1 1 1 -38 20 6  o 16 444.19  191.62 270.92   719.19  187.37  -53.44  433.73  
126.56  
1 1 1 -38 20 7  o 5  346.09  162.02 -362.09  647.88  61.02   -119.82 304.71  
60.18   
1 1 1 -38 20 8  o 16 606.20  214.24 1131.19  753.77  89.38   152.78  61.87   
152.78  
1 1 1 -38 20 9  o 5  530.93  204.68 774.56   714.55  465.88  114.50  154.80  
114.50  
1 1 1 -38 20 10 o 6  1233.51 141.69 3986.94  810.51  1623.44 -56.40  484.46  
-56.40  
1 1 1 -38 20 11 o 14 989.31  178.20 2774.81  787.75  1463.51 64.97   801.10  
64.97   
1 1 1 -38 20 12 o 14 522.43  206.97 720.17   743.84  478.04  -60.49  32.31   
-60.49  
1 1 1 -38 20 13 o 15 919.77  181.16 2418.61  745.20  1307.40 34.24   660.01  
34.24   
1 1 1 -38 20 14 o 17 535.94  207.47 795.23   735.76  345.71  177.28  172.67  
177.28  
1 1 1 -38 20 15 o 1  500.91  207.61 575.12   789.41  375.45  -73.51  148.86  
106.49  
1 1 1 -38 20 16 o 1  924.53  180.70 2449.30  747.10  1282.58 17.19   588.22  
17.19   
1 1 1 -38 20 17 f 0  652.86  220.58 1377.90  793.75  474.46  -152.52 437.88  
27.48   
1 1 1 -38 20 18 o 1  1096.01 166.12 3325.55  844.32  1292.27 50.62   103.72  
50.62   
1 1 1 -38 20 19 o 7  801.38  185.44 1899.63  676.06  930.75  -148.44 111.84  
-148.44 
1 1 1 -38 20 20 o 4  350.36  167.11 -553.16  748.18  101.91  24.56   286.62  
-155.44 
1 1 1 -38 20 21 o 4  760.16  215.71 1871.35  795.77  793.90  130.25  79.01   
-49.75  
1 1 1 -38 20 22 o 11 854.73  184.60 2174.96  710.91  1170.01 -45.57  508.91  
-45.57  
1 1 1 -38 20 23 o 15 981.58  191.89 2910.53  842.34  1225.05 128.08  243.81  
128.08  
1 1 1 -38 21 1  o 15 1097.01 152.07 3209.42  773.64  1515.47 56.23   700.75  
56.23   
1 1 1 -38 21 2  o 14 916.78  179.48 2395.29  735.85  1005.02 160.53  60.13   
160.53  
1 1 1 -38 21 3  o 8  457.20  192.17 384.80   691.55  295.07  -33.43  38.03   
-33.43  
1 1 1 -38 21 4  o 8  580.11  207.31 1007.89  707.52  595.79  148.85  147.52  
148.85  
1 1 1 -38 21 5  o 10 585.53  207.20 1032.55  705.26  599.43  -162.76 118.49  
-162.76 
1 1 1 -38 21 6  o 5  749.68  204.89 1720.27  732.39  828.49  -91.75  103.45  
-91.75  
1 1 1 -38 21 7  o 14 648.70  211.06 1309.15  726.71  545.78  134.00  248.16  
-46.00  
1 1 1 -38 21 8  o 10 503.12  205.71 602.16   762.74  429.33  128.94  18.38   
128.94  
1 1 1 -38 21 9  o 10 619.52  210.68 1184.33  724.13  368.92  149.86  553.55  
-30.14  
1 1 1 -38 21 10 o 19 1104.13 156.57 3276.59  801.70  1781.55 37.80   1249.58 
37.80   
1 1 1 -38 21 11 o 10 1274.89 146.29 4292.26  864.90  1879.15 -144.92 942.64  
-144.92 
1 1 1 -38 21 12 o 15 1064.97 155.41 3045.02  767.53  1440.91 67.07   557.59  
67.07   
1 1 1 -38 21 13 o 10 398.68  179.90 -30.23   705.06  118.69  -112.67 53.58   
67.33   
1 1 1 -38 21 14 o 11 466.55  194.83 438.76   703.35  283.14  -13.49  211.88  
166.51  
1 1 1 -38 21 15 o 14 510.78  208.04 661.00   777.17  185.61  157.06  652.99  
-22.94  
1 1 1 -38 21 16 o 11 590.86  207.73 1085.44  707.80  609.35  37.08   117.62  
37.08   
1 1 1 -38 21 17 o 1  675.99  217.29 1485.55  771.72  374.25  -176.67 727.81  
3.33    
1 1 1 -38 21 18 o 9  550.10  211.86 904.63   765.10  574.56  111.69  206.80  
111.69  
1 1 1 -38 21 19 o 17 568.26  211.71 998.04   746.75  535.61  99.29   53.02   
-80.71  
1 1 1 -38 21 20 o 18 1141.53 149.96 3526.40  793.86  1510.92 -117.94 456.80  
-117.94 
1 1 1 -38 21 21 o 7  404.89  186.64 -108.98  816.58  194.11  11.41   166.47  
-168.59 
1 1 1 -38 21 22 o 2  379.52  183.05 -724.15  962.54  108.59  -109.50 451.78  
70.50   
1 1 1 -38 22 1  f 0  528.18  203.25 768.20   703.89  442.44  -99.92  33.69   
-99.92  
1 1 1 -38 22 2  o 15 657.71  203.92 1328.49  685.96  497.50  21.16   331.21  
-158.84 
1 1 1 -38 22 3  o 6  363.21  169.41 -327.69  698.79  50.90   130.95  63.03   
-49.05  
1 1 1 -38 22 4  o 17 601.96  209.96 1109.01  721.87  596.37  88.14   98.38   
88.14   
1 1 1 -38 22 5  o 15 1083.75 159.28 3173.34  800.50  1383.41 -67.22  449.13  
-67.22  
1 1 1 -38 22 6  o 19 807.83  190.59 1922.25  703.29  1100.19 98.14   750.19  
98.14   
1 1 1 -38 22 7  o 13 499.96  205.20 586.25   761.83  382.08  165.85  51.89   
-14.15  
1 1 1 -38 22 8  o 8  800.53  203.46 1949.02  757.18  954.43  -0.20   266.94  
-0.20   
1 1 1 -38 22 9  o 7  644.65  215.21 1309.95  755.57  719.34  -93.39  255.36  
-93.39  
1 1 1 -38 22 10 o 15 603.47  213.22 1126.69  746.56  551.11  149.51  50.11   
-30.49  
1 1 1 -38 22 11 o 18 709.78  217.75 1610.75  784.92  825.72  -41.55  268.02  
-41.55  
1 1 1 -38 22 12 o 6  800.98  196.11 1931.03  723.58  925.47  113.68  188.69  
113.68  
1 1 1 -38 22 13 o 19 1244.66 142.02 4094.05  819.72  1440.07 -22.58  103.80  
-22.58  
1 1 1 -38 22 14 o 12 411.95  185.38 36.51    743.49  86.87   135.94  8.66    
-44.06  
1 1 1 -38 22 15 o 5  718.24  218.76 1682.39  794.17  875.46  131.22  633.77  
131.22  
1 1 1 -38 22 16 o 4  1042.29 157.46 2966.99  761.08  1591.82 -34.04  934.38  
-34.04  
1 1 1 -38 22 17 o 16 610.97  213.85 1199.23  749.41  713.11  -16.76  302.35  
-16.76  
1 1 1 -38 22 18 o 3  434.08  192.01 197.60   763.30  238.99  -103.29 287.45  
76.71   
1 1 1 -38 22 19 o 16 437.97  193.07 242.96   762.80  258.08  85.25   91.50   
-94.75  
1 1 1 -38 22 20 o 14 350.79  166.05 -446.09  723.73  49.99   113.31  75.22   
-66.69  
1 1 1 -38 23 1  o 13 409.57  183.41 43.66    719.71  130.79  -50.46  28.62   
129.54  
1 1 1 -38 23 2  o 14 414.16  177.57 227.14   610.75  165.52  60.98   252.82  
-119.02 
1 1 1 -38 23 3  o 4  912.11  196.70 2481.22  808.29  1033.28 -124.96 180.70  
-124.96 
1 1 1 -38 23 4  o 15 423.29  186.90 140.94   718.90  162.54  -4.79   339.66  
175.21  
1 1 1 -38 23 5  o 2  584.74  211.36 1045.77  737.33  558.84  -145.17 169.31  
-145.17 
1 1 1 -38 23 6  o 16 1355.39 132.33 4764.38  831.79  1835.62 -120.94 741.63  
-120.94 
1 1 1 -38 23 7  o 14 1083.23 163.01 3212.52  818.88  1408.80 46.21   518.57  
46.21   
1 1 1 -38 23 8  o 7  428.00  187.16 200.39   704.49  90.18   123.96  5.53    
123.96  
1 1 1 -38 23 9  o 12 540.56  205.43 846.57   712.00  378.10  -114.72 277.60  
65.28   
1 1 1 -38 23 10 o 6  652.39  215.87 1372.28  760.26  540.05  99.31   247.46  
-80.69  
1 1 1 -38 23 11 f 0  391.72  179.61 -138.25  744.81  104.94  -161.87 463.41  
18.13   
1 1 1 -38 23 12 o 16 569.66  210.08 995.45   731.56  548.51  122.62  24.98   
122.62  
1 1 1 -38 23 13 o 8  824.98  212.81 2155.73  819.25  1034.79 -159.65 346.99  
-159.65 
1 1 1 -38 23 14 o 5  653.78  220.45 1407.79  792.88  802.66  27.52   471.55  
27.52   
1 1 1 -38 23 15 o 13 386.36  178.44 -187.24  750.98  59.24   111.27  572.31  
-68.73  
1 1 1 -38 23 16 o 1  503.55  202.92 675.03   729.33  366.68  3.35    152.62  
3.35    
1 1 1 -38 23 17 o 9  576.41  215.07 1062.80  771.20  562.42  84.41   248.53  
84.41   
1 1 1 -38 23 18 o 4  528.67  210.34 825.62   771.27  419.59  41.83   174.32  
41.83   
1 1 1 -38 23 19 o 15 594.96  263.22 1262.05  1435.28 622.82  74.03   375.66  
74.03   
1 1 1 -38 24 1  o 15 649.37  214.83 1362.21  752.94  441.74  152.21  419.56  
-27.79  
1 1 1 -38 24 2  o 2  320.71  155.21 -801.67  711.80  11.55   -27.29  383.94  
152.71  
1 1 1 -38 24 3  o 3  988.21  180.41 2821.44  796.09  1155.00 83.30   243.84  
83.30   
1 1 1 -38 24 4  o 17 416.11  184.60 117.73   712.40  182.86  -87.66  9.10    
92.34   
1 1 1 -38 24 5  o 7  535.20  208.16 824.80   742.46  463.82  -10.44  201.69  
-10.44  
1 1 1 -38 24 6  f 0  414.97  185.16 87.59    727.59  213.98  136.43  207.26  
-43.57  
1 1 1 -38 24 7  o 8  342.11  163.70 -610.68  732.85  40.65   68.55   409.84  
-111.45 
1 1 1 -38 24 8  o 11 914.71  183.66 2444.04  751.65  1223.78 -16.41  561.80  
-16.41  
1 1 1 -38 24 9  o 8  703.99  220.43 1629.24  798.85  754.09  -161.58 84.09   
-161.58 
1 1 1 -38 24 10 o 17 726.13  211.19 1685.06  753.66  806.27  137.05  134.64  
137.05  
1 1 1 -38 24 11 o 2  404.73  184.38 -55.28   767.08  218.37  -21.08  144.29  
158.92  
1 1 1 -38 24 12 o 17 468.48  194.35 488.81   692.83  241.85  -45.51  392.60  
134.49  
1 1 1 -38 24 13 o 11 382.81  176.84 -189.00  738.14  148.93  174.15  266.43  
-5.85   
1 1 1 -38 24 14 o 11 611.24  222.09 1238.09  815.00  581.68  150.68  14.32   
-29.32  
1 1 1 -38 24 15 o 13 501.35  202.80 679.33   732.36  361.26  73.35   168.61  
-106.65 
1 1 1 -38 24 16 o 8  447.78  195.32 326.92   763.23  181.43  -162.47 31.02   
-162.47 
1 1 1 -38 24 17 o 14 552.86  260.14 610.61   1735.88 350.38  86.74   219.48  
86.74   
1 1 1 -38 25 1  o 2  719.95  212.12 1666.80  755.54  479.18  13.24   503.11  
-166.76 
1 1 1 -38 25 2  o 15 542.40  210.77 869.92   760.85  499.35  -151.29 182.02  
-151.29 
1 1 1 -38 25 3  o 18 397.72  180.99 -55.76   735.04  182.99  72.26   97.68   
-107.74 
1 1 1 -38 25 4  o 11 418.43  185.02 149.01   707.90  230.78  -111.45 93.57   
68.55   
1 1 1 -38 25 5  o 15 335.70  161.58 -701.77  740.42  51.87   173.02  98.03   
-6.98   
1 1 1 -38 25 6  o 19 333.50  157.41 -441.67  645.09  33.98   -120.78 380.51  
59.22   
1 1 1 -38 25 7  o 15 520.36  207.82 751.39   755.49  442.42  34.63   16.34   
-145.37 
1 1 1 -38 25 8  o 12 521.29  197.72 780.58   658.48  464.75  -121.14 112.54  
-121.14 
1 1 1 -38 25 9  o 9  334.14  161.65 -806.76  769.48  61.58   81.99   242.54  
-98.01  
1 1 1 -38 25 10 o 6  951.07  193.70 2721.47  824.66  1212.32 144.26  454.75  
144.26  
1 1 1 -38 25 11 o 17 810.63  204.50 2066.75  769.22  915.85  52.70   176.13  
52.70   
1 1 1 -38 25 12 f 0  885.41  198.20 2413.27  793.37  925.86  -154.37 9.62    
25.63   
1 1 1 -38 25 13 o 7  421.32  186.63 178.04   724.48  220.10  -101.26 111.80  
78.74   
1 1 1 -38 25 14 o 4  479.74  209.79 457.29   885.15  265.32  -91.35  114.86  
-91.35  
1 1 1 -38 26 1  o 5  1029.84 170.93 3017.10  816.33  1440.88 44.47   841.96  
44.47   
1 1 1 -38 26 2  o 18 409.42  183.95 79.14    729.21  140.95  -98.00  365.52  
82.00   
1 1 1 -38 26 3  o 7  650.05  215.04 1402.11  754.43  712.38  -54.81  291.72  
-54.81  
1 1 1 -38 26 4  o 7  471.00  195.39 522.23   700.15  303.34  101.20  149.93  
-78.80  
1 1 1 -38 26 5  o 1  372.48  174.51 -304.60  756.97  106.88  -138.53 121.13  
41.47   
1 1 1 -38 26 6  o 16 491.30  202.98 613.83   750.80  354.76  64.11   89.88   
-115.89 
1 1 1 -38 26 7  o 12 607.29  215.35 1217.87  762.15  614.37  -32.40  313.53  
-32.40  
1 1 1 -38 26 8  o 14 398.77  182.79 -78.96   770.68  167.73  -36.20  138.87  
143.80  
1 1 1 -38 26 9  o 15 412.56  185.52 88.22    743.28  188.02  161.11  75.93   
-18.89  
1 1 1 -38 26 10 o 17 422.78  192.65 32.74    838.79  220.16  86.96   119.32  
-93.04  
1 1 1 -38 26 11 o 13 456.70  230.32 -2892.26 2253.11 328.83  3.52    71.57   
-176.48 
1 1 1 -37 0  1  o 3  259.65  187.50 -1343.48 1021.31 106.90  180.00  310.82  
0.00    
1 1 1 -37 0  2  o 17 479.23  289.97 788.60   1159.98 35.79   0.00    2.90    
180.00  
1 1 1 -37 0  3  o 4  406.59  258.00 366.92   1027.25 288.16  0.00    249.09  
180.00  
1 1 1 -37 0  4  o 2  534.51  295.21 1130.14  1049.90 486.60  180.00  208.31  
0.00    
1 1 1 -37 0  5  o 8  1212.18 244.98 4072.63  1219.48 1222.21 180.00  544.68  
180.00  
1 1 1 -37 0  6  o 2  694.43  293.65 1753.60  950.47  610.62  180.00  132.03  
180.00  
1 1 1 -37 0  7  o 6  305.62  213.46 -690.07  1053.09 220.61  180.00  511.18  
0.00    
1 1 1 -37 0  8  o 12 781.43  296.99 2114.34  1007.12 737.76  0.00    208.50  
0.00    
1 1 1 -37 0  9  o 5  437.43  265.03 626.98   971.82  397.20  180.00  424.87  
0.00    
1 1 1 -37 0  10 o 14 565.55  298.10 1293.38  1028.98 258.50  0.00    42.98   
0.00    
1 1 1 -37 0  11 o 4  271.10  193.58 -1017.84 989.49  81.22   0.00    180.96  
180.00  
1 1 1 -37 0  12 o 12 395.34  250.86 356.33   971.10  130.71  180.00  69.01   
0.00    
1 1 1 -37 0  13 o 15 283.77  198.58 -634.63  920.29  126.95  0.00    286.62  
180.00  
1 1 1 -37 0  14 o 4  315.05  216.75 -389.60  982.16  232.61  180.00  488.98  
0.00    
1 1 1 -37 0  15 o 8  768.51  292.70 2065.38  977.14  743.93  0.00    153.52  
0.00    
1 1 1 -37 0  16 o 14 465.55  274.09 817.46   986.70  460.05  180.00  619.11  
0.00    
1 1 1 -37 0  17 f 0  828.47  275.48 2250.33  939.24  649.27  0.00    346.91  
0.00    
1 1 1 -37 0  18 o 9  339.12  225.95 -7.06    920.49  136.23  180.00  182.48  
0.00    
1 1 1 -37 0  19 o 12 1021.16 228.50 2971.23  943.39  1293.79 0.00    130.77  
0.00    
1 1 1 -37 0  20 o 16 342.81  228.33 12.58    937.98  345.33  180.00  599.08  
0.00    
1 1 1 -37 0  21 o 19 282.93  196.67 -464.34  860.79  172.02  0.00    311.96  
180.00  
1 1 1 -37 0  22 o 16 787.69  288.03 2156.47  967.09  1000.99 180.00  351.40  
0.00    
1 1 1 -37 0  23 o 4  314.61  213.31 -186.18  891.47  192.21  0.00    232.93  
180.00  
1 1 1 -37 0  24 o 11 416.48  255.28 577.62   924.73  75.23   0.00    11.49   
180.00  
1 1 1 -37 0  25 o 17 604.84  282.25 1453.91  876.00  677.36  180.00  127.39  
180.00  
1 1 1 -37 0  26 o 4  920.87  265.07 2671.65  980.60  1162.50 0.00    466.58  
0.00    
1 1 1 -37 0  27 o 3  2057.61 132.05 10402.05 1248.15 2623.46 180.00  774.22  
180.00  
1 1 1 -37 0  28 o 18 293.08  205.05 -557.73  980.07  75.58   0.00    72.38   
180.00  
1 1 1 -37 0  29 o 4  541.06  273.69 1242.31  844.56  403.89  180.00  143.73  
180.00  
1 1 1 -37 0  30 o 7  453.68  274.10 858.89   1033.02 163.63  0.00    22.76   
0.00    
1 1 1 -37 0  31 o 9  561.32  277.00 1336.61  856.21  701.64  180.00  204.52  
0.00    
1 1 1 -37 0  32 o 16 382.03  247.39 375.43   1002.05 424.57  0.00    409.70  
180.00  
1 1 1 -37 0  33 o 11 226.61  164.08 -1115.41 826.51  66.10   0.00    162.50  
180.00  
1 1 1 -37 0  34 o 8  229.31  167.62 -1467.46 936.53  82.57   0.00    168.13  
180.00  
1 1 1 -37 0  35 o 14 305.49  204.96 3.04     787.53  176.02  0.00    180.72  
180.00  
1 1 1 -37 1  1  o 8  1500.40 127.28 5518.95  885.61  1980.73 -123.17 1104.14 
-123.17 
1 1 1 -37 1  2  o 9  968.93  196.29 2528.87  851.24  931.22  11.22   69.15   
11.22   
1 1 1 -37 1  3  o 17 951.36  179.44 2385.22  762.72  828.52  -148.70 119.70  
31.30   
1 1 1 -37 1  4  o 7  1179.21 145.43 3459.54  795.31  1313.67 -104.12 389.06  
-104.12 
1 1 1 -37 1  5  o 5  1764.98 114.57 7550.69  937.76  2262.91 62.06   1063.27 
62.06   
1 1 1 -37 1  6  o 14 1027.90 144.35 2627.34  688.12  1272.43 -46.22  698.99  
-46.22  
1 1 1 -37 1  7  o 10 494.61  203.52 377.39   751.36  211.05  115.34  99.65   
-64.66  
1 1 1 -37 1  8  o 1  730.94  204.35 1472.89  719.38  628.91  2.34    8.21    
-177.66 
1 1 1 -37 1  9  f 0  1083.43 145.91 2933.04  733.10  1013.93 -147.81 59.27   
32.19   
1 1 1 -37 1  10 o 15 1260.92 136.29 3942.91  796.92  1466.68 37.93   480.23  
37.93   
1 1 1 -37 1  11 o 2  1188.99 139.41 3522.50  768.69  1564.42 -162.88 876.06  
-162.88 
1 1 1 -37 1  12 o 16 566.63  205.35 807.30   696.37  375.47  -32.49  126.45  
147.51  
1 1 1 -37 1  13 o 13 1326.39 123.18 4316.62  757.68  1713.06 -147.87 854.75  
-147.87 
1 1 1 -37 1  14 o 7  772.69  193.68 1638.35  693.31  673.99  11.04   49.63   
-168.96 
1 1 1 -37 1  15 o 7  358.66  165.04 -327.08  635.06  34.33   -56.83  396.04  
-56.83  
1 1 1 -37 1  16 f 0  1631.48 107.70 6476.86  814.87  2217.38 63.32   1202.12 
63.32   
1 1 1 -37 1  17 o 7  271.65  134.25 -1246.54 622.58  312.61  -50.72  921.12  
-50.72  
1 1 1 -37 1  18 o 7  515.95  199.91 609.33   683.44  287.52  43.70   94.70   
-136.30 
1 1 1 -37 1  19 o 9  604.05  198.06 1011.75  639.99  528.85  93.74   179.82  
93.74   
1 1 1 -37 1  20 o 3  480.78  195.31 438.44   683.16  176.92  109.72  28.76   
-70.28  
1 1 1 -37 1  21 o 13 1284.19 119.30 4083.04  710.47  1919.96 48.78   717.86  
48.78   
1 1 1 -37 1  22 o 19 802.79  189.05 1799.61  692.98  712.73  -120.07 475.11  
59.93   
1 1 1 -37 1  23 o 18 466.53  188.17 411.55   627.94  290.09  133.34  74.21   
-46.66  
1 1 1 -37 1  24 o 17 380.78  172.28 -155.29  650.79  26.69   80.03   790.85  
80.03   
1 1 1 -37 1  25 o 17 1037.89 141.34 2751.50  680.29  1667.38 21.20   899.48  
21.20   
1 1 1 -37 1  26 o 15 481.90  191.46 508.55   638.23  354.26  -85.52  168.55  
94.48   
1 1 1 -37 1  27 o 15 431.25  182.51 252.08   630.73  166.52  156.60  11.56   
-23.40  
1 1 1 -37 1  28 o 2  361.07  168.05 -343.83  682.73  113.58  63.06   307.46  
-116.94 
1 1 1 -37 1  29 o 6  449.77  183.30 411.39   603.65  298.48  -9.36   35.93   
-9.36   
1 1 1 -37 1  30 o 16 1123.33 146.80 3334.37  764.74  1850.34 -118.53 992.00  
-118.53 
1 1 1 -37 1  31 o 13 383.72  168.21 81.65    571.90  63.97   41.57   31.80   
-138.43 
1 1 1 -37 1  32 o 5  653.93  209.96 1336.22  720.63  720.82  79.37   3.93    
79.37   
1 1 1 -37 1  33 o 18 514.85  198.35 737.06   670.80  199.68  -104.19 97.68   
-104.19 
1 1 1 -37 1  34 o 5  1219.87 136.85 3916.93  774.18  2028.98 68.13   1079.42 
68.13   
1 1 1 -37 1  35 o 6  401.23  177.23 129.39   647.28  112.21  -156.05 32.43   
23.95   
1 1 1 -37 2  1  o 15 450.17  195.36 89.97    756.01  64.18   -28.29  514.43  
151.71  
1 1 1 -37 2  2  o 1  1230.41 143.77 3765.76  820.37  1655.61 -137.97 1065.17 
-137.97 
1 1 1 -37 2  3  o 18 1940.24 101.64 9043.71  914.55  1642.43 -11.68  561.11  
168.32  
1 1 1 -37 2  4  o 9  599.22  214.20 915.04   755.39  347.85  81.92   287.27  
-98.08  
1 1 1 -37 2  5  o 4  704.36  221.76 1379.31  807.05  605.02  88.13   37.76   
88.13   
1 1 1 -37 2  6  o 5  1006.35 149.53 2532.28  697.85  1143.53 66.89   437.55  
66.89   
1 1 1 -37 2  7  o 2  1311.67 133.00 4239.38  808.99  1486.36 172.23  432.19  
172.23  
1 1 1 -37 2  8  o 12 588.79  209.35 886.59   720.74  408.12  45.29   19.19   
-134.71 
1 1 1 -37 2  9  o 4  630.76  205.30 1075.37  687.65  361.56  -68.08  170.70  
-68.08  
1 1 1 -37 2  10 o 11 734.47  206.68 1503.56  733.50  727.70  42.74   224.07  
42.74   
1 1 1 -37 2  11 o 11 1207.38 134.76 3615.76  754.57  1134.77 -112.11 104.06  
67.89   
1 1 1 -37 2  12 o 13 1106.70 145.82 3071.53  748.38  1436.52 -0.21   803.58  
-0.21   
1 1 1 -37 2  13 o 18 1354.31 119.71 4486.46  751.85  1368.38 -138.36 53.05   
-138.36 
1 1 1 -37 2  14 o 1  885.32  177.98 2090.24  705.00  573.24  9.30    557.38  
-170.70 
1 1 1 -37 2  15 o 4  476.96  192.49 410.36   657.72  120.27  -111.37 466.05  
68.63   
1 1 1 -37 2  16 o 6  495.26  198.81 482.28   696.31  184.35  -152.41 215.00  
27.59   
1 1 1 -37 2  17 o 17 798.49  189.41 1765.58  691.68  559.80  48.91   392.59  
48.91   
1 1 1 -37 2  18 o 18 625.06  207.04 1094.53  699.30  519.65  -41.03  219.30  
138.97  
1 1 1 -37 2  19 o 3  407.63  177.59 69.00    629.35  74.73   -103.96 136.75  
76.04   
1 1 1 -37 2  20 o 14 780.04  195.60 1721.25  706.90  1060.62 77.87   433.06  
77.87   
1 1 1 -37 2  21 f 0  376.23  169.53 -130.11  623.84  14.14   -5.12   616.31  
174.88  
1 1 1 -37 2  22 o 13 1061.32 139.95 2853.06  688.80  1731.40 22.68   992.86  
22.68   
1 1 1 -37 2  23 o 7  358.31  163.87 -254.50  615.46  66.84   65.06   768.70  
65.06   
1 1 1 -37 2  24 o 2  961.81  155.42 2390.66  693.23  1022.77 35.69   287.16  
-144.31 
1 1 1 -37 2  25 o 19 475.73  189.36 479.22   625.32  344.21  -27.27  68.29   
152.73  
1 1 1 -37 2  26 o 7  366.36  167.38 -221.01  640.44  86.57   -162.79 189.68  
17.21   
1 1 1 -37 2  27 o 1  984.27  144.23 2506.02  658.34  1237.04 139.15  95.77   
139.15  
1 1 1 -37 2  28 o 19 378.93  172.13 -133.77  658.23  150.76  87.21   121.07  
-92.79  
1 1 1 -37 2  29 o 15 1003.80 150.05 2666.85  698.52  1632.97 -101.48 890.35  
-101.48 
1 1 1 -37 2  30 o 18 395.21  177.84 -25.57   684.25  197.37  -92.54  104.06  
87.46   
1 1 1 -37 2  31 o 12 940.09  168.89 2465.47  709.54  1445.21 163.12  683.88  
163.12  
1 1 1 -37 2  32 o 5  1101.66 143.06 3197.49  730.86  1868.66 -32.32  1141.21 
-32.32  
1 1 1 -37 2  33 o 15 377.83  172.05 -103.18  666.62  137.86  134.26  381.06  
-45.74  
1 1 1 -37 2  34 o 14 400.57  179.10 52.90    683.95  140.39  75.79   2.12    
-104.21 
1 1 1 -37 2  35 o 6  1304.60 133.01 4479.99  804.74  2143.27 34.81   1093.26 
34.81   
1 1 1 -37 3  1  o 13 1394.18 129.21 4779.25  835.38  1462.84 -75.88  241.91  
-75.88  
1 1 1 -37 3  2  o 11 737.99  217.97 1524.10  796.84  682.97  -70.26  150.81  
-70.26  
1 1 1 -37 3  3  o 8  470.25  194.30 312.87   688.08  140.02  6.44    363.78  
-173.56 
1 1 1 -37 3  4  o 4  1498.91 124.21 5493.16  863.40  1583.17 -71.91  240.23  
-71.91  
1 1 1 -37 3  5  o 9  1051.93 165.85 2815.13  809.06  1099.98 -8.92   224.49  
-8.92   
1 1 1 -37 3  6  o 13 700.32  206.02 1348.89  713.24  597.09  -13.80  27.60   
-13.80  
1 1 1 -37 3  7  o 3  457.86  195.20 183.75   730.64  127.19  102.02  98.56   
-77.98  
1 1 1 -37 3  8  o 16 349.75  165.03 -641.04  708.13  191.52  -128.98 862.48  
-128.98 
1 1 1 -37 3  9  o 7  817.57  221.46 1899.16  860.39  852.29  14.41   545.74  
14.41   
1 1 1 -37 3  10 o 13 510.99  202.84 524.11   715.73  261.79  30.62   220.87  
-149.38 
1 1 1 -37 3  11 o 16 518.02  198.54 597.03   669.68  293.77  76.86   79.06   
-103.14 
1 1 1 -37 3  12 o 12 594.43  205.20 932.46   688.03  418.08  -101.39 67.97   
78.61   
1 1 1 -37 3  13 o 6  700.47  196.99 1351.94  666.56  602.76  9.43    11.85   
9.43    
1 1 1 -37 3  14 o 10 1776.25 100.29 7604.66  826.16  2041.85 152.63  514.18  
152.63  
1 1 1 -37 3  15 o 5  304.39  147.10 -845.64  630.33  189.13  122.57  695.12  
122.57  
1 1 1 -37 3  16 o 8  766.94  192.54 1637.14  684.35  483.18  92.01   450.65  
-87.99  
1 1 1 -37 3  17 o 1  380.82  171.70 -147.37  640.97  47.43   -160.61 582.07  
-160.61 
1 1 1 -37 3  18 o 10 343.30  161.99 -581.43  682.28  46.65   147.56  375.07  
147.56  
1 1 1 -37 3  19 o 9  544.55  195.81 770.79   632.06  282.77  -72.01  559.82  
107.99  
1 1 1 -37 3  20 o 6  330.92  156.48 -568.79  641.18  13.77   -15.73  375.96  
-15.73  
1 1 1 -37 3  21 o 7  485.45  190.89 510.94   628.38  339.91  -111.24 41.01   
68.76   
1 1 1 -37 3  22 o 14 580.24  202.13 918.70   668.86  452.76  -102.38 345.02  
77.62   
1 1 1 -37 3  23 o 13 512.79  189.64 649.92   596.98  204.04  165.72  701.02  
-14.28  
1 1 1 -37 3  24 o 14 926.35  167.16 2299.56  691.85  1404.38 12.57   663.33  
12.57   
1 1 1 -37 3  25 o 14 640.82  199.57 1184.96  655.99  708.63  -16.80  40.78   
-16.80  
1 1 1 -37 3  26 o 11 392.90  175.22 -36.81   650.84  98.72   15.67   71.31   
-164.33 
1 1 1 -37 3  27 o 19 1071.15 137.63 2942.22  683.68  1344.66 78.11   62.50   
78.11   
1 1 1 -37 3  28 o 2  489.38  192.59 570.83   640.14  386.89  -13.42  218.02  
166.58  
1 1 1 -37 3  29 o 8  294.87  144.24 -988.90  659.40  161.31  -100.81 833.18  
-100.81 
1 1 1 -37 3  30 o 6  676.64  193.71 1371.79  639.00  797.95  -152.35 61.05   
-152.35 
1 1 1 -37 3  31 o 5  940.26  179.28 2515.91  753.66  1269.85 117.79  286.74  
117.79  
1 1 1 -37 3  32 o 17 732.77  191.72 1604.95  658.99  917.62  179.71  187.73  
179.71  
1 1 1 -37 3  33 o 16 589.20  207.93 1081.46  709.78  437.15  161.21  289.02  
161.21  
1 1 1 -37 3  34 o 19 737.05  188.94 1636.81  648.78  1065.32 125.37  501.28  
125.37  
1 1 1 -37 3  35 o 5  311.37  152.08 -946.73  725.88  12.92   -20.35  167.44  
159.65  
1 1 1 -37 4  1  o 11 793.26  207.71 1750.90  773.10  769.34  157.71  189.46  
157.71  
1 1 1 -37 4  2  o 12 849.87  203.57 1989.78  792.96  696.24  144.25  155.95  
-35.75  
1 1 1 -37 4  3  o 12 832.54  188.77 1869.43  712.17  789.00  7.40    101.25  
7.40    
1 1 1 -37 4  4  o 11 529.78  211.24 556.51   779.44  271.77  -26.99  205.31  
153.01  
1 1 1 -37 4  5  f 0  633.53  216.77 1076.28  766.59  497.58  -174.27 73.58   
-174.27 
1 1 1 -37 4  6  o 4  1504.59 117.94 5513.97  822.92  1705.02 -34.09  469.81  
-34.09  
1 1 1 -37 4  7  o 8  1091.78 146.36 2981.10  741.05  994.73  -123.91 105.89  
56.09   
1 1 1 -37 4  8  o 16 1229.97 139.18 3761.24  793.87  1513.82 51.36   687.72  
51.36   
1 1 1 -37 4  9  o 3  1621.73 105.84 6358.67  796.02  1962.27 -95.58  718.13  
-95.58  
1 1 1 -37 4  10 o 9  310.76  150.88 -1003.93 685.26  354.49  127.31  1165.90 
127.31  
1 1 1 -37 4  11 o 19 609.45  207.75 993.53   704.13  481.29  100.18  46.73   
100.18  
1 1 1 -37 4  12 o 13 621.87  205.53 1047.01  689.17  447.19  138.30  117.41  
-41.70  
1 1 1 -37 4  13 o 18 605.75  198.62 984.54   643.61  302.20  -173.81 449.12  
6.19    
1 1 1 -37 4  14 o 14 1019.80 154.60 2642.18  731.14  1314.85 -157.14 865.37  
-157.14 
1 1 1 -37 4  15 o 12 807.64  175.64 1758.11  639.46  689.63  154.23  101.97  
-25.77  
1 1 1 -37 4  16 o 2  1073.18 149.24 2930.40  742.75  1059.35 123.32  55.79   
123.32  
1 1 1 -37 4  17 o 1  1105.76 133.77 3060.95  685.98  1620.46 -3.59   675.98  
-3.59   
1 1 1 -37 4  18 o 14 383.61  174.58 -215.90  683.93  18.11   101.26  318.12  
-78.74  
1 1 1 -37 4  19 o 5  898.91  164.72 2153.75  661.07  1275.30 -4.90   558.50  
-4.90   
1 1 1 -37 4  20 o 13 390.80  175.76 -112.52  667.37  97.45   -12.76  160.87  
167.24  
1 1 1 -37 4  21 o 13 617.96  197.66 1074.01  639.13  667.52  113.57  84.61   
113.57  
1 1 1 -37 4  22 o 15 555.72  201.55 809.66   670.92  434.70  -80.90  290.07  
99.10   
1 1 1 -37 4  23 o 14 787.40  188.10 1728.94  678.44  877.63  -167.94 69.39   
12.06   
1 1 1 -37 4  24 o 16 339.71  159.80 -513.44  654.08  34.01   14.88   340.03  
-165.12 
1 1 1 -37 4  25 o 7  1236.94 124.02 3832.37  711.41  1749.04 -50.52  469.68  
-50.52  
1 1 1 -37 4  26 o 14 1029.56 144.83 2735.32  691.51  1668.48 146.29  928.58  
146.29  
1 1 1 -37 4  27 o 12 1484.60 111.60 5469.63  768.36  2081.99 24.03   460.66  
24.03   
1 1 1 -37 4  28 o 19 408.62  179.70 89.47    657.03  232.62  -41.65  175.44  
138.35  
1 1 1 -37 4  29 o 7  507.12  202.15 647.75   713.59  456.79  -101.61 105.96  
-101.61 
1 1 1 -37 4  30 o 11 310.51  148.79 -610.63  610.79  9.81    -132.02 46.16   
47.98   
1 1 1 -37 4  31 o 19 430.46  189.17 168.30   727.08  236.57  -138.79 53.29   
41.21   
1 1 1 -37 4  32 o 19 820.55  184.70 1967.47  685.88  1260.12 102.23  781.35  
102.23  
1 1 1 -37 4  33 o 18 585.25  204.56 1060.02  685.52  609.02  177.16  60.56   
-2.84   
1 1 1 -37 4  34 o 13 598.90  196.13 1104.39  627.54  739.82  139.64  291.56  
139.64  
1 1 1 -37 4  35 o 8  313.34  153.09 -957.58  736.81  19.86   87.54   193.16  
-92.46  
1 1 1 -37 5  1  o 18 479.95  199.90 323.15   737.44  52.64   115.35  671.92  
-64.65  
1 1 1 -37 5  2  o 10 573.37  216.47 792.88   786.23  350.46  -144.97 207.30  
35.03   
1 1 1 -37 5  3  o 15 789.29  186.69 1684.50  673.46  629.28  35.20   437.25  
35.20   
1 1 1 -37 5  4  o 3  1629.46 116.66 6466.22  881.55  1875.08 -111.54 571.34  
-111.54 
1 1 1 -37 5  5  o 11 1006.01 163.70 2579.42  763.71  1086.80 -154.02 877.27  
-154.02 
1 1 1 -37 5  6  o 14 1932.61 103.05 9002.99  923.60  2209.75 -5.81   593.09  
-5.81   
1 1 1 -37 5  7  o 7  1644.80 110.61 6562.16  843.66  2117.75 174.63  1012.51 
174.63  
1 1 1 -37 5  8  o 12 845.95  184.92 1931.08  705.48  708.26  -31.73  157.07  
148.27  
1 1 1 -37 5  9  o 15 1489.23 110.98 5385.54  766.48  1398.32 85.37   155.53  
-94.63  
1 1 1 -37 5  10 o 2  577.12  205.14 856.48   691.95  410.78  -73.62  27.48   
106.38  
1 1 1 -37 5  11 o 11 1168.14 132.50 3377.00  717.80  1156.64 112.73  45.07   
112.73  
1 1 1 -37 5  12 o 18 377.15  172.02 -277.52  672.28  1.48    -176.28 381.26  
3.72    
1 1 1 -37 5  13 o 3  444.85  185.17 258.17   632.21  110.47  -55.05  107.50  
124.95  
1 1 1 -37 5  14 o 18 436.61  187.30 150.94   680.15  38.12   144.03  538.45  
-35.97  
1 1 1 -37 5  15 o 5  712.46  191.89 1412.74  648.26  480.87  138.42  301.72  
-41.58  
1 1 1 -37 5  16 o 8  446.92  190.51 208.44   695.84  104.87  35.91   177.83  
-144.09 
1 1 1 -37 5  17 f 0  734.06  185.67 1492.22  632.81  239.15  131.99  161.69  
131.99  
1 1 1 -37 5  18 o 19 521.37  199.73 645.26   677.47  345.63  -115.59 32.73   
64.41   
1 1 1 -37 5  19 o 5  979.85  143.18 2441.40  650.61  1250.21 102.61  209.73  
102.61  
1 1 1 -37 5  20 o 15 1548.82 108.85 5875.67  781.80  2500.23 -82.87  1206.08 
-82.87  
1 1 1 -37 5  21 o 19 834.03  167.06 1869.17  623.34  1179.10 96.32   496.99  
96.32   
1 1 1 -37 5  22 o 19 810.54  192.85 1841.96  715.34  980.11  -140.53 748.83  
-140.53 
1 1 1 -37 5  23 o 7  785.11  186.85 1716.24  671.40  491.92  76.63   392.05  
76.63   
1 1 1 -37 5  24 o 9  510.81  199.70 606.79   685.16  373.36  137.09  293.78  
-42.91  
1 1 1 -37 5  25 o 12 745.12  184.00 1566.08  632.86  1055.41 -38.85  584.13  
-38.85  
1 1 1 -37 5  26 o 15 410.97  181.45 48.60    677.35  40.54   113.40  749.68  
-66.60  
1 1 1 -37 5  27 o 3  438.52  188.39 230.83   689.78  220.69  -127.15 31.58   
-127.15 
1 1 1 -37 5  28 o 4  442.50  188.27 287.88   677.34  213.70  -142.22 477.11  
37.78   
1 1 1 -37 5  29 o 3  333.54  159.80 -656.79  703.65  23.08   -151.55 441.07  
28.45   
1 1 1 -37 5  30 o 7  394.85  174.69 59.28    632.14  173.06  -77.60  359.58  
102.40  
1 1 1 -37 5  31 o 3  300.54  147.40 -1065.59 699.01  2.99    108.97  185.01  
108.97  
1 1 1 -37 5  32 o 2  286.98  140.05 -872.39  611.03  137.02  89.02   703.41  
89.02   
1 1 1 -37 5  33 o 6  391.53  177.44 -37.25   693.26  189.91  -102.35 274.20  
77.65   
1 1 1 -37 5  34 o 18 817.93  193.13 2025.22  721.73  1170.17 -95.66  441.91  
-95.66  
1 1 1 -37 5  35 o 6  399.69  181.66 -7.60    735.34  176.18  -48.63  336.27  
131.37  
1 1 1 -37 6  1  o 16 723.95  213.29 1473.91  763.89  479.80  -122.96 331.77  
57.04   
1 1 1 -37 6  2  f 0  884.65  200.02 2153.54  801.44  830.43  19.19   49.49   
19.19   
1 1 1 -37 6  3  o 17 385.55  172.58 -128.80  636.51  44.58   -129.74 264.97  
50.26   
1 1 1 -37 6  4  o 17 939.72  182.43 2359.64  766.64  899.35  11.87   56.19   
11.87   
1 1 1 -37 6  5  o 18 1556.42 114.36 5897.92  825.40  1739.36 137.48  437.79  
137.48  
1 1 1 -37 6  6  o 17 1369.81 125.82 4615.20  799.24  1790.37 -39.92  963.26  
-39.92  
1 1 1 -37 6  7  o 6  324.41  155.32 -750.34  661.93  229.53  129.52  902.69  
129.52  
1 1 1 -37 6  8  o 1  890.96  182.82 2129.16  729.39  1068.42 101.50  650.50  
101.50  
1 1 1 -37 6  9  o 9  622.79  206.60 1050.65  696.32  260.25  -76.94  142.67  
-76.94  
1 1 1 -37 6  10 o 11 665.09  204.93 1222.11  694.23  428.34  26.22   308.76  
-153.78 
1 1 1 -37 6  11 o 13 904.24  172.93 2161.31  699.26  812.65  -96.93  67.05   
83.07   
1 1 1 -37 6  12 o 7  1344.97 121.22 4434.47  756.05  1463.33 21.23   290.06  
21.23   
1 1 1 -37 6  13 o 17 1205.95 125.93 3588.80  704.28  1368.92 172.87  413.53  
172.87  
1 1 1 -37 6  14 o 2  446.36  189.33 216.94   681.31  79.34   -43.79  74.85   
136.21  
1 1 1 -37 6  15 o 19 1186.82 125.51 3490.96  690.77  1208.99 144.54  116.91  
144.54  
1 1 1 -37 6  16 o 9  1119.70 142.05 3167.92  737.62  1701.43 17.78   833.94  
17.78   
1 1 1 -37 6  17 o 10 723.32  183.73 1447.15  617.70  824.65  -113.68 232.15  
-113.68 
1 1 1 -37 6  18 o 17 861.64  178.41 2024.21  688.82  856.65  171.90  666.24  
171.90  
1 1 1 -37 6  19 o 5  1492.17 108.09 5448.25  747.99  2284.73 56.68   921.45  
56.68   
1 1 1 -37 6  20 f 0  537.27  201.59 727.07   679.46  420.20  -122.85 129.16  
-122.85 
1 1 1 -37 6  21 o 19 961.43  143.13 2350.04  638.14  1312.91 -33.52  368.09  
-33.52  
1 1 1 -37 6  22 o 6  578.12  208.37 898.45   716.16  572.20  -151.79 11.32   
-151.79 
1 1 1 -37 6  23 o 4  1082.04 138.27 2960.44  693.83  1461.31 8.59    309.97  
8.59    
1 1 1 -37 6  24 o 9  503.56  202.02 551.78   718.36  409.31  -130.62 90.97   
49.38   
1 1 1 -37 6  25 o 13 291.75  141.66 -848.37  604.21  3.53    61.65   40.30   
61.65   
1 1 1 -37 6  26 o 7  747.67  207.48 1663.95  744.28  971.92  155.98  267.35  
155.98  
1 1 1 -37 6  27 o 17 1846.88 103.83 8403.13  889.32  2686.17 -34.27  740.71  
-34.27  
1 1 1 -37 6  28 o 8  1707.24 102.68 7197.95  812.91  2851.71 -167.21 1452.21 
-167.21 
1 1 1 -37 6  29 o 3  1228.88 135.53 3917.60  772.39  2049.92 1.73    1124.07 
1.73    
1 1 1 -37 6  30 o 13 1268.56 128.24 4129.78  754.43  2212.56 -160.04 1363.31 
-160.04 
1 1 1 -37 6  31 o 16 404.17  180.03 45.60    685.14  158.93  151.93  70.41   
-28.07  
1 1 1 -37 6  32 o 3  404.95  179.88 79.12    679.46  51.08   -19.94  7.68    
160.06  
1 1 1 -37 6  33 o 9  572.05  209.75 1010.39  728.38  612.36  -173.45 350.55  
-173.45 
1 1 1 -37 6  34 o 11 819.15  194.17 2042.95  727.30  1219.53 138.93  595.78  
138.93  
1 1 1 -37 6  35 o 4  588.34  204.01 1109.78  680.73  655.07  -151.40 92.00   
-151.40 
1 1 1 -37 7  1  o 3  596.53  209.91 934.73   722.92  377.38  21.48   210.45  
-158.52 
1 1 1 -37 7  2  o 18 643.15  214.79 1134.57  752.66  421.32  153.27  251.52  
-26.73  
1 1 1 -37 7  3  o 17 1382.25 120.96 4678.87  775.39  1420.99 90.29   175.22  
90.29   
1 1 1 -37 7  4  o 1  488.06  197.59 420.22   696.06  201.86  63.56   292.73  
-116.44 
1 1 1 -37 7  5  o 6  634.77  213.30 1098.62  742.22  523.69  48.23   87.93   
48.23   
1 1 1 -37 7  6  o 16 616.78  207.83 1024.71  704.65  203.94  -106.30 1559.78 
-106.30 
1 1 1 -37 7  7  o 15 483.30  198.78 370.01   716.47  220.40  140.27  126.44  
-39.73  
1 1 1 -37 7  8  o 12 550.10  204.76 730.29   698.20  126.61  162.43  689.55  
-17.57  
1 1 1 -37 7  9  o 18 474.13  196.80 322.83   710.93  79.33   -70.46  959.83  
-70.46  
1 1 1 -37 7  10 o 6  694.15  203.38 1335.52  696.45  533.21  12.79   135.25  
-167.21 
1 1 1 -37 7  11 o 17 1339.59 121.83 4401.97  756.86  1412.45 131.46  206.17  
131.46  
1 1 1 -37 7  12 o 9  508.39  198.09 557.10   672.97  235.38  -38.12  153.93  
141.88  
1 1 1 -37 7  13 f 0  508.00  195.12 581.57   647.93  190.57  -135.55 377.32  
44.45   
1 1 1 -37 7  14 o 2  338.82  160.42 -615.74  675.82  74.96   -155.90 411.13  
-155.90 
1 1 1 -37 7  15 o 9  406.69  178.58 23.34    646.88  41.22   -108.90 234.85  
71.10   
1 1 1 -37 7  16 o 13 481.90  194.78 440.99   674.84  55.87   -35.56  828.51  
144.44  
1 1 1 -37 7  17 o 6  866.10  169.86 2014.35  657.92  1227.08 -22.07  823.52  
-22.07  
1 1 1 -37 7  18 o 6  363.21  168.06 -348.39  670.31  9.82    169.38  77.72   
-10.62  
1 1 1 -37 7  19 o 14 567.93  197.11 873.85   635.53  29.43   172.99  15.53   
172.99  
1 1 1 -37 7  20 o 4  483.00  197.07 437.37   698.52  62.87   -157.60 1192.60 
-157.60 
1 1 1 -37 7  21 o 2  553.32  192.03 816.23   603.19  284.17  -163.23 641.46  
16.77   
1 1 1 -37 7  22 o 11 662.77  210.31 1265.38  724.65  809.32  97.48   339.33  
97.48   
1 1 1 -37 7  23 o 4  561.70  199.29 850.03   652.81  544.60  118.27  212.62  
118.27  
1 1 1 -37 7  24 f 0  465.87  197.11 322.11   735.40  317.91  -50.58  120.94  
129.42  
1 1 1 -37 7  25 o 18 1473.83 113.96 5387.54  778.86  2258.26 -72.67  888.92  
-72.67  
1 1 1 -37 7  26 o 10 889.84  185.77 2238.45  741.56  1191.66 36.77   274.00  
36.77   
1 1 1 -37 7  27 f 0  668.93  203.76 1341.89  688.98  908.17  -35.59  460.99  
-35.59  
1 1 1 -37 7  28 o 8  330.29  157.39 -559.70  659.77  54.25   -163.46 157.04  
16.54   
1 1 1 -37 7  29 o 7  560.21  200.40 917.40   661.34  522.87  66.43   168.34  
-113.57 
1 1 1 -37 7  30 o 14 927.92  178.41 2447.41  740.33  1058.77 -48.34  120.80  
131.66  
1 1 1 -37 7  31 o 5  867.08  211.95 2326.74  846.27  1257.32 115.23  527.24  
115.23  
1 1 1 -37 7  32 f 0  477.75  198.09 513.69   719.06  291.52  23.13   400.02  
-156.87 
1 1 1 -37 7  33 o 19 415.39  184.27 122.71   709.87  266.83  92.52   189.73  
-87.48  
1 1 1 -37 7  34 o 2  438.85  191.80 274.81   739.02  190.03  -138.58 12.73   
-138.58 
1 1 1 -37 8  1  o 15 1225.99 132.95 3721.22  755.90  1003.23 -33.83  329.71  
146.17  
1 1 1 -37 8  2  o 7  513.41  198.93 569.15   676.70  249.48  142.70  77.56   
-37.30  
1 1 1 -37 8  3  f 0  561.19  204.46 784.62   691.16  346.61  159.79  8.96    
-20.21  
1 1 1 -37 8  4  o 6  1041.17 140.45 2703.65  678.16  890.93  103.53  180.20  
-76.47  
1 1 1 -37 8  5  o 1  562.56  210.21 769.82   737.29  233.08  -145.80 460.72  
34.20   
1 1 1 -37 8  6  o 8  983.45  151.79 2440.68  692.28  909.55  138.27  16.86   
-41.73  
1 1 1 -37 8  7  o 18 1156.00 145.01 3348.28  777.37  1029.71 -36.10  160.24  
143.90  
1 1 1 -37 8  8  o 2  1030.90 148.03 2671.15  707.72  1100.26 -141.30 279.40  
-141.30 
1 1 1 -37 8  9  o 12 959.11  176.23 2438.04  754.52  727.01  106.41  366.64  
-73.59  
1 1 1 -37 8  10 o 9  755.74  189.70 1564.73  664.40  607.72  -133.25 387.11  
-133.25 
1 1 1 -37 8  11 o 13 453.40  189.45 270.73   665.64  123.25  -72.39  295.42  
107.61  
1 1 1 -37 8  12 o 10 873.73  175.01 2046.18  684.10  969.44  -170.22 433.34  
-170.22 
1 1 1 -37 8  13 o 17 397.58  176.33 -46.66   649.50  83.76   65.47   694.93  
65.47   
1 1 1 -37 8  14 o 2  449.03  189.20 252.29   673.02  119.79  -65.73  248.46  
114.27  
1 1 1 -37 8  15 o 5  353.99  164.04 -364.81  641.56  20.79   153.02  294.98  
153.02  
1 1 1 -37 8  16 o 16 1048.67 148.52 2807.12  722.30  1513.55 -49.86  647.93  
-49.86  
1 1 1 -37 8  17 o 1  1384.91 118.74 4740.48  762.58  2429.05 174.66  1620.83 
174.66  
1 1 1 -37 8  18 o 2  1581.32 107.62 6116.32  789.22  2260.19 -47.75  648.58  
-47.75  
1 1 1 -37 8  19 o 1  1495.89 111.51 5496.73  773.54  2056.35 139.58  447.97  
139.58  
1 1 1 -37 8  20 o 4  1397.60 124.08 4857.31  804.19  1632.82 -75.29  166.15  
104.71  
1 1 1 -37 8  21 o 18 519.98  194.50 664.79   631.48  371.49  162.17  294.62  
-17.83  
1 1 1 -37 8  22 o 16 485.53  200.11 421.09   727.55  185.89  -125.30 659.16  
54.70   
1 1 1 -37 8  23 o 3  319.64  152.34 -597.36  618.64  92.54   -132.99 677.28  
-132.99 
1 1 1 -37 8  24 o 18 674.34  212.77 1352.35  742.49  794.21  16.46   495.03  
16.46   
1 1 1 -37 8  25 o 2  1151.05 139.57 3398.96  745.04  1562.07 136.85  330.95  
136.85  
1 1 1 -37 8  26 o 15 685.36  205.39 1403.75  703.85  950.47  -24.45  501.48  
-24.45  
1 1 1 -37 8  27 o 13 494.97  199.55 565.84   705.82  449.49  50.17   3.02    
50.17   
1 1 1 -37 8  28 o 5  361.35  167.89 -298.44  677.78  93.55   -109.65 128.35  
70.35   
1 1 1 -37 8  29 o 7  447.36  189.11 340.98   675.94  321.97  112.01  169.71  
-67.99  
1 1 1 -37 8  30 o 19 546.77  207.92 852.28   729.70  550.07  -63.07  161.43  
-63.07  
1 1 1 -37 8  31 o 9  475.57  199.35 469.98   740.74  277.63  74.83   391.25  
-105.17 
1 1 1 -37 8  32 o 16 439.89  191.24 269.40   726.96  303.44  -3.85   1.28    
176.15  
1 1 1 -37 8  33 o 4  296.86  145.85 -1041.67 689.36  67.75   -156.72 586.01  
-156.72 
1 1 1 -37 8  34 o 9  470.45  197.76 498.69   732.49  226.56  34.28   69.10   
34.28   
1 1 1 -37 9  1  o 6  1482.44 112.73 5349.64  775.00  1476.83 159.99  115.72  
159.99  
1 1 1 -37 9  2  o 10 867.44  179.32 2013.01  696.84  972.89  10.43   578.71  
10.43   
1 1 1 -37 9  3  o 6  1052.11 152.37 2795.53  743.43  1040.49 109.04  128.83  
109.04  
1 1 1 -37 9  4  o 3  466.45  186.68 392.40   611.25  82.78   -28.46  527.05  
151.54  
1 1 1 -37 9  5  o 11 621.01  210.14 1040.85  720.38  452.12  154.83  53.26   
-25.17  
1 1 1 -37 9  6  o 1  1074.43 138.80 2875.59  691.60  1293.72 99.48   632.12  
99.48   
1 1 1 -37 9  7  o 18 509.07  201.27 529.22   702.14  242.21  164.38  190.83  
-15.62  
1 1 1 -37 9  8  f 0  610.64  200.92 1008.90  658.61  231.48  -123.61 594.98  
56.39   
1 1 1 -37 9  9  o 6  1481.38 119.06 5379.78  817.93  1336.64 -168.20 228.99  
11.80   
1 1 1 -37 9  10 o 5  363.18  168.45 -398.44  678.57  284.58  -121.38 1118.32 
-121.38 
1 1 1 -37 9  11 o 15 977.01  148.49 2422.03  672.80  828.49  -172.34 187.52  
7.66    
1 1 1 -37 9  12 o 14 1009.52 153.10 2604.76  716.74  1171.15 -31.92  530.37  
-31.92  
1 1 1 -37 9  13 f 0  2333.13 92.56  13099.71 1001.47 4048.92 151.55  2427.62 
151.55  
1 1 1 -37 9  14 o 4  1881.49 100.05 8576.48  872.96  3433.29 -9.58   2373.81 
-9.58   
1 1 1 -37 9  15 o 7  1845.95 102.90 8282.78  880.88  3127.52 152.40  1804.23 
152.40  
1 1 1 -37 9  16 f 0  1035.60 149.91 2747.02  719.95  1672.40 -131.89 1236.15 
-131.89 
1 1 1 -37 9  17 o 14 419.41  183.46 72.29    677.25  165.80  90.64   178.62  
-89.36  
1 1 1 -37 9  18 o 14 1060.41 150.64 2889.24  740.77  1573.82 -60.94  678.32  
-60.94  
1 1 1 -37 9  19 o 19 565.33  200.24 858.24   658.77  489.28  -57.32  164.27  
122.68  
1 1 1 -37 9  20 o 2  568.68  210.00 849.70   731.50  548.87  -173.02 37.69   
-173.02 
1 1 1 -37 9  21 o 19 1307.94 117.07 4222.29  710.11  2055.57 -66.45  968.42  
-66.45  
1 1 1 -37 9  22 o 2  865.43  196.48 2119.14  770.70  791.11  106.71  477.84  
-73.29  
1 1 1 -37 9  23 o 11 312.00  149.93 -717.19  631.12  77.67   157.40  588.68  
157.40  
1 1 1 -37 9  24 o 14 391.31  177.63 -142.08  698.37  90.09   -150.80 499.60  
29.20   
1 1 1 -37 9  25 o 11 434.64  188.22 185.82   698.93  179.87  -90.67  477.74  
89.33   
1 1 1 -37 9  26 o 10 303.35  146.85 -816.53  638.91  19.57   -150.68 428.35  
-150.68 
1 1 1 -37 9  27 o 10 368.83  171.74 -327.63  714.23  30.47   -57.55  639.12  
122.45  
1 1 1 -37 9  28 o 7  725.94  203.69 1610.67  713.43  821.65  -63.66  618.25  
-63.66  
1 1 1 -37 9  29 o 1  460.07  194.81 375.99   719.26  327.42  -99.82  2.97    
80.18   
1 1 1 -37 9  30 o 2  642.74  213.21 1296.45  741.63  805.76  -148.00 371.03  
-148.00 
1 1 1 -37 9  31 o 7  388.25  176.84 -96.97   705.09  116.76  -165.31 63.77   
14.69   
1 1 1 -37 9  32 o 16 442.92  190.54 315.57   707.27  343.28  40.11   41.72   
-139.89 
1 1 1 -37 9  33 o 3  457.72  193.25 423.26   704.48  352.09  -117.38 34.08   
-117.38 
1 1 1 -37 9  34 o 6  546.53  206.50 924.50   715.99  508.09  82.48   122.66  
-97.52  
1 1 1 -37 10 1  o 8  774.36  186.14 1641.85  661.19  566.39  29.80   224.70  
-150.20 
1 1 1 -37 10 2  o 7  692.67  209.59 1352.97  730.57  346.73  -115.68 520.77  
64.32   
1 1 1 -37 10 3  o 8  976.14  162.48 2445.59  735.54  1070.81 155.92  410.22  
155.92  
1 1 1 -37 10 4  f 0  1082.11 140.12 2930.24  703.15  1215.73 -70.21  456.44  
-70.21  
1 1 1 -37 10 5  o 11 1045.83 151.58 2771.59  735.17  859.63  -166.36 244.28  
13.64   
1 1 1 -37 10 6  o 14 1679.71 106.11 6841.54  826.56  1973.43 -29.70  696.51  
-29.70  
1 1 1 -37 10 7  o 3  860.57  185.02 2012.79  717.19  682.99  -93.64  513.96  
-93.64  
1 1 1 -37 10 8  o 13 1362.68 123.39 4579.45  779.72  1001.98 -64.69  649.06  
115.31  
1 1 1 -37 10 9  o 7  1527.34 113.86 5708.27  806.45  2008.49 85.26   1092.03 
85.26   
1 1 1 -37 10 10 o 19 361.74  167.30 -359.98  663.04  8.23    -139.16 148.46  
-139.16 
1 1 1 -37 10 11 o 9  1036.72 146.59 2727.18  704.75  1548.40 53.93   871.00  
53.93   
1 1 1 -37 10 12 f 0  1415.42 117.25 4928.79  769.64  2436.25 -97.73  1647.95 
-97.73  
1 1 1 -37 10 13 o 16 1084.41 146.57 2989.93  737.10  1733.14 108.85  1160.12 
108.85  
1 1 1 -37 10 14 f 0  490.30  193.21 513.03   644.98  217.48  -34.27  361.79  
145.73  
1 1 1 -37 10 15 o 5  1216.12 134.60 3718.60  759.10  1719.64 -122.98 578.90  
-122.98 
1 1 1 -37 10 16 o 13 722.93  197.33 1486.27  679.88  856.92  54.66   168.26  
54.66   
1 1 1 -37 10 17 o 18 366.86  169.24 -320.95  673.13  53.65   103.77  329.66  
-76.23  
1 1 1 -37 10 18 f 0  401.68  179.89 -79.94   692.36  44.25   42.22   29.54   
-137.78 
1 1 1 -37 10 19 o 18 1598.04 106.36 6234.69  788.21  2259.35 -63.02  616.96  
-63.02  
1 1 1 -37 10 20 o 1  525.50  205.60 640.99   726.49  177.97  82.91   784.17  
-97.09  
1 1 1 -37 10 21 o 15 1152.35 124.71 3307.49  666.46  1424.02 -89.79  67.49   
-89.79  
1 1 1 -37 10 22 o 14 442.04  191.06 183.09   717.60  195.71  72.51   20.65   
-107.49 
1 1 1 -37 10 23 o 7  420.31  183.38 112.96   673.14  134.96  -7.01   514.66  
172.99  
1 1 1 -37 10 24 o 11 739.44  201.95 1607.29  711.84  1016.00 -35.12  669.94  
-35.12  
1 1 1 -37 10 25 o 15 457.35  194.72 308.58   725.46  164.01  117.47  644.24  
-62.53  
1 1 1 -37 10 26 o 3  589.63  202.78 1021.46  671.33  475.09  -115.06 303.42  
-115.06 
1 1 1 -37 10 27 o 18 630.75  214.89 1239.72  753.36  785.19  -7.53   374.85  
-7.53   
1 1 1 -37 10 28 o 13 596.24  207.59 1079.64  705.41  392.02  -145.57 579.24  
34.43   
1 1 1 -37 10 29 o 14 462.66  196.80 373.02   739.76  277.83  -50.78  34.25   
-50.78  
1 1 1 -37 10 30 o 11 715.29  203.00 1575.03  704.68  965.89  -68.60  456.21  
-68.60  
1 1 1 -37 10 31 o 3  474.66  194.40 522.26   682.32  406.47  -89.36  23.08   
-89.36  
1 1 1 -37 10 32 o 12 406.95  183.82 15.27    737.94  249.17  27.22   88.15   
-152.78 
1 1 1 -37 10 33 o 13 479.67  193.51 585.52   664.33  139.55  158.00  50.97   
158.00  
1 1 1 -37 11 1  o 7  332.04  155.31 -423.89  592.43  70.11   105.28  360.36  
105.28  
1 1 1 -37 11 2  f 0  632.07  205.79 1114.44  690.88  13.69   -21.30  1087.82 
158.70  
1 1 1 -37 11 3  o 8  337.74  158.67 -517.46  640.87  72.93   22.74   394.53  
22.74   
1 1 1 -37 11 4  o 3  346.67  161.64 -420.44  635.43  92.32   -140.90 547.76  
-140.90 
1 1 1 -37 11 5  o 11 405.44  178.74 -3.85    653.97  43.99   2.95    139.85  
-177.05 
1 1 1 -37 11 6  o 10 551.47  203.59 767.20   687.40  256.31  87.70   15.54   
-92.30  
1 1 1 -37 11 7  o 15 489.82  192.56 505.43   639.22  62.37   154.92  921.54  
154.92  
1 1 1 -37 11 8  o 15 964.32  172.31 2482.58  742.77  1089.83 89.79   509.37  
89.79   
1 1 1 -37 11 9  o 16 773.19  189.89 1659.10  676.84  816.56  -108.34 25.35   
-108.34 
1 1 1 -37 11 10 o 5  1196.99 139.42 3608.32  773.93  1796.20 62.67   891.91  
62.67   
1 1 1 -37 11 11 o 8  322.79  154.22 -674.76  643.83  21.68   114.07  128.76  
114.07  
1 1 1 -37 11 12 o 4  734.93  202.04 1537.01  709.62  745.50  -10.42  44.41   
169.58  
1 1 1 -37 11 13 o 7  897.06  179.33 2188.92  719.66  179.90  -57.45  148.84  
-57.45  
1 1 1 -37 11 14 o 14 1706.51 101.30 7076.45  801.64  2506.61 -21.15  904.83  
-21.15  
1 1 1 -37 11 15 o 9  831.30  192.81 1938.28  729.49  970.57  -177.03 65.44   
-177.03 
1 1 1 -37 11 16 o 11 517.03  196.81 644.48   654.36  25.35   155.91  1077.01 
-24.09  
1 1 1 -37 11 17 o 5  548.07  204.38 769.92   696.23  310.74  77.09   138.29  
77.09   
1 1 1 -37 11 18 o 12 788.55  197.65 1762.43  722.02  743.34  82.81   324.62  
-97.19  
1 1 1 -37 11 19 o 2  433.48  183.48 218.96   637.69  215.27  173.59  222.02  
-6.41   
1 1 1 -37 11 21 o 18 423.63  183.02 144.24   657.92  210.76  173.54  104.46  
-6.46   
1 1 1 -37 11 22 o 6  1515.61 113.14 5683.97  795.24  2190.66 -161.67 688.69  
-161.67 
1 1 1 -37 11 23 o 14 746.28  207.97 1652.27  746.24  1020.75 55.35   661.84  
55.35   
1 1 1 -37 11 24 o 10 525.34  200.75 712.40   683.01  471.27  -126.42 129.55  
53.58   
1 1 1 -37 11 25 o 1  431.24  191.12 86.69    761.27  270.52  -178.46 220.07  
1.54    
1 1 1 -37 11 26 o 2  489.70  190.44 598.55   621.42  429.70  -98.49  42.08   
81.51   
1 1 1 -37 11 27 o 4  389.91  177.74 -129.64  715.48  168.69  9.25    238.85  
-170.75 
1 1 1 -37 11 28 o 17 708.37  207.85 1551.44  726.90  882.42  -165.85 200.89  
-165.85 
1 1 1 -37 11 29 o 3  1024.44 168.29 2887.06  799.51  1691.31 132.58  1027.61 
132.58  
1 1 1 -37 11 30 o 3  433.18  189.89 208.00   728.78  261.80  -94.71  215.83  
85.29   
1 1 1 -37 11 31 o 8  1106.93 139.85 3238.00  717.90  1911.29 -90.09  1228.43 
-90.09  
1 1 1 -37 11 32 o 13 294.10  146.16 -1455.56 772.49  29.55   -14.49  430.37  
-14.49  
1 1 1 -37 11 33 o 4  457.62  194.86 425.38   726.65  293.35  -145.78 34.71   
-145.78 
1 1 1 -37 12 1  o 2  606.90  206.18 1015.73  693.53  480.89  -122.42 97.43   
-122.42 
1 1 1 -37 12 2  o 8  587.64  200.46 937.46   655.59  283.22  -68.13  75.89   
-68.13  
1 1 1 -37 12 3  o 6  1003.68 155.07 2583.71  721.76  1306.92 -140.11 444.65  
-140.11 
1 1 1 -37 12 4  o 2  570.00  201.17 861.95   664.43  355.12  88.73   306.02  
-91.27  
1 1 1 -37 12 5  o 9  425.18  183.52 123.01   660.34  29.63   22.59   65.16   
-157.41 
1 1 1 -37 12 6  o 19 507.16  199.87 556.38   690.27  219.59  18.83   100.04  
-161.17 
1 1 1 -37 12 7  o 12 922.00  153.08 2175.92  654.53  1274.21 146.96  742.21  
146.96  
1 1 1 -37 12 8  f 0  543.11  200.64 743.57   667.88  126.08  92.72   24.15   
92.72   
1 1 1 -37 12 9  o 15 468.65  185.85 439.54   600.31  179.09  33.87   205.05  
-146.13 
1 1 1 -37 12 10 o 19 408.27  182.63 -79.84   711.78  34.15   37.15   94.14   
-142.85 
1 1 1 -37 12 11 o 7  881.16  172.92 2092.01  681.44  1060.50 98.27   172.94  
98.27   
1 1 1 -37 12 12 o 14 427.29  186.62 86.90    698.55  53.59   86.49   47.31   
-93.51  
1 1 1 -37 12 13 o 14 1663.21 107.03 6760.38  825.52  2284.62 3.61    583.70  
3.61    
1 1 1 -37 12 14 o 16 909.99  171.46 2231.78  697.06  1241.35 -108.70 449.14  
-108.70 
1 1 1 -37 12 15 o 15 2124.61 98.52  10950.75 970.65  3128.74 -20.33  1089.65 
-20.33  
1 1 1 -37 12 16 o 5  614.04  203.38 1060.86  674.83  644.08  178.17  88.17   
178.17  
1 1 1 -37 12 17 o 18 838.51  186.44 1947.49  705.97  671.00  4.47    610.76  
-175.53 
1 1 1 -37 12 18 o 3  722.27  205.94 1502.63  723.64  571.46  164.88  499.13  
-15.12  
1 1 1 -37 12 19 o 11 416.23  182.12 65.88    667.82  36.59   144.43  905.33  
144.43  
1 1 1 -37 12 20 o 16 1318.64 131.39 4376.04  803.49  1936.29 106.18  712.38  
106.18  
1 1 1 -37 12 21 o 12 1269.92 124.61 4042.43  733.88  2222.41 -43.65  1491.47 
-43.65  
1 1 1 -37 12 22 o 14 723.08  207.00 1547.49  729.68  785.42  124.57  44.70   
-55.43  
1 1 1 -37 12 23 o 15 308.05  150.50 -1060.00 712.18  6.68    -61.68  278.92  
-61.68  
1 1 1 -37 12 24 o 4  967.58  157.40 2482.24  706.27  1228.33 -82.72  163.23  
-82.72  
1 1 1 -37 12 25 o 16 691.02  213.96 1477.34  755.47  954.62  -91.27  553.37  
-91.27  
1 1 1 -37 12 26 o 5  1063.82 146.33 2986.81  721.90  1649.50 -151.32 800.49  
-151.32 
1 1 1 -37 12 27 o 17 1341.06 135.49 4667.15  842.63  2116.46 -81.98  989.17  
-81.98  
1 1 1 -37 12 28 o 3  1277.55 134.29 4228.94  795.59  2114.66 -177.02 1180.58 
-177.02 
1 1 1 -37 12 29 o 13 489.22  199.27 566.43   713.00  359.67  -92.78  37.44   
-92.78  
1 1 1 -37 12 30 o 5  577.21  214.79 1032.25  768.13  649.39  171.47  320.98  
171.47  
1 1 1 -37 12 31 o 12 531.41  201.62 820.94   684.91  423.07  -177.79 232.56  
-177.79 
1 1 1 -37 12 32 o 15 1060.58 169.28 3171.76  832.60  1763.25 -160.30 1070.80 
-160.30 
1 1 1 -37 12 33 o 13 672.76  259.87 1798.51  1153.04 910.81  11.54   385.89  
11.54   
1 1 1 -37 13 1  o 17 476.76  193.93 416.39   674.44  143.38  111.71  74.54   
-68.29  
1 1 1 -37 13 2  o 11 978.65  153.87 2458.92  698.31  1388.30 -171.20 768.31  
-171.20 
1 1 1 -37 13 3  o 6  734.33  204.09 1539.02  719.59  808.80  133.38  240.83  
133.38  
1 1 1 -37 13 4  o 7  1010.63 144.38 2590.89  676.67  1175.51 140.85  109.14  
140.85  
1 1 1 -37 13 5  o 19 927.25  173.29 2309.44  717.53  1270.25 -18.13  876.77  
-18.13  
1 1 1 -37 13 6  o 12 468.96  191.83 382.54   663.54  155.44  105.35  120.36  
-74.65  
1 1 1 -37 13 7  f 0  368.61  167.51 -199.60  624.64  385.10  43.62   1452.62 
43.62   
1 1 1 -37 13 8  o 12 459.87  191.84 313.95   680.83  156.89  -45.59  320.09  
134.41  
1 1 1 -37 13 9  o 17 606.25  197.26 1020.52  634.83  387.15  -158.06 475.54  
21.94   
1 1 1 -37 13 10 o 17 645.45  210.65 1190.19  723.94  488.43  -11.61  259.64  
-11.61  
1 1 1 -37 13 11 o 3  1103.90 134.38 3065.60  687.93  1236.78 -144.46 83.23   
35.54   
1 1 1 -37 13 12 o 10 1976.34 102.03 9502.71  935.13  3173.90 83.45   1616.17 
83.45   
1 1 1 -37 13 13 o 7  1698.98 107.26 7058.98  845.07  2762.25 -82.58  1486.12 
-82.58  
1 1 1 -37 13 14 o 19 634.46  209.31 1150.25  714.77  599.51  73.26   130.82  
-106.74 
1 1 1 -37 13 15 o 11 434.71  186.73 173.86   677.52  15.45   -148.77 834.95  
31.23   
1 1 1 -37 13 16 o 9  678.40  201.41 1311.77  678.95  820.57  39.30   391.80  
39.30   
1 1 1 -37 13 17 o 8  434.60  185.72 189.35   664.25  16.16   -178.94 838.54  
1.06    
1 1 1 -37 13 18 o 6  780.16  194.33 1717.92  701.29  353.02  -32.94  1114.77 
147.06  
1 1 1 -37 13 19 o 6  1104.15 152.66 3151.93  781.67  1210.61 -154.60 207.86  
25.40   
1 1 1 -37 13 20 o 3  1579.15 113.56 6170.44  831.60  2458.92 -57.33  1116.54 
-57.33  
1 1 1 -37 13 21 f 0  598.07  202.87 1023.19  671.42  645.93  160.74  251.74  
160.74  
1 1 1 -37 13 22 o 12 1338.60 121.27 4491.27  752.81  1941.31 -106.17 671.35  
-106.17 
1 1 1 -37 13 23 o 8  1060.33 162.74 3002.54  800.23  1287.67 33.72   44.04   
33.72   
1 1 1 -37 13 24 o 3  663.29  206.55 1331.42  702.69  679.97  -53.85  120.03  
126.15  
1 1 1 -37 13 25 o 15 424.38  185.58 167.77   692.63  157.59  -14.99  527.41  
165.01  
1 1 1 -37 13 26 o 16 348.08  163.67 -440.24  685.00  95.05   36.02   228.35  
-143.98 
1 1 1 -37 13 27 o 9  533.35  207.65 780.47   739.17  489.11  -23.45  74.82   
156.55  
1 1 1 -37 13 28 o 5  280.36  139.30 -1386.08 699.54  35.99   -48.06  268.01  
-48.06  
1 1 1 -37 13 29 o 13 898.39  172.81 2296.29  694.30  982.43  69.55   157.02  
-110.45 
1 1 1 -37 13 30 o 11 919.80  191.95 2520.36  792.01  1497.09 -132.30 914.80  
-132.30 
1 1 1 -37 13 31 o 8  407.93  181.76 89.33    698.98  236.88  -12.21  112.41  
167.79  
1 1 1 -37 13 32 o 14 476.83  197.52 550.98   713.84  369.42  -100.58 42.88   
-100.58 
1 1 1 -37 14 1  o 18 458.38  189.09 345.50   650.21  188.83  57.01   160.06  
-122.99 
1 1 1 -37 14 2  o 11 298.74  144.92 -890.34  629.73  59.25   -14.36  283.52  
-14.36  
1 1 1 -37 14 3  o 1  587.18  204.30 943.91   683.14  469.30  54.29   134.80  
-125.71 
1 1 1 -37 14 4  o 4  386.84  174.19 -126.80  657.44  48.93   91.22   308.56  
-88.78  
1 1 1 -37 14 5  o 10 704.04  202.04 1416.59  694.31  688.55  138.53  59.41   
-41.47  
1 1 1 -37 14 6  o 12 485.24  194.81 471.29   668.71  179.44  -49.45  517.37  
130.55  
1 1 1 -37 14 7  o 8  607.40  205.40 1030.00  688.25  552.55  85.71   68.12   
85.71   
1 1 1 -37 14 8  o 10 694.97  200.59 1379.38  682.42  693.21  -179.37 23.93   
0.63    
1 1 1 -37 14 9  o 17 1340.31 122.48 4460.50  761.30  1939.97 -126.95 771.47  
-126.95 
1 1 1 -37 14 10 o 4  874.97  186.16 2118.60  732.78  1194.93 60.42   505.03  
60.42   
1 1 1 -37 14 11 o 8  653.06  198.79 1212.04  655.91  599.09  175.66  171.82  
-4.34   
1 1 1 -37 14 12 o 15 797.17  206.34 1833.22  768.53  816.35  68.77   145.45  
-111.23 
1 1 1 -37 14 13 o 4  498.94  194.95 558.63   652.72  303.62  -62.40  51.75   
-62.40  
1 1 1 -37 14 14 o 11 763.98  201.51 1668.32  724.28  689.91  -145.32 332.81  
34.68   
1 1 1 -37 14 15 o 10 403.09  175.58 65.89    614.92  137.16  114.13  181.48  
-65.87  
1 1 1 -37 14 16 o 1  508.37  195.14 605.26   647.73  309.27  -71.94  378.52  
108.06  
1 1 1 -37 14 17 f 0  872.58  191.20 2124.66  752.53  1120.47 64.83   271.40  
64.83   
1 1 1 -37 14 18 f 0  396.74  175.85 -15.92   644.65  149.25  -40.47  149.41  
139.53  
1 1 1 -37 14 19 o 18 354.33  167.43 -582.24  732.89  16.93   -68.11  610.78  
-68.11  
1 1 1 -37 14 20 o 17 576.53  203.25 932.74   678.03  589.21  150.80  189.54  
150.80  
1 1 1 -37 14 21 o 16 586.92  207.46 985.00   706.86  606.93  22.01   52.37   
22.01   
1 1 1 -37 14 22 o 16 384.80  175.49 -180.67  699.10  160.60  -140.64 287.91  
39.36   
1 1 1 -37 14 23 o 10 785.77  197.46 1819.82  719.24  1173.86 81.18   698.05  
81.18   
1 1 1 -37 14 24 o 14 1148.31 145.66 3467.11  775.65  1724.77 -100.06 735.34  
-100.06 
1 1 1 -37 14 25 o 9  464.50  193.76 424.22   694.51  240.38  168.61  453.78  
-11.39  
1 1 1 -37 14 26 o 8  740.38  200.84 1662.77  706.99  962.29  -46.48  307.46  
-46.48  
1 1 1 -37 14 27 o 9  441.15  191.36 249.83   724.68  276.52  146.86  104.17  
-33.14  
1 1 1 -37 14 28 o 10 678.25  213.82 1464.74  749.96  636.41  -155.57 441.80  
-155.57 
1 1 1 -37 14 29 o 4  418.54  182.83 192.16   670.73  213.10  133.61  7.37    
-46.39  
1 1 1 -37 14 30 o 10 455.89  196.03 364.19   748.07  368.91  -10.10  0.34    
-10.10  
1 1 1 -37 14 31 o 7  856.83  207.33 2317.20  816.08  1289.30 123.43  685.72  
123.43  
1 1 1 -37 14 32 o 10 658.75  302.84 2226.93  2132.82 895.30  -20.83  466.53  
-20.83  
1 1 1 -37 15 1  o 10 586.67  198.28 949.35   641.39  403.48  43.23   369.89  
-136.77 
1 1 1 -37 15 2  o 2  322.58  155.15 -790.89  679.78  43.76   -39.51  439.99  
-39.51  
1 1 1 -37 15 3  o 16 616.48  202.13 1069.48  666.56  604.15  91.98   50.90   
91.98   
1 1 1 -37 15 4  o 11 875.28  183.70 2110.81  721.89  1227.31 -61.15  651.44  
-61.15  
1 1 1 -37 15 5  o 4  266.14  132.39 -1419.18 641.13  199.30  -168.04 699.04  
-168.04 
1 1 1 -37 15 6  o 17 573.57  203.88 889.22   683.47  379.38  -29.14  177.00  
-29.14  
1 1 1 -37 15 7  o 17 377.48  173.10 -276.15  691.94  75.47   -145.19 228.17  
34.81   
1 1 1 -37 15 8  o 19 332.17  157.98 -620.97  661.93  60.98   103.74  566.51  
103.74  
1 1 1 -37 15 9  o 1  983.23  155.31 2499.41  708.15  1321.90 101.98  452.34  
101.98  
1 1 1 -37 15 10 o 7  480.76  195.94 434.54   689.77  289.46  -13.91  268.13  
166.09  
1 1 1 -37 15 11 o 18 840.42  184.92 1954.57  701.19  975.98  37.64   96.00   
37.64   
1 1 1 -37 15 12 o 9  401.66  182.02 -157.91  729.33  134.85  161.07  246.50  
-18.93  
1 1 1 -37 15 13 o 11 1194.41 127.94 3560.39  708.68  1393.66 -6.57   2.08    
173.43  
1 1 1 -37 15 14 o 14 1150.36 141.92 3357.38  757.08  1750.29 -160.54 878.90  
-160.54 
1 1 1 -37 15 15 o 15 1161.16 138.45 3408.50  745.53  1717.43 20.59   767.44  
20.59   
1 1 1 -37 15 16 o 15 748.31  194.78 1588.40  682.38  1017.91 173.69  637.13  
173.69  
1 1 1 -37 15 17 o 5  521.91  205.57 639.82   729.90  6.09    -173.30 1155.87 
-173.30 
1 1 1 -37 15 18 o 1  453.26  185.48 372.77   620.59  276.29  83.43   118.41  
-96.57  
1 1 1 -37 15 19 o 18 532.08  207.96 704.14   742.93  398.15  -129.38 265.98  
50.62   
1 1 1 -37 15 20 o 14 496.39  198.73 553.21   693.07  398.85  157.83  52.73   
-22.17  
1 1 1 -37 15 21 o 1  866.35  182.47 2117.14  710.10  1339.01 136.61  1043.46 
136.61  
1 1 1 -37 15 22 o 12 757.36  212.34 1751.13  775.62  738.85  -165.48 254.10  
14.52   
1 1 1 -37 15 23 o 2  384.57  170.91 9.78     614.36  121.70  -74.12  50.31   
105.88  
1 1 1 -37 15 24 o 6  352.19  165.15 -396.22  683.49  56.10   -72.35  425.20  
107.65  
1 1 1 -37 15 25 o 4  270.13  134.82 -1541.65 692.63  22.22   -75.60  193.12  
-75.60  
1 1 1 -37 15 26 o 7  325.00  154.36 -516.54  630.15  8.63    -14.87  382.39  
165.13  
1 1 1 -37 15 27 o 9  555.54  209.40 904.92   734.73  290.48  -137.30 624.30  
42.70   
1 1 1 -37 15 28 o 3  541.89  211.97 851.93   772.14  569.83  148.03  173.28  
148.03  
1 1 1 -37 15 29 o 1  509.15  199.24 712.12   682.33  367.45  26.04   183.32  
26.04   
1 1 1 -37 15 30 o 9  356.03  165.94 -276.98  668.70  88.62   142.35  227.93  
-37.65  
1 1 1 -37 15 31 o 18 620.05  226.13 1318.24  845.62  739.82  -177.54 368.51  
-177.54 
1 1 1 -37 16 1  o 14 838.22  184.64 1943.62  698.41  1020.03 175.25  783.06  
175.25  
1 1 1 -37 16 2  o 17 398.70  177.63 -53.68   667.37  119.57  -100.75 302.74  
79.25   
1 1 1 -37 16 3  o 10 725.52  196.69 1497.15  678.35  740.70  -164.58 35.60   
15.42   
1 1 1 -37 16 4  o 2  567.31  205.79 858.29   699.50  479.20  136.43  177.40  
136.43  
1 1 1 -37 16 5  o 12 710.96  205.62 1459.34  716.37  756.24  108.51  41.55   
108.51  
1 1 1 -37 16 6  o 7  1406.21 120.53 4902.11  786.02  1785.83 -94.27  331.14  
-94.27  
1 1 1 -37 16 7  o 15 473.65  195.04 391.34   690.58  18.35   7.92    925.25  
-172.08 
1 1 1 -37 16 8  o 5  415.59  183.06 33.78    684.14  133.36  65.00   1091.75 
65.00   
1 1 1 -37 16 9  o 1  361.22  167.27 -354.28  665.64  52.11   -113.73 176.90  
66.27   
1 1 1 -37 16 10 o 1  611.99  204.54 1049.56  682.50  632.33  -84.75  228.34  
-84.75  
1 1 1 -37 16 11 o 14 1022.05 151.31 2680.26  717.17  1164.96 -87.18  2.41    
-87.18  
1 1 1 -37 16 12 o 17 343.06  163.64 -688.82  717.72  28.71   70.54   199.02  
-109.46 
1 1 1 -37 16 13 f 0  758.15  191.10 1614.47  672.14  924.47  -111.85 253.08  
-111.85 
1 1 1 -37 16 14 o 6  507.19  203.11 547.74   724.31  371.06  128.51  212.83  
-51.49  
1 1 1 -37 16 15 o 10 586.57  209.18 951.23   720.04  503.67  121.13  268.90  
121.13  
1 1 1 -37 16 16 o 8  688.24  205.96 1386.85  708.08  799.17  -59.60  501.72  
-59.60  
1 1 1 -37 16 17 o 8  954.61  204.65 2635.81  879.81  1531.38 -34.03  1094.16 
-34.03  
1 1 1 -37 16 18 o 14 623.04  201.95 1125.86  665.59  529.45  -42.78  268.78  
137.22  
1 1 1 -37 16 19 o 12 655.10  212.24 1283.98  735.17  728.79  44.05   97.43   
44.05   
1 1 1 -37 16 20 o 4  509.88  203.83 615.26   727.63  439.53  -114.34 153.96  
-114.34 
1 1 1 -37 16 21 o 15 371.03  167.23 -86.64   607.41  130.95  -6.03   278.78  
173.97  
1 1 1 -37 16 22 o 7  584.21  214.62 1015.86  762.93  516.33  73.76   214.15  
-106.24 
1 1 1 -37 16 23 o 5  631.53  198.57 1204.92  647.38  693.13  -120.62 424.37  
-120.62 
1 1 1 -37 16 24 o 15 458.91  191.89 402.21   683.69  228.58  -90.40  66.97   
-90.40  
1 1 1 -37 16 25 o 10 579.76  212.05 1008.81  744.02  563.05  -167.04 50.83   
12.96   
1 1 1 -37 16 26 o 10 891.15  186.27 2309.52  744.81  1392.51 -36.79  976.96  
-36.79  
1 1 1 -37 16 27 o 14 517.95  200.86 745.38   690.21  464.31  -72.69  116.76  
-72.69  
1 1 1 -37 16 28 o 1  692.86  218.93 1572.54  785.89  843.93  75.76   167.74  
75.76   
1 1 1 -37 16 29 o 2  359.84  169.69 -437.00  746.62  91.12   -140.12 78.70   
39.88   
1 1 1 -37 16 30 o 13 375.13  171.87 -119.94  680.56  130.74  -23.16  152.43  
156.84  
1 1 1 -37 17 1  o 10 636.08  200.85 1143.57  661.52  648.53  -78.32  99.98   
-78.32  
1 1 1 -37 17 2  o 7  470.94  191.57 405.79   658.09  178.51  26.81   513.97  
-153.19 
1 1 1 -37 17 3  o 7  915.76  184.41 2301.72  755.64  1090.29 99.48   197.80  
99.48   
1 1 1 -37 17 4  o 16 627.84  202.98 1112.26  672.68  659.22  64.51   199.34  
64.51   
1 1 1 -37 17 5  o 6  845.90  194.45 2006.76  747.26  1109.70 -30.40  830.30  
-30.40  
1 1 1 -37 17 6  o 13 619.42  208.02 1080.05  705.96  631.34  60.70   115.40  
60.70   
1 1 1 -37 17 7  o 15 1179.73 136.32 3506.29  745.78  1333.81 -160.40 18.10   
19.60   
1 1 1 -37 17 8  o 15 1227.99 141.42 3822.86  805.36  1851.08 -6.78   950.61  
-6.78   
1 1 1 -37 17 9  o 19 497.81  199.48 513.29   699.27  225.35  -88.81  520.03  
91.19   
1 1 1 -37 17 10 o 14 1636.20 108.82 6552.84  825.72  2304.27 -36.78  803.75  
-36.78  
1 1 1 -37 17 11 o 8  659.47  212.07 1254.71  734.98  474.70  -106.54 466.00  
73.46   
1 1 1 -37 17 12 o 5  388.98  177.16 -212.31  707.33  97.45   90.64   78.14   
-89.36  
1 1 1 -37 17 13 o 8  614.96  211.22 1076.66  728.18  643.83  167.41  83.24   
167.41  
1 1 1 -37 17 14 o 19 543.94  207.20 758.76   725.75  475.92  139.39  134.69  
139.39  
1 1 1 -37 17 15 o 11 412.73  182.06 46.61    679.83  149.33  77.94   377.03  
-102.06 
1 1 1 -37 17 16 o 4  380.09  173.25 -196.14  679.37  82.53   -155.66 420.60  
24.34   
1 1 1 -37 17 17 o 16 343.22  163.36 -616.78  708.96  13.72   45.77   33.97   
-134.23 
1 1 1 -37 17 18 o 6  700.80  195.16 1432.36  657.39  729.15  -171.74 80.14   
8.26    
1 1 1 -37 17 19 o 6  453.41  189.09 356.67   661.19  233.57  34.29   420.11  
-145.71 
1 1 1 -37 17 20 o 7  341.05  162.73 -617.71  710.92  55.68   153.86  370.47  
-26.14  
1 1 1 -37 17 21 o 18 399.63  175.22 101.28   620.85  162.27  -73.41  375.52  
106.59  
1 1 1 -37 17 22 o 14 708.38  215.49 1581.36  770.89  684.54  127.71  203.85  
-52.29  
1 1 1 -37 17 23 o 11 570.44  212.05 963.32   748.31  620.89  74.35   153.67  
74.35   
1 1 1 -37 17 24 o 7  493.11  194.92 606.76   658.33  219.51  36.41   82.31   
36.41   
1 1 1 -37 17 25 o 19 1212.19 148.25 3903.77  833.41  2000.93 -25.02  1228.00 
-25.02  
1 1 1 -37 17 26 o 12 362.50  170.63 -432.41  748.20  58.98   -91.30  466.33  
88.70   
1 1 1 -37 17 27 o 9  359.71  167.48 -281.66  678.96  95.56   -129.92 377.53  
50.08   
1 1 1 -37 17 28 o 13 883.37  204.36 2410.34  821.20  1397.87 -161.08 885.59  
-161.08 
1 1 1 -37 17 29 o 19 425.02  189.05 161.59   753.25  241.55  -52.59  140.57  
127.41  
1 1 1 -37 18 1  o 11 290.16  141.73 -1001.35 630.82  5.68    116.27  63.95   
116.27  
1 1 1 -37 18 2  o 2  623.70  205.45 1099.69  688.59  383.45  155.27  521.90  
-24.73  
1 1 1 -37 18 3  o 19 444.12  190.93 187.96   709.43  56.95   -169.32 722.65  
10.68   
1 1 1 -37 18 4  o 6  887.48  171.83 2124.64  681.97  708.08  43.87   542.90  
-136.13 
1 1 1 -37 18 5  o 2  953.12  182.13 2482.84  776.22  1206.78 20.71   349.06  
20.71   
1 1 1 -37 18 6  o 12 514.97  202.70 598.87   709.20  392.44  138.52  37.74   
-41.48  
1 1 1 -37 18 7  o 2  925.79  168.39 2297.17  696.23  1257.69 5.05    540.17  
5.05    
1 1 1 -37 18 8  o 16 329.13  158.55 -845.17  716.68  231.96  -55.42  1055.07 
-55.42  
1 1 1 -37 18 9  o 14 894.18  178.67 2184.98  714.71  1168.11 -41.02  400.47  
-41.02  
1 1 1 -37 18 10 o 13 385.45  175.21 -183.84  684.63  125.24  -133.09 221.63  
46.91   
1 1 1 -37 18 11 o 15 483.59  201.47 405.50   749.42  172.01  -150.02 612.80  
29.98   
1 1 1 -37 18 12 o 1  815.43  190.01 1882.03  705.86  512.66  -107.70 809.83  
72.30   
1 1 1 -37 18 13 o 16 880.59  194.19 2206.84  771.72  1208.20 -30.07  528.13  
-30.07  
1 1 1 -37 18 14 o 13 892.77  185.01 2231.88  740.18  969.33  149.39  58.70   
-30.61  
1 1 1 -37 18 15 o 11 530.63  206.60 705.96   731.80  358.02  25.06   347.12  
-154.94 
1 1 1 -37 18 16 o 9  812.76  191.61 1895.77  711.25  940.13  156.71  94.29   
156.71  
1 1 1 -37 18 17 o 18 285.57  140.65 -1173.99 663.38  50.11   108.42  426.55  
108.42  
1 1 1 -37 18 18 o 17 741.50  198.58 1625.65  696.69  989.70  139.08  427.39  
139.08  
1 1 1 -37 18 19 o 16 759.73  197.17 1711.05  700.56  826.88  -30.45  30.90   
149.55  
1 1 1 -37 18 20 o 15 1005.73 167.27 2765.53  780.15  1642.12 118.47  1084.55 
118.47  
1 1 1 -37 18 21 o 14 410.48  179.10 148.75   642.15  208.77  -4.41   123.37  
175.59  
1 1 1 -37 18 22 o 14 347.64  163.11 -404.69  670.41  87.29   -174.51 277.45  
5.49    
1 1 1 -37 18 23 o 17 475.48  200.49 439.16   756.64  83.03   127.20  28.18   
127.20  
1 1 1 -37 18 24 o 12 878.18  178.94 2207.93  703.47  1011.55 168.50  40.24   
168.50  
1 1 1 -37 18 25 o 1  626.46  215.34 1253.71  757.03  672.61  46.82   53.72   
46.82   
1 1 1 -37 18 26 f 0  697.15  222.89 1607.75  812.76  900.73  121.79  339.55  
121.79  
1 1 1 -37 18 27 o 4  483.72  199.48 557.05   723.42  340.92  125.19  120.42  
125.19  
1 1 1 -37 18 28 o 12 413.07  185.69 77.44    744.06  164.96  101.47  39.43   
-78.53  
1 1 1 -37 18 29 o 12 385.84  186.00 -709.90  990.43  177.76  -98.81  288.02  
81.19   
1 1 1 -37 19 1  o 2  635.16  208.15 1169.86  706.84  523.63  -153.98 231.74  
26.02   
1 1 1 -37 19 2  o 10 772.87  197.20 1712.87  709.22  849.36  -80.16  96.46   
-80.16  
1 1 1 -37 19 3  o 15 636.41  208.64 1170.91  710.19  582.46  12.58   102.80  
-167.42 
1 1 1 -37 19 4  o 16 1049.38 152.20 2849.50  740.68  1521.86 175.69  789.87  
175.69  
1 1 1 -37 19 5  o 14 1062.53 150.85 2916.35  743.31  1533.67 -48.48  768.95  
-48.48  
1 1 1 -37 19 6  o 19 581.94  207.60 937.39   709.21  469.90  139.17  202.83  
-40.83  
1 1 1 -37 19 7  o 1  565.34  206.27 865.01   703.62  390.61  -55.06  195.63  
-55.06  
1 1 1 -37 19 8  o 19 1250.35 135.18 3966.03  783.86  1900.73 -44.78  1026.70 
-44.78  
1 1 1 -37 19 9  o 16 1357.14 130.78 4650.96  823.09  1818.67 47.75   556.91  
47.75   
1 1 1 -37 19 10 o 7  1323.62 129.78 4421.26  796.62  1653.29 -144.77 290.06  
-144.77 
1 1 1 -37 19 11 o 18 831.99  202.50 2012.80  775.04  860.00  9.84    100.46  
-170.16 
1 1 1 -37 19 12 o 3  1047.65 148.73 2846.09  722.61  1598.04 153.28  924.18  
153.28  
1 1 1 -37 19 13 o 9  1281.28 134.19 4178.90  797.36  2195.47 -73.80  1568.33 
-73.80  
1 1 1 -37 19 14 o 8  703.83  208.82 1480.47  730.04  825.03  -167.50 206.22  
-167.50 
1 1 1 -37 19 15 o 4  1328.97 118.30 4419.78  729.09  1589.11 38.51   97.50   
38.51   
1 1 1 -37 19 16 o 4  1329.20 131.80 4510.12  812.46  2272.06 -130.18 1544.17 
-130.18 
1 1 1 -37 19 17 o 18 1313.06 137.96 4452.82  840.06  2104.39 76.50   1210.74 
76.50   
1 1 1 -37 19 18 o 2  1104.08 144.88 3196.76  741.82  1486.17 -166.58 449.56  
-166.58 
1 1 1 -37 19 19 o 16 356.76  167.80 -450.82  721.03  118.25  -168.39 909.99  
-168.39 
1 1 1 -37 19 20 o 12 1020.70 160.64 2820.03  760.40  1432.24 -101.95 555.60  
-101.95 
1 1 1 -37 19 21 o 17 869.06  189.10 2205.02  740.87  1257.11 102.50  646.63  
102.50  
1 1 1 -37 19 22 o 11 321.74  154.86 -712.75  680.18  21.43   -139.86 224.43  
40.14   
1 1 1 -37 19 23 o 19 450.50  195.52 281.79   757.31  198.35  -90.79  4.74    
-90.79  
1 1 1 -37 19 24 o 10 384.00  175.89 -145.48  712.19  145.85  162.12  177.63  
-17.88  
1 1 1 -37 19 25 o 6  497.74  198.14 648.61   684.69  295.21  -78.19  133.99  
-78.19  
1 1 1 -37 19 26 o 14 1235.87 147.66 4101.12  846.27  1806.78 -127.73 740.81  
-127.73 
1 1 1 -37 19 27 o 11 524.66  207.45 795.80   745.92  476.86  32.82   19.43   
32.82   
1 1 1 -37 19 28 o 16 382.87  179.54 -299.57  807.80  145.31  159.13  143.26  
-20.87  
1 1 1 -37 20 1  o 8  452.27  191.04 298.11   689.02  169.80  -26.80  469.56  
153.20  
1 1 1 -37 20 2  o 16 1116.36 144.79 3211.50  749.57  1444.82 142.89  465.71  
142.89  
1 1 1 -37 20 3  o 11 476.60  193.59 455.25   671.09  295.38  -79.85  9.89    
-79.85  
1 1 1 -37 20 4  o 8  361.94  167.85 -339.65  673.47  67.79   135.35  155.22  
-44.65  
1 1 1 -37 20 5  o 17 476.67  195.15 440.03   687.30  310.06  64.67   154.58  
-115.33 
1 1 1 -37 20 6  f 0  699.94  203.93 1438.20  702.13  850.20  108.96  461.36  
108.96  
1 1 1 -37 20 7  o 8  1194.62 145.00 3679.38  803.28  1945.76 18.34   1337.83 
18.34   
1 1 1 -37 20 8  o 12 907.34  169.32 2242.73  685.98  1094.89 178.99  233.32  
178.99  
1 1 1 -37 20 9  o 13 845.83  193.88 2047.50  744.62  1118.25 -62.42  477.35  
-62.42  
1 1 1 -37 20 10 o 2  910.83  186.27 2333.52  759.63  1146.44 55.17   321.74  
55.17   
1 1 1 -37 20 11 o 5  896.16  182.43 2249.13  731.84  992.55  162.90  19.17   
162.90  
1 1 1 -37 20 12 o 9  357.42  166.46 -359.74  671.42  102.28  -102.89 156.35  
77.11   
1 1 1 -37 20 13 f 0  349.45  165.61 -573.57  721.73  82.64   -137.19 293.66  
42.81   
1 1 1 -37 20 14 o 1  1450.86 119.79 5289.10  805.96  2138.78 -136.03 956.77  
-136.03 
1 1 1 -37 20 15 o 9  638.96  209.32 1234.58  714.80  733.16  34.44   197.42  
34.44   
1 1 1 -37 20 16 o 14 781.33  205.77 1848.25  755.94  921.66  -55.02  151.86  
-55.02  
1 1 1 -37 20 17 o 1  672.95  215.48 1424.33  759.42  625.95  -148.30 184.73  
31.70   
1 1 1 -37 20 18 o 3  1116.22 144.44 3279.10  747.68  1477.29 -37.99  422.54  
-37.99  
1 1 1 -37 20 19 o 17 658.56  212.92 1356.77  740.18  532.30  -150.62 366.18  
29.38   
1 1 1 -37 20 20 o 6  924.84  186.51 2471.98  771.88  1132.53 -25.50  199.53  
-25.50  
1 1 1 -37 20 21 o 9  1511.67 117.60 5780.01  824.43  2149.37 -171.14 788.10  
-171.14 
1 1 1 -37 20 22 o 2  1871.01 102.90 8696.45  892.80  2937.99 12.93   1501.37 
12.93   
1 1 1 -37 20 23 o 9  1130.13 149.47 3426.76  783.37  1715.55 -155.03 883.13  
-155.03 
1 1 1 -37 20 24 o 15 664.78  209.49 1409.84  719.99  763.46  86.65   523.76  
86.65   
1 1 1 -37 20 25 o 1  296.52  146.62 -1286.65 744.82  0.14    -8.89   282.68  
171.11  
1 1 1 -37 20 26 o 17 687.26  203.87 1503.75  695.85  879.81  -99.80  489.02  
-99.80  
1 1 1 -37 20 27 o 5  372.63  175.57 -384.15  795.77  124.77  168.29  168.81  
-11.71  
1 1 1 -37 21 1  o 15 366.49  168.69 -261.66  664.03  96.19   71.64   346.43  
-108.36 
1 1 1 -37 21 2  o 13 401.40  177.95 15.76    660.59  158.02  -29.70  155.64  
150.30  
1 1 1 -37 21 3  o 7  357.81  166.93 -377.74  678.76  69.29   25.89   156.47  
-154.11 
1 1 1 -37 21 4  o 1  287.53  141.34 -1086.43 648.96  7.16    171.34  79.99   
171.34  
1 1 1 -37 21 5  o 9  765.60  202.86 1727.31  731.92  770.57  87.40   61.17   
-92.60  
1 1 1 -37 21 6  o 9  414.78  182.47 79.50    677.92  124.72  70.94   457.34  
-109.06 
1 1 1 -37 21 7  o 2  459.76  195.23 315.85   725.75  279.76  -171.70 185.27  
8.30    
1 1 1 -37 21 8  o 15 1095.52 145.13 3111.95  737.30  1607.55 -78.85  832.10  
-78.85  
1 1 1 -37 21 9  o 2  884.24  190.06 2234.48  756.98  1129.98 131.48  363.60  
131.48  
1 1 1 -37 21 10 o 12 1095.64 153.04 3157.38  777.58  1602.93 -21.78  807.95  
-21.78  
1 1 1 -37 21 11 o 16 425.00  183.88 180.14   666.00  235.63  -79.12  39.67   
100.88  
1 1 1 -37 21 12 o 8  383.69  176.29 -226.85  721.61  148.18  133.61  270.11  
-46.39  
1 1 1 -37 21 13 o 11 929.41  193.44 2503.31  806.17  769.70  33.56   543.12  
-146.44 
1 1 1 -37 21 14 o 6  782.22  195.43 1812.08  707.64  1053.24 -139.29 491.94  
-139.29 
1 1 1 -37 21 15 o 6  1117.92 156.01 3352.39  808.79  1823.11 160.34  1236.38 
160.34  
1 1 1 -37 21 16 o 3  462.68  196.98 368.50   742.29  131.13  -27.91  657.67  
152.09  
1 1 1 -37 21 17 o 15 1243.39 142.27 4055.93  820.33  1980.88 119.80  1181.13 
119.80  
1 1 1 -37 21 18 o 16 871.44  189.04 2216.55  742.50  1129.48 -5.81   372.08  
-5.81   
1 1 1 -37 21 19 o 5  1336.63 134.70 4632.70  834.92  2126.42 132.17  1240.96 
132.17  
1 1 1 -37 21 20 o 3  1149.23 143.55 3480.05  765.02  1611.83 -66.64  644.83  
-66.64  
1 1 1 -37 21 21 o 19 1334.90 134.82 4646.61  834.58  2038.26 114.96  1040.34 
114.96  
1 1 1 -37 21 22 f 0  311.05  151.99 -992.98  727.18  6.49    -61.15  425.87  
-61.15  
1 1 1 -37 21 23 o 2  915.29  182.08 2440.96  745.42  1437.96 67.44   934.03  
67.44   
1 1 1 -37 21 24 o 10 753.68  201.30 1766.43  717.11  1029.34 -163.85 500.38  
-163.85 
1 1 1 -37 21 25 o 12 711.47  217.98 1683.09  786.93  701.15  31.56   134.30  
-148.44 
1 1 1 -37 21 26 o 7  422.85  191.05 97.08    797.71  142.16  -100.21 28.65   
-100.21 
1 1 1 -37 22 1  o 10 383.66  173.97 -111.23  667.29  152.03  116.99  178.06  
-63.01  
1 1 1 -37 22 2  o 4  584.33  205.37 994.83   691.77  479.76  -148.92 184.48  
31.08   
1 1 1 -37 22 3  o 4  586.07  212.31 999.75   744.28  319.81  -72.36  556.67  
107.64  
1 1 1 -37 22 4  o 17 639.11  201.54 1213.33  666.27  731.50  -101.89 288.52  
-101.89 
1 1 1 -37 22 5  o 19 630.81  213.88 1202.08  746.32  421.97  -31.28  462.15  
148.72  
1 1 1 -37 22 6  o 10 808.37  197.03 1916.55  732.94  981.81  48.60   283.60  
48.60   
1 1 1 -37 22 7  o 11 324.10  155.60 -702.37  675.75  35.08   -176.62 282.61  
3.38    
1 1 1 -37 22 8  o 9  497.17  197.53 588.92   679.36  286.73  -155.07 121.21  
-155.07 
1 1 1 -37 22 9  o 19 514.48  202.57 667.49   708.50  339.11  -167.14 319.07  
12.86   
1 1 1 -37 22 10 o 18 440.19  190.37 233.44   713.14  280.13  111.19  133.04  
-68.81  
1 1 1 -37 22 11 o 9  1366.25 126.36 4760.10  800.61  1795.34 -79.75  525.37  
-79.75  
1 1 1 -37 22 12 o 18 715.91  203.78 1564.45  709.10  801.35  -167.95 118.38  
-167.95 
1 1 1 -37 22 13 o 7  552.39  212.85 869.75   772.49  409.70  -87.76  215.81  
-87.76  
1 1 1 -37 22 14 o 6  957.82  174.40 2583.47  746.00  1144.36 -66.28  182.07  
-66.28  
1 1 1 -37 22 15 o 11 428.77  188.97 150.21   730.34  177.84  -139.98 432.18  
40.02   
1 1 1 -37 22 16 o 13 537.15  211.47 790.03   772.04  494.31  -106.60 129.10  
-106.60 
1 1 1 -37 22 17 o 2  921.05  176.13 2402.05  725.44  1088.93 115.01  162.69  
115.01  
1 1 1 -37 22 18 o 15 348.47  164.43 -481.98  703.19  11.16   13.42   574.00  
13.42   
1 1 1 -37 22 19 o 17 579.87  218.07 1026.29  795.91  165.14  61.54   100.34  
61.54   
1 1 1 -37 22 20 o 3  730.62  207.84 1679.57  737.87  905.80  48.11   318.85  
48.11   
1 1 1 -37 22 21 o 16 507.76  201.46 692.04   705.70  176.50  -163.96 704.76  
16.04   
1 1 1 -37 22 22 o 10 454.48  193.11 388.71   710.91  338.36  -154.65 29.07   
-154.65 
1 1 1 -37 22 23 o 5  500.97  205.18 645.70   760.14  416.79  -131.11 138.18  
-131.11 
1 1 1 -37 22 24 o 19 516.30  202.35 769.46   704.37  366.13  112.51  277.55  
-67.49  
1 1 1 -37 22 25 o 5  724.75  295.71 2537.75  1572.88 934.93  -111.55 355.92  
-111.55 
1 1 1 -37 23 1  o 16 371.46  171.80 -258.67  699.45  62.34   38.07   47.85   
-141.93 
1 1 1 -37 23 2  o 19 503.04  202.49 616.73   725.12  377.34  -10.56  141.10  
169.44  
1 1 1 -37 23 3  o 16 1100.28 151.18 3213.61  771.40  1585.80 -160.59 851.33  
-160.59 
1 1 1 -37 23 4  o 10 647.21  207.35 1283.47  703.14  715.39  51.92   198.92  
51.92   
1 1 1 -37 23 5  o 17 677.71  214.90 1436.16  756.68  797.09  -176.22 298.24  
-176.22 
1 1 1 -37 23 6  o 13 612.22  208.52 1141.27  709.33  640.07  -88.52  123.72  
-88.52  
1 1 1 -37 23 7  o 1  353.95  164.97 -326.52  660.92  91.88   65.87   147.23  
-114.13 
1 1 1 -37 23 8  o 9  334.04  159.19 -560.72  675.20  41.17   153.89  289.90  
-26.11  
1 1 1 -37 23 9  f 0  686.46  214.10 1479.55  754.67  791.96  -101.31 243.93  
-101.31 
1 1 1 -37 23 10 o 8  322.00  152.28 -481.14  607.43  28.81   -2.34   179.71  
177.66  
1 1 1 -37 23 11 o 13 319.30  155.34 -935.45  732.67  33.87   115.03  253.13  
-64.97  
1 1 1 -37 23 12 o 14 644.98  211.79 1295.78  731.78  760.16  42.54   315.26  
42.54   
1 1 1 -37 23 13 o 15 548.95  209.97 858.53   747.80  484.82  -40.86  41.81   
139.14  
1 1 1 -37 23 14 o 2  320.17  155.69 -929.24  734.50  6.42    127.04  353.35  
-52.96  
1 1 1 -37 23 15 o 1  929.22  176.85 2448.56  734.62  1174.69 -132.95 354.86  
-132.95 
1 1 1 -37 23 16 o 9  609.98  219.24 1163.86  792.29  627.38  -175.90 100.74  
-175.90 
1 1 1 -37 23 17 o 14 924.75  187.77 2493.97  777.23  1308.92 -131.66 689.56  
-131.66 
1 1 1 -37 23 18 o 2  783.37  196.51 1860.82  713.27  794.45  -28.18  91.24   
151.82  
1 1 1 -37 23 19 o 6  687.59  222.43 1558.86  807.71  746.46  -172.82 65.04   
-172.82 
1 1 1 -37 23 20 o 18 418.59  188.28 62.58    766.12  78.16   -40.73  659.14  
139.27  
1 1 1 -37 23 21 o 6  506.25  198.08 703.19   674.38  436.28  -139.51 137.24  
-139.51 
1 1 1 -37 23 22 o 11 521.87  209.50 770.49   773.22  456.17  58.47   87.31   
58.47   
1 1 1 -37 23 23 o 12 1226.17 147.07 4073.39  836.29  1785.94 -143.92 829.20  
-143.92 
1 1 1 -37 24 1  o 11 520.61  204.52 720.40   720.69  426.45  31.67   164.31  
31.67   
1 1 1 -37 24 2  o 16 678.95  207.67 1427.25  714.69  519.67  -50.93  342.68  
129.07  
1 1 1 -37 24 3  o 6  544.71  208.01 839.78   732.86  312.77  176.08  440.52  
-3.92   
1 1 1 -37 24 4  o 10 1301.74 131.73 4371.66  795.21  1600.26 -99.34  384.15  
-99.34  
1 1 1 -37 24 5  o 15 1132.08 148.36 3396.23  778.87  1573.84 21.00   743.54  
21.00   
1 1 1 -37 24 6  o 14 497.52  197.45 618.61   678.05  405.44  -96.94  80.98   
-96.94  
1 1 1 -37 24 7  o 12 388.90  177.21 -125.01  709.48  152.45  72.54   276.29  
-107.46 
1 1 1 -37 24 8  o 17 1160.01 132.51 3475.88  712.86  1585.22 -62.81  672.57  
-62.81  
1 1 1 -37 24 9  o 3  590.51  214.48 1059.65  760.02  588.77  163.09  109.79  
163.09  
1 1 1 -37 24 10 o 8  845.56  186.22 2077.51  710.54  1191.77 -45.94  738.16  
-45.94  
1 1 1 -37 24 11 o 19 1593.03 119.02 6425.40  879.26  2451.30 -117.00 1393.52 
-117.00 
1 1 1 -37 24 12 o 18 1417.05 133.95 5201.10  880.24  1969.70 -0.38   816.69  
-0.38   
1 1 1 -37 24 13 o 16 1315.94 131.24 4470.23  800.92  1922.31 -111.36 967.85  
-111.36 
1 1 1 -37 24 14 o 12 599.92  212.95 1111.31  745.46  582.87  9.50    63.76   
9.50    
1 1 1 -37 24 15 o 14 342.03  164.09 -677.27  748.26  40.19   -148.44 188.92  
31.56   
1 1 1 -37 24 16 o 19 881.44  199.45 2352.09  796.34  1212.53 -56.67  601.90  
-56.67  
1 1 1 -37 24 17 o 12 592.99  210.20 1102.16  726.12  543.61  77.63   93.08   
-102.37 
1 1 1 -37 24 18 o 17 553.25  208.07 920.15   724.66  562.60  152.05  121.65  
152.05  
1 1 1 -37 24 19 o 4  355.75  168.16 -468.32  739.95  100.25  175.06  128.70  
-4.94   
1 1 1 -37 24 20 o 14 569.73  219.57 1022.93  822.16  561.72  -104.98 38.93   
-104.98 
1 1 1 -37 24 21 o 19 375.97  173.14 -152.80  700.46  49.03   -124.09 33.74   
55.91   
1 1 1 -37 24 22 o 14 460.66  214.10 25.40    1103.44 359.64  -106.13 11.46   
73.87   
1 1 1 -37 25 1  o 7  519.44  203.74 719.87   714.35  409.54  174.30  90.80   
174.30  
1 1 1 -37 25 2  o 15 504.02  198.40 653.75   679.45  383.65  -160.38 15.94   
-160.38 
1 1 1 -37 25 3  o 11 772.10  202.22 1810.61  732.66  984.57  -160.53 661.32  
-160.53 
1 1 1 -37 25 4  o 7  732.91  202.77 1639.03  711.99  767.10  91.46   85.29   
91.46   
1 1 1 -37 25 5  o 17 345.48  163.45 -509.77  700.38  55.17   -170.13 234.93  
9.87    
1 1 1 -37 25 6  o 3  580.24  201.18 1005.49  661.95  534.98  32.62   30.25   
32.62   
1 1 1 -37 25 7  o 13 430.60  189.19 170.86   726.90  218.37  147.70  202.48  
-32.30  
1 1 1 -37 25 8  o 7  1029.68 157.18 2856.90  750.57  1298.29 -25.51  428.22  
-25.51  
1 1 1 -37 25 9  o 18 1098.64 151.53 3222.06  772.01  1203.41 -115.35 44.66   
-115.35 
1 1 1 -37 25 10 o 16 591.56  209.42 1068.53  720.47  296.31  -35.72  180.59  
-35.72  
1 1 1 -37 25 11 o 13 349.03  164.91 -491.61  710.76  35.20   28.64   92.32   
-151.36 
1 1 1 -37 25 12 o 11 373.52  175.19 -381.44  770.38  36.17   90.47   39.05   
-89.53  
1 1 1 -37 25 13 o 19 440.62  187.05 333.22   665.96  40.70   52.33   7.33    
52.33   
1 1 1 -37 25 14 o 12 1286.01 134.99 4327.80  805.04  1708.67 -177.10 598.53  
-177.10 
1 1 1 -37 25 15 o 18 823.89  210.64 2135.90  807.99  939.31  25.02   144.58  
25.02   
1 1 1 -37 25 16 o 18 726.17  219.61 1727.50  802.26  910.74  -170.52 369.81  
-170.52 
1 1 1 -37 25 17 o 1  391.56  179.44 -123.52  742.30  137.12  -30.30  372.17  
149.70  
1 1 1 -37 25 18 o 13 439.98  193.94 236.04   769.63  289.41  -45.90  80.36   
134.10  
1 1 1 -37 25 19 o 6  1070.84 161.11 3187.44  800.04  1536.77 -36.20  781.76  
-36.20  
1 1 1 -37 25 20 o 7  384.57  181.14 -370.53  846.07  144.77  80.75   162.49  
-99.25  
1 1 1 -37 26 1  o 7  515.33  198.48 731.87   671.55  411.18  17.67   18.62   
17.67   
1 1 1 -37 26 2  o 18 311.97  150.97 -787.91  672.78  65.42   40.09   551.04  
40.09   
1 1 1 -37 26 3  o 19 346.83  163.42 -449.09  689.63  8.31    142.06  438.27  
-37.94  
1 1 1 -37 26 4  o 12 390.92  177.03 -50.72   688.74  123.21  -164.77 232.53  
15.23   
1 1 1 -37 26 5  o 15 389.94  177.15 -75.27   697.62  108.96  136.47  315.81  
-43.53  
1 1 1 -37 26 6  o 2  653.80  213.85 1360.13  746.10  528.23  -72.55  236.18  
107.45  
1 1 1 -37 26 7  o 13 357.51  169.32 -506.86  753.32  82.92   126.27  183.75  
-53.73  
1 1 1 -37 26 8  o 16 414.45  185.65 58.56    737.79  196.79  -83.12  167.81  
96.88   
1 1 1 -37 26 9  o 12 374.91  173.36 -223.59  711.62  76.18   32.11   60.43   
-147.89 
1 1 1 -37 26 10 o 13 680.69  210.65 1476.94  732.45  803.37  142.43  439.23  
142.43  
1 1 1 -37 26 11 o 8  472.04  195.38 497.39   697.62  346.53  -22.50  42.86   
-22.50  
1 1 1 -37 26 12 o 2  485.01  203.37 526.95   771.37  374.49  -115.81 74.94   
-115.81 
1 1 1 -37 26 13 o 16 313.96  152.46 -846.67  700.08  11.59   117.48  465.03  
117.48  
1 1 1 -37 26 14 o 8  319.37  154.10 -716.85  683.86  8.14    -119.48 481.78  
-119.48 
1 1 1 -37 26 15 f 0  388.19  178.80 -160.97  747.48  171.52  -41.88  162.35  
138.12  
1 1 1 -37 26 16 o 4  445.70  195.56 277.97   774.50  243.91  -58.92  242.94  
121.08  
1 1 1 -37 26 17 o 12 348.60  164.37 -413.06  699.98  45.33   -23.68  659.63  
-23.68  
1 1 1 -37 26 18 o 5  559.65  216.02 998.09   796.40  528.62  -59.82  209.06  
-59.82  
1 1 1 -37 27 1  o 2  819.55  191.49 2015.94  715.39  1087.23 -48.46  621.15  
-48.46  
1 1 1 -37 27 2  o 2  728.86  208.91 1685.33  742.74  809.14  -31.65  217.08  
-31.65  
1 1 1 -37 27 3  o 3  758.00  208.52 1813.10  755.59  889.85  -80.53  317.29  
-80.53  
1 1 1 -37 27 4  o 8  379.50  173.65 -136.37  692.29  136.72  118.39  95.74   
-61.61  
1 1 1 -37 27 5  o 1  615.09  214.12 1211.96  750.42  651.00  -31.55  210.88  
-31.55  
1 1 1 -37 27 6  o 9  674.41  211.07 1457.09  732.58  800.63  74.47   418.07  
74.47   
1 1 1 -37 27 7  o 18 787.52  207.35 1945.46  767.73  654.99  50.24   548.44  
50.24   
1 1 1 -37 27 8  o 14 464.71  197.58 421.50   745.02  223.56  67.61   406.94  
-112.39 
1 1 1 -37 27 9  o 18 851.85  184.50 2138.65  708.28  1109.91 -122.13 511.66  
-122.13 
1 1 1 -37 27 10 o 18 442.96  195.11 238.12   777.06  293.67  -11.89  99.60   
168.11  
1 1 1 -37 27 11 o 2  649.80  215.02 1373.03  754.27  720.22  -163.27 223.19  
-163.27 
1 1 1 -37 27 12 o 10 393.14  180.72 -136.26  759.40  62.94   15.44   562.32  
-164.56 
1 1 1 -37 27 13 f 0  390.14  178.82 -112.91  737.56  138.80  132.00  254.17  
-48.00  
1 1 1 -37 27 14 o 7  484.69  199.42 586.89   721.29  284.69  -40.40  293.21  
139.60  
1 1 1 -37 27 15 o 10 551.52  218.28 947.65   826.62  513.05  -9.47   144.50  
-9.47   
1 1 1 -37 27 16 o 14 1029.07 235.80 3589.09  1101.73 1390.59 -107.46 608.21  
-107.46 
1 1 1 -37 28 1  o 3  348.61  164.80 -454.02  710.73  7.24    -75.63  478.31  
104.37  
1 1 1 -37 28 2  o 17 405.39  181.83 59.31    709.84  191.54  125.08  188.27  
-54.92  
1 1 1 -37 28 3  o 10 602.09  213.44 1167.36  748.69  365.81  -75.92  435.39  
104.08  
1 1 1 -37 28 4  o 17 371.53  172.90 -258.21  722.62  129.44  26.62   194.97  
-153.38 
1 1 1 -37 28 5  o 8  549.14  209.17 912.78   739.57  501.31  -57.27  211.24  
-57.27  
1 1 1 -37 28 6  o 2  890.31  199.26 2425.25  802.00  891.90  -91.74  34.86   
88.26   
1 1 1 -37 28 7  o 10 523.15  204.37 787.62   717.26  410.75  -132.28 49.42   
47.72   
1 1 1 -37 28 8  o 11 313.48  153.15 -971.36  737.35  3.35    -9.56   322.44  
-9.56   
1 1 1 -37 28 9  o 6  617.24  210.80 1236.39  724.96  395.21  17.50   417.96  
-162.50 
1 1 1 -37 28 10 o 8  320.29  156.09 -911.66  749.61  18.17   -131.78 432.51  
-131.78 
1 1 1 -37 28 11 o 12 446.53  196.77 283.08   791.32  175.43  -91.07  27.96   
-91.07  
1 1 1 -37 28 12 o 16 406.98  182.51 86.37    714.96  134.08  151.86  389.14  
-28.14  
1 1 1 -37 28 13 o 5  479.96  232.90 -562.03  1628.47 383.40  -53.06  10.46   
-53.06  
1 1 1 -37 29 1  o 2  790.53  308.54 3142.76  1634.12 933.17  -90.26  359.22  
-90.26  
1 1 1 -37 29 2  o 18 508.35  210.81 700.65   814.62  400.94  -151.05 56.84   
28.95   
1 1 1 -37 29 3  o 10 385.04  177.38 -131.73  735.98  98.11   108.60  370.94  
-71.40  
1 1 1 -37 29 4  o 16 344.95  165.91 -661.78  777.20  57.92   122.93  134.45  
-57.07  
1 1 1 -37 29 5  o 6  655.78  220.33 1461.80  792.01  494.01  68.11   275.87  
-111.89 
1 1 1 -37 29 6  o 15 408.80  187.67 -58.52   815.82  207.75  169.09  34.48   
-10.91  
1 1 1 -37 29 7  o 1  565.37  263.64 821.22   1690.69 560.21  179.11  250.78  
179.11  
1 1 1 -37 29 8  o 6  506.92  252.20 -1293.18 2331.58 413.08  121.96  156.42  
121.96  
1 1 1 -36 0  1  o 7  914.20  285.29 2601.64  1057.42 922.40  0.00    300.00  
180.00  
1 1 1 -36 0  2  o 1  1395.72 206.15 5043.38  1247.57 1413.03 180.00  240.48  
0.00    
1 1 1 -36 0  3  o 12 1863.41 150.37 8459.73  1279.99 1891.38 0.00    212.25  
0.00    
1 1 1 -36 0  4  o 18 2025.28 140.30 9907.91  1303.16 2060.77 180.00  706.07  
180.00  
1 1 1 -36 0  5  o 9  659.43  315.44 1672.20  1099.79 319.18  0.00    87.39   
0.00    
1 1 1 -36 0  6  o 10 1996.81 143.38 9653.78  1311.99 2041.19 0.00    373.22  
0.00    
1 1 1 -36 0  7  o 13 560.77  294.20 1220.41  998.56  396.62  0.00    35.41   
180.00  
1 1 1 -36 0  8  o 16 337.31  224.75 -78.10   910.77  82.97   0.00    124.25  
180.00  
1 1 1 -36 0  9  f 0  845.22  298.13 2357.11  1059.00 867.83  0.00    328.52  
180.00  
1 1 1 -36 0  10 o 11 536.21  279.93 1109.50  900.53  304.10  180.00  27.30   
0.00    
1 1 1 -36 0  11 o 19 340.61  227.96 -121.34  962.17  70.56   180.00  97.06   
0.00    
1 1 1 -36 0  12 o 1  422.91  263.37 479.12   1015.08 103.18  180.00  56.67   
0.00    
1 1 1 -36 0  13 o 9  1442.40 155.69 5162.91  1013.70 1493.53 0.00    405.51  
0.00    
1 1 1 -36 0  14 o 17 1778.66 154.83 7763.17  1254.82 1844.44 180.00  111.85  
180.00  
1 1 1 -36 0  15 o 17 1001.78 233.50 2824.79  942.12  1038.67 0.00    30.97   
0.00    
1 1 1 -36 0  16 o 14 1057.19 253.47 3203.96  1077.01 1046.74 180.00  576.23  
180.00  
1 1 1 -36 0  17 o 15 699.69  277.56 1708.86  864.85  722.40  0.00    292.00  
180.00  
1 1 1 -36 0  18 o 18 270.09  191.78 -864.55  933.17  59.76   180.00  146.41  
0.00    
1 1 1 -36 0  19 f 0  599.04  279.48 1372.72  858.90  521.31  180.00  39.21   
180.00  
1 1 1 -36 0  20 o 2  291.05  202.66 -578.91  934.38  175.14  180.00  401.85  
0.00    
1 1 1 -36 0  21 o 16 1279.06 174.75 4220.30  993.59  1336.34 0.00    17.71   
0.00    
1 1 1 -36 0  22 o 2  1330.66 178.53 4587.05  1057.54 1390.52 180.00  505.34  
180.00  
1 1 1 -36 0  23 o 8  1137.17 204.51 3504.06  974.11  1456.14 0.00    264.49  
180.00  
1 1 1 -36 0  24 o 7  436.42  262.03 689.51   931.40  542.31  180.00  905.47  
0.00    
1 1 1 -36 0  25 o 12 854.58  255.08 2286.36  878.80  1087.82 0.00    208.81  
0.00    
1 1 1 -36 0  26 o 7  372.22  238.89 294.84   903.41  273.55  180.00  176.51  
0.00    
1 1 1 -36 0  27 o 7  242.00  174.42 -1053.01 862.10  32.84   0.00    78.94   
180.00  
1 1 1 -36 0  28 o 5  333.97  222.41 9.31     889.20  302.88  180.00  326.60  
0.00    
1 1 1 -36 0  29 o 12 470.83  274.80 900.84   978.19  464.97  0.00    63.94   
180.00  
1 1 1 -36 0  30 o 8  313.62  209.38 -15.94   799.77  78.83   0.00    69.32   
180.00  
1 1 1 -36 0  31 o 19 705.01  303.76 1965.93  1013.14 876.38  0.00    253.27  
0.00    
1 1 1 -36 0  32 o 2  321.38  217.64 -100.29  924.18  120.99  0.00    77.69   
180.00  
1 1 1 -36 0  33 o 3  339.18  226.28 73.09    930.15  74.70   0.00    32.53   
180.00  
1 1 1 -36 0  34 o 19 534.78  290.16 1294.69  997.43  563.06  180.00  66.13   
180.00  
1 1 1 -36 0  35 o 8  310.89  213.67 -226.36  949.24  46.76   0.00    44.03   
180.00  
1 1 1 -36 0  36 o 7  875.89  287.58 2680.04  1032.16 555.34  180.00  427.01  
180.00  
1 1 1 -36 0  37 o 10 261.94  187.17 -816.37  929.43  20.21   180.00  27.28   
0.00    
1 1 1 -36 0  38 o 8  212.57  157.79 -2515.78 1066.39 108.60  180.00  328.62  
0.00    
1 1 1 -36 1  1  o 8  1304.13 134.84 4152.30  815.47  1450.94 -80.76  408.41  
-80.76  
1 1 1 -36 1  2  o 14 1788.38 113.13 7689.37  938.23  1992.55 97.05   462.37  
97.05   
1 1 1 -36 1  3  o 14 710.91  209.07 1355.77  734.62  569.75  117.77  0.28    
117.77  
1 1 1 -36 1  4  o 2  1276.27 129.17 3956.86  764.50  1445.11 159.27  448.60  
159.27  
1 1 1 -36 1  5  o 7  891.48  193.75 2102.85  778.60  506.08  85.60   673.03  
-94.40  
1 1 1 -36 1  6  o 19 1590.18 112.98 6078.51  833.12  1433.68 -168.77 295.08  
11.23   
1 1 1 -36 1  7  o 9  946.34  174.17 2312.91  735.72  722.67  -25.73  352.12  
154.27  
1 1 1 -36 1  8  o 6  820.04  181.39 1764.85  671.45  663.96  123.72  166.59  
-56.28  
1 1 1 -36 1  9  o 9  410.01  183.29 -159.13  715.92  12.46   61.99   513.59  
61.99   
1 1 1 -36 1  10 o 13 479.37  191.54 393.01   642.08  111.55  -0.30   437.00  
179.70  
1 1 1 -36 1  11 o 19 828.91  189.50 1829.70  712.91  883.00  -118.42 395.98  
-118.42 
1 1 1 -36 1  12 o 1  1277.07 133.67 3992.98  791.63  1522.06 53.58   558.60  
53.58   
1 1 1 -36 1  13 o 19 1163.35 125.44 3291.63  676.77  1149.62 -132.59 22.68   
-132.59 
1 1 1 -36 1  14 o 18 1060.40 158.00 2808.17  776.96  848.03  147.87  382.06  
-32.13  
1 1 1 -36 1  15 o 9  796.41  168.21 1652.17  602.01  794.96  2.35    190.11  
2.35    
1 1 1 -36 1  16 o 12 520.11  203.01 551.49   707.49  7.23    23.33   928.54  
23.33   
1 1 1 -36 1  17 o 9  518.19  189.36 629.57   593.21  245.78  -147.93 280.89  
32.07   
1 1 1 -36 1  18 o 10 380.58  173.53 -279.29  682.74  3.76    -108.37 486.34  
-108.37 
1 1 1 -36 1  19 o 18 721.55  182.17 1408.59  610.02  690.23  -7.98   120.07  
-7.98   
1 1 1 -36 1  20 o 3  1064.31 146.05 2841.15  720.85  1140.11 145.38  205.30  
145.38  
1 1 1 -36 1  21 o 18 964.66  150.85 2360.06  674.85  951.28  -43.88  46.59   
-43.88  
1 1 1 -36 1  22 o 12 538.41  201.25 714.54   675.85  330.78  -176.06 233.81  
3.94    
1 1 1 -36 1  23 o 17 585.56  197.98 934.10   639.43  469.39  -42.62  39.01   
-42.62  
1 1 1 -36 1  24 o 6  364.67  166.78 -257.09  637.69  14.43   60.65   324.89  
-119.35 
1 1 1 -36 1  25 o 8  252.26  125.92 -1457.79 605.35  209.11  -131.01 684.35  
-131.01 
1 1 1 -36 1  26 o 3  317.25  151.45 -634.08  617.93  30.86   156.05  395.19  
156.05  
1 1 1 -36 1  27 o 12 531.15  198.42 704.29   656.81  446.13  -152.83 145.54  
27.17   
1 1 1 -36 1  28 o 1  338.16  158.40 -434.12  622.36  29.09   24.21   112.40  
-155.79 
1 1 1 -36 1  29 o 18 591.04  204.13 990.51   680.90  250.46  -134.71 153.09  
-134.71 
1 1 1 -36 1  30 o 6  996.62  142.14 2558.35  656.93  1541.17 -152.93 712.36  
-152.93 
1 1 1 -36 1  31 o 6  591.06  205.77 1019.82  693.07  645.18  77.75   13.12   
77.75   
1 1 1 -36 1  32 o 19 779.28  188.85 1775.14  676.32  1049.80 83.50   286.62  
83.50   
1 1 1 -36 1  33 o 14 413.83  177.93 206.26   616.25  193.41  -95.17  412.39  
84.83   
1 1 1 -36 1  34 o 6  520.89  199.96 737.35   680.19  492.79  131.76  47.70   
131.76  
1 1 1 -36 1  35 o 15 561.66  202.45 939.67   676.06  526.68  -175.59 223.79  
-175.59 
1 1 1 -36 1  36 o 7  315.27  151.24 -612.00  635.41  13.09   29.82   407.92  
-150.18 
1 1 1 -36 1  37 o 4  340.95  161.60 -476.47  687.37  82.47   -174.06 300.33  
5.94    
1 1 1 -36 1  38 f 0  819.16  205.05 2131.02  777.88  1053.39 -64.90  176.98  
-64.90  
1 1 1 -36 2  1  o 4  309.17  150.97 -1195.42 714.25  161.71  -49.26  587.76  
-49.26  
1 1 1 -36 2  2  o 14 445.26  194.70 2.16     762.24  85.52   138.71  247.75  
-41.29  
1 1 1 -36 2  3  o 1  1556.08 116.16 5832.93  838.24  1689.94 -36.01  334.00  
-36.01  
1 1 1 -36 2  4  o 15 733.84  201.86 1442.81  708.12  644.22  174.95  192.23  
174.95  
1 1 1 -36 2  5  o 1  674.67  207.81 1211.06  713.96  328.73  -23.72  524.61  
156.28  
1 1 1 -36 2  6  o 18 548.18  205.25 668.35   703.61  278.30  -53.91  155.00  
126.09  
1 1 1 -36 2  7  o 8  1661.28 107.37 6615.11  827.18  1977.70 85.89   665.32  
85.89   
1 1 1 -36 2  8  o 3  919.29  169.20 2176.79  694.30  1051.12 168.62  531.46  
168.62  
1 1 1 -36 2  9  o 17 1073.39 153.30 2861.15  763.12  1158.87 63.58   286.58  
63.58   
1 1 1 -36 2  10 o 5  835.56  179.91 1835.36  677.17  815.01  -155.92 153.39  
-155.92 
1 1 1 -36 2  11 o 4  1415.53 118.32 4850.42  776.70  1940.65 174.26  1148.42 
174.26  
1 1 1 -36 2  12 f 0  1185.60 139.56 3457.60  767.30  1287.73 33.82   271.50  
33.82   
1 1 1 -36 2  13 o 4  1760.01 95.94  7387.74  783.02  2069.87 -53.67  593.95  
-53.67  
1 1 1 -36 2  14 o 16 488.64  198.98 367.50   710.75  126.24  62.65   464.86  
-117.35 
1 1 1 -36 2  15 o 7  1253.50 115.75 3799.89  672.84  1618.27 102.68  811.90  
102.68  
1 1 1 -36 2  16 o 11 1601.47 111.11 6192.05  825.15  2091.13 -127.45 979.35  
-127.45 
1 1 1 -36 2  17 o 15 1629.92 101.71 6384.96  768.82  1570.92 124.74  174.39  
-55.26  
1 1 1 -36 2  18 o 6  699.33  208.55 1360.34  726.87  599.54  -178.18 352.62  
-178.18 
1 1 1 -36 2  19 o 10 1098.87 130.57 2982.98  665.37  971.20  101.38  245.15  
-78.62  
1 1 1 -36 2  20 o 3  672.16  204.41 1250.23  693.74  461.26  148.13  285.93  
-31.87  
1 1 1 -36 2  21 o 9  426.96  181.50 170.95   628.55  75.45   58.96   350.87  
-121.04 
1 1 1 -36 2  22 o 13 414.75  180.74 67.23    652.33  56.13   -124.68 259.94  
55.32   
1 1 1 -36 2  23 o 7  703.89  186.14 1375.66  617.00  789.44  123.61  299.50  
123.61  
1 1 1 -36 2  24 o 11 457.39  187.77 353.27   638.09  22.18   24.06   986.99  
24.06   
1 1 1 -36 2  25 o 17 696.35  190.38 1365.26  632.20  872.71  40.71   477.06  
40.71   
1 1 1 -36 2  26 o 17 2106.14 93.96  10712.97 917.72  3402.16 -111.06 1486.08 
-111.06 
1 1 1 -36 2  27 o 15 1404.61 111.27 4840.29  724.82  2359.28 38.97   1265.49 
38.97   
1 1 1 -36 2  28 o 12 540.72  198.32 760.49   651.17  507.10  -112.51 54.37   
67.49   
1 1 1 -36 2  29 o 11 705.92  191.05 1427.04  640.67  905.14  36.11   263.38  
36.11   
1 1 1 -36 2  30 o 16 661.56  190.20 1261.40  614.73  852.69  -72.55  353.04  
-72.55  
1 1 1 -36 2  31 o 4  383.31  172.81 -81.83   649.12  169.53  170.05  147.51  
-9.95   
1 1 1 -36 2  32 o 5  719.39  184.89 1508.09  620.08  978.20  11.82   337.76  
11.82   
1 1 1 -36 2  33 o 18 510.81  196.60 694.66   658.67  471.93  158.52  166.71  
158.52  
1 1 1 -36 2  34 o 13 413.04  177.73 203.69   615.65  132.67  -146.73 25.86   
33.27   
1 1 1 -36 2  35 o 19 808.67  190.39 1942.27  702.97  1207.49 60.61   590.41  
60.61   
1 1 1 -36 2  36 o 2  618.11  198.16 1180.69  642.08  706.43  -167.19 48.37   
-167.19 
1 1 1 -36 2  37 o 13 398.76  177.97 66.24    672.55  15.67   133.02  0.42    
-46.98  
1 1 1 -36 2  38 o 18 850.51  205.01 2290.04  800.28  1223.05 177.55  432.84  
177.55  
1 1 1 -36 3  1  o 12 669.11  216.62 1191.30  765.98  494.21  -75.07  69.12   
104.93  
1 1 1 -36 3  2  o 14 763.53  200.94 1565.67  721.20  699.21  41.32   150.37  
41.32   
1 1 1 -36 3  3  o 11 955.45  184.41 2383.77  787.92  651.22  74.57   507.13  
-105.43 
1 1 1 -36 3  4  o 19 1191.85 138.23 3476.91  764.01  1074.45 173.90  154.14  
-6.10   
1 1 1 -36 3  5  o 6  1562.50 111.71 5866.83  809.48  1657.88 42.72   234.46  
42.72   
1 1 1 -36 3  6  o 3  1377.64 127.33 4609.80  813.48  1553.88 -160.35 425.49  
-160.35 
1 1 1 -36 3  7  o 15 648.22  208.90 1107.48  712.91  413.82  -77.27  248.22  
102.73  
1 1 1 -36 3  8  o 5  1221.59 132.06 3641.32  748.13  1467.66 84.60   605.98  
84.60   
1 1 1 -36 3  9  o 17 918.94  172.92 2188.75  709.83  1010.82 108.27  392.93  
108.27  
1 1 1 -36 3  10 o 15 1936.44 95.14  8940.82  854.37  2577.72 43.60   1279.86 
43.60   
1 1 1 -36 3  11 o 18 1496.51 110.85 5392.90  769.31  1975.15 -151.16 1017.81 
-151.16 
1 1 1 -36 3  12 o 10 1147.75 138.77 3237.84  738.62  1289.30 49.65   370.65  
49.65   
1 1 1 -36 3  13 o 5  748.99  184.41 1488.68  637.09  621.76  52.65   80.00   
-127.35 
1 1 1 -36 3  14 f 0  1601.37 112.05 6179.47  832.12  2015.61 -145.39 836.84  
-145.39 
1 1 1 -36 3  15 f 0  1406.27 104.30 4747.15  680.21  2042.16 -6.77   1385.32 
-6.77   
1 1 1 -36 3  16 o 4  1710.12 107.99 7048.07  856.42  1824.20 -100.81 178.98  
-100.81 
1 1 1 -36 3  17 o 6  494.85  191.10 510.00   623.42  32.41   96.46   777.30  
-83.54  
1 1 1 -36 3  18 o 9  576.78  207.66 847.55   711.12  336.06  119.79  310.76  
-60.21  
1 1 1 -36 3  19 o 14 388.88  171.50 -38.07   602.67  38.28   -153.23 200.17  
26.77   
1 1 1 -36 3  20 f 0  526.69  200.94 631.93   683.41  29.31   -108.76 1010.00 
-108.76 
1 1 1 -36 3  21 o 7  945.43  146.50 2260.17  642.32  1023.64 100.33  265.56  
100.33  
1 1 1 -36 3  22 o 19 1079.76 139.23 2934.56  697.15  1307.74 -4.63   33.60   
-4.63   
1 1 1 -36 3  23 o 16 477.06  188.72 468.30   617.61  124.97  60.01   637.42  
-119.99 
1 1 1 -36 3  24 o 6  1225.36 125.74 3740.86  714.54  1818.01 -8.63   668.66  
-8.63   
1 1 1 -36 3  25 o 17 857.54  164.91 1968.21  632.41  1179.08 77.26   376.27  
77.26   
1 1 1 -36 3  26 o 4  1495.35 104.64 5451.31  725.65  2439.68 -169.87 1175.61 
-169.87 
1 1 1 -36 3  27 o 5  482.44  190.76 490.61   630.72  271.44  155.18  419.12  
-24.82  
1 1 1 -36 3  28 o 10 891.12  170.60 2150.75  679.88  1158.35 -96.00  194.15  
-96.00  
1 1 1 -36 3  29 o 2  461.73  188.20 405.54   636.46  44.77   -163.00 9.27    
-163.00 
1 1 1 -36 3  30 o 7  486.33  194.10 526.77   658.60  375.16  -90.77  38.11   
-90.77  
1 1 1 -36 3  31 o 18 529.72  193.21 763.20   617.33  501.47  -7.70   96.64   
172.30  
1 1 1 -36 3  32 o 2  453.78  187.61 404.35   642.11  348.82  -60.68  108.44  
119.32  
1 1 1 -36 3  33 o 8  692.51  200.04 1457.00  678.40  861.52  -66.43  146.74  
-66.43  
1 1 1 -36 3  34 o 1  604.33  197.69 1098.04  637.57  701.70  178.71  327.11  
178.71  
1 1 1 -36 3  35 o 8  350.95  164.11 -330.09  660.92  79.83   -158.63 297.42  
21.37   
1 1 1 -36 3  36 o 11 429.49  185.52 262.41   675.77  312.89  -75.17  74.45   
104.83  
1 1 1 -36 3  37 o 15 293.02  145.48 -1383.09 755.56  117.93  -7.63   674.07  
-7.63   
1 1 1 -36 4  1  o 6  571.53  212.71 755.79   753.39  229.91  -34.53  452.56  
145.47  
1 1 1 -36 4  2  o 12 1003.87 153.00 2500.02  712.27  978.65  42.27   98.20   
42.27   
1 1 1 -36 4  3  o 16 747.62  213.36 1519.71  776.38  371.20  -15.27  618.96  
164.73  
1 1 1 -36 4  4  o 9  1149.28 149.62 3265.53  797.42  1244.48 6.73    315.27  
6.73    
1 1 1 -36 4  5  o 13 1978.77 96.96  9331.99  889.71  2206.03 96.84   467.12  
96.84   
1 1 1 -36 4  6  o 4  1629.73 116.49 6407.68  880.43  2237.60 -49.37  1309.75 
-49.37  
1 1 1 -36 4  7  o 10 1130.70 136.29 3130.20  714.63  1175.45 100.83  192.00  
100.83  
1 1 1 -36 4  8  o 6  596.09  205.69 898.66   691.22  358.12  -90.73  31.87   
-90.73  
1 1 1 -36 4  9  o 16 829.07  184.66 1818.15  691.55  758.49  152.27  34.65   
152.27  
1 1 1 -36 4  10 o 15 1127.93 131.65 3110.43  688.60  1178.09 -108.92 185.58  
-108.92 
1 1 1 -36 4  11 o 8  463.92  189.19 313.86   643.52  24.17   -108.74 780.29  
-108.74 
1 1 1 -36 4  12 o 12 1027.53 151.97 2623.82  724.14  1081.13 -109.32 216.17  
-109.32 
1 1 1 -36 4  13 o 6  1925.84 93.32  8831.08  833.46  2063.50 -13.96  223.33  
-13.96  
1 1 1 -36 4  14 o 11 1257.92 133.80 3877.31  780.54  1380.52 -86.84  292.44  
-86.84  
1 1 1 -36 4  15 o 6  966.71  144.17 2315.03  646.31  939.91  34.39   34.84   
34.39   
1 1 1 -36 4  16 o 4  1074.43 149.84 2883.52  746.59  1202.47 77.51   333.30  
77.51   
1 1 1 -36 4  17 o 13 1882.51 94.71  8486.50  826.79  2280.55 -115.83 733.74  
-115.83 
1 1 1 -36 4  18 o 13 908.28  176.20 2190.12  715.67  1129.38 86.79   670.28  
86.79   
1 1 1 -36 4  19 o 6  327.44  154.39 -565.23  617.46  152.53  10.45   691.18  
10.45   
1 1 1 -36 4  20 f 0  1260.40 124.79 3911.47  729.41  1764.93 -91.30  1128.88 
-91.30  
1 1 1 -36 4  21 o 18 1254.70 121.32 3881.66  705.93  1622.85 125.00  818.67  
125.00  
1 1 1 -36 4  22 o 11 440.25  184.59 250.75   635.42  81.15   -44.21  495.19  
135.79  
1 1 1 -36 4  23 o 4  379.59  169.39 -83.24   609.06  34.71   -36.86  147.23  
143.14  
1 1 1 -36 4  24 o 9  846.93  166.16 1922.58  629.36  1023.59 31.65   63.12   
31.65   
1 1 1 -36 4  25 o 7  1025.51 142.48 2675.05  677.60  883.57  -117.05 759.16  
62.95   
1 1 1 -36 4  26 o 10 1004.46 144.89 2568.91  674.91  1560.71 105.47  762.80  
105.47  
1 1 1 -36 4  27 o 14 548.44  197.80 786.75   645.42  455.02  103.66  161.63  
103.66  
1 1 1 -36 4  28 o 6  459.84  188.97 373.74   646.93  266.44  -129.22 8.52    
50.78   
1 1 1 -36 4  29 o 17 463.70  182.62 467.29   575.91  192.39  133.96  574.39  
-46.04  
1 1 1 -36 4  30 o 14 278.21  138.07 -1361.28 677.35  16.97   65.54   124.12  
65.54   
1 1 1 -36 4  31 o 8  724.32  192.40 1536.13  657.36  1063.75 93.37   664.16  
93.37   
1 1 1 -36 4  32 o 12 1174.51 139.63 3600.66  760.54  1997.27 -52.19  1152.43 
-52.19  
1 1 1 -36 4  33 o 19 394.47  176.82 -6.02    670.25  203.70  68.03   207.87  
-111.97 
1 1 1 -36 4  34 o 19 243.32  122.71 -1776.61 641.55  253.95  129.63  834.39  
129.63  
1 1 1 -36 4  35 o 14 396.03  178.08 4.03     684.86  183.01  49.62   230.30  
-130.38 
1 1 1 -36 4  36 o 10 680.43  205.12 1460.71  700.60  972.81  -23.13  593.32  
-23.13  
1 1 1 -36 4  37 o 11 429.06  184.01 299.16   656.19  137.07  -150.94 600.94  
29.06   
1 1 1 -36 5  1  o 8  1908.60 101.58 8715.49  899.08  2103.46 -164.55 453.05  
-164.55 
1 1 1 -36 5  2  o 16 687.07  208.16 1270.27  720.31  545.60  75.08   21.70   
75.08   
1 1 1 -36 5  3  o 2  1905.09 102.50 8683.55  905.58  2162.00 81.19   560.04  
81.19   
1 1 1 -36 5  4  o 7  923.56  188.04 2247.50  777.41  996.31  165.14  367.37  
165.14  
1 1 1 -36 5  5  o 1  606.18  201.02 947.62   659.25  369.36  63.07   188.07  
-116.93 
1 1 1 -36 5  6  o 10 1973.30 105.58 9335.57  966.20  1903.12 45.18   143.67  
-134.82 
1 1 1 -36 5  7  f 0  1220.93 124.82 3622.19  706.74  1398.36 -167.03 464.31  
-167.03 
1 1 1 -36 5  8  o 2  468.15  191.81 310.24   664.50  12.05   -43.92  684.80  
136.08  
1 1 1 -36 5  9  o 6  544.20  198.10 695.90   648.67  264.08  96.88   256.44  
-83.12  
1 1 1 -36 5  10 o 17 769.89  182.97 1570.25  644.49  502.51  -83.37  409.22  
96.63   
1 1 1 -36 5  11 o 6  988.47  152.10 2428.66  697.24  1150.81 -90.62  507.83  
-90.62  
1 1 1 -36 5  12 o 5  832.51  185.52 1834.04  697.69  476.78  89.62   351.38  
89.62   
1 1 1 -36 5  13 o 19 572.42  198.72 817.81   646.04  248.71  -24.91  446.79  
155.09  
1 1 1 -36 5  14 o 3  901.51  203.26 2199.98  829.52  909.46  -77.77  146.08  
-77.77  
1 1 1 -36 5  15 o 19 1724.31 97.93  7115.79  783.09  2270.43 -179.80 1087.70 
-179.80 
1 1 1 -36 5  16 o 3  1332.14 127.60 4351.20  788.29  1682.97 -31.25  749.45  
-31.25  
1 1 1 -36 5  17 o 15 431.56  180.23 217.63   602.02  124.04  122.72  160.49  
-57.28  
1 1 1 -36 5  18 o 17 776.42  191.91 1649.62  687.94  517.29  179.27  444.16  
-0.73   
1 1 1 -36 5  19 o 3  1154.71 126.46 3281.07  677.16  1543.65 94.64   900.77  
94.64   
1 1 1 -36 5  20 o 7  541.50  198.93 723.61   655.44  268.60  -113.25 306.56  
66.75   
1 1 1 -36 5  21 o 17 386.82  172.45 -83.56   629.97  8.68    57.55   378.45  
57.55   
1 1 1 -36 5  22 o 17 1257.29 122.86 3912.99  716.32  1825.59 34.15   619.73  
34.15   
1 1 1 -36 5  23 o 16 1262.66 120.80 3946.20  707.33  1927.49 -173.50 802.61  
-173.50 
1 1 1 -36 5  24 o 10 865.59  172.54 2026.76  668.07  860.35  -17.60  349.21  
162.40  
1 1 1 -36 5  25 o 11 648.90  201.84 1200.23  671.29  772.98  -168.35 348.11  
-168.35 
1 1 1 -36 5  26 o 13 555.33  194.83 820.78   622.37  442.93  93.66   277.49  
-86.34  
1 1 1 -36 5  27 o 16 491.11  188.98 550.60   608.55  96.28   42.96   899.15  
-137.04 
1 1 1 -36 5  28 o 9  554.18  205.27 818.52   700.00  530.39  -57.45  39.17   
122.55  
1 1 1 -36 5  29 o 8  886.39  166.45 2132.91  659.01  1064.35 44.40   7.29    
44.40   
1 1 1 -36 5  30 o 14 798.15  199.92 1868.73  739.07  1236.79 -164.79 704.27  
-164.79 
1 1 1 -36 5  31 o 5  840.90  171.41 1970.25  645.26  1036.07 27.43   59.93   
27.43   
1 1 1 -36 5  32 o 17 386.33  175.49 -96.83   683.96  164.22  128.19  171.50  
-51.81  
1 1 1 -36 5  33 o 10 433.54  186.55 252.63   678.36  273.73  -34.00  87.39   
146.00  
1 1 1 -36 5  34 o 5  486.75  195.55 569.74   674.47  386.68  41.21   47.66   
41.21   
1 1 1 -36 5  36 o 4  361.52  165.33 -147.58  626.38  136.67  -105.30 130.26  
74.70   
1 1 1 -36 5  37 o 12 797.88  197.38 1970.65  727.25  1203.91 -37.24  643.99  
-37.24  
1 1 1 -36 6  1  o 12 884.93  179.85 2054.21  712.39  432.74  135.24  796.11  
-44.76  
1 1 1 -36 6  2  o 16 655.21  205.62 1146.73  694.61  293.20  162.50  556.35  
-17.50  
1 1 1 -36 6  3  o 10 1343.49 122.34 4380.37  762.24  1794.01 -122.00 1084.10 
-122.00 
1 1 1 -36 6  4  o 2  1691.80 108.16 6877.87  848.60  2235.90 -65.98  1185.84 
-65.98  
1 1 1 -36 6  5  o 12 2000.46 95.75  9543.96  888.31  2314.65 148.86  657.20  
148.86  
1 1 1 -36 6  6  o 9  851.80  196.59 1945.69  761.35  922.11  -66.46  488.17  
-66.46  
1 1 1 -36 6  7  o 9  1232.39 126.04 3697.45  720.31  1300.78 5.00    224.21  
5.00    
1 1 1 -36 6  8  o 15 1516.36 108.61 5528.68  763.72  1959.61 -135.60 968.00  
-135.60 
1 1 1 -36 6  9  o 7  637.17  208.07 1071.37  706.30  471.65  101.31  70.42   
101.31  
1 1 1 -36 6  10 o 1  290.50  140.61 -866.07  585.03  34.82   99.01   125.98  
99.01   
1 1 1 -36 6  11 o 11 506.36  197.91 501.08   672.81  189.97  113.92  323.08  
-66.08  
1 1 1 -36 6  12 o 1  1723.32 103.21 7114.05  824.86  2243.61 -136.22 1063.19 
-136.22 
1 1 1 -36 6  13 o 13 1633.12 102.83 6393.25  778.75  2192.72 13.32   1152.63 
13.32   
1 1 1 -36 6  14 o 7  2439.18 94.09  14199.14 1064.33 2933.72 -130.58 898.20  
-130.58 
1 1 1 -36 6  15 o 16 1015.69 144.16 2563.38  679.01  1006.83 -30.29  58.17   
-30.29  
1 1 1 -36 6  16 o 2  972.24  158.80 2393.09  716.00  1235.83 83.23   803.61  
83.23   
1 1 1 -36 6  17 o 4  1328.22 117.70 4308.11  725.00  1611.49 -74.73  593.18  
-74.73  
1 1 1 -36 6  18 f 0  966.97  178.02 2481.97  768.39  1169.92 152.96  567.69  
152.96  
1 1 1 -36 6  19 o 18 262.13  130.44 -1435.38 625.13  391.99  -176.72 1104.42 
-176.72 
1 1 1 -36 6  20 o 10 1063.20 138.73 2833.30  684.01  1377.70 -20.32  797.97  
-20.32  
1 1 1 -36 6  21 o 16 376.50  170.36 -171.35  636.54  308.91  -47.52  1312.24 
-47.52  
1 1 1 -36 6  22 o 16 735.18  185.63 1498.20  633.38  856.63  -134.45 219.66  
-134.45 
1 1 1 -36 6  23 o 18 622.07  201.81 1088.82  664.52  585.80  179.66  219.43  
179.66  
1 1 1 -36 6  24 o 11 399.14  176.54 -9.81    645.06  119.24  114.75  173.80  
-65.25  
1 1 1 -36 6  25 o 7  596.45  202.42 987.00   668.47  592.61  -178.98 48.52   
1.02    
1 1 1 -36 6  26 o 9  1502.42 110.41 5532.44  769.26  2106.35 82.89   469.69  
82.89   
1 1 1 -36 6  27 o 18 1148.46 134.31 3324.94  715.31  1553.27 -16.87  290.35  
-16.87  
1 1 1 -36 6  28 f 0  1531.83 115.54 5820.49  820.76  2392.31 139.76  973.97  
139.76  
1 1 1 -36 6  29 o 10 991.82  135.60 2508.74  623.70  1367.36 -24.97  345.63  
-24.97  
1 1 1 -36 6  30 o 12 535.66  205.36 757.03   716.69  561.34  66.74   177.23  
66.74   
1 1 1 -36 6  31 o 18 647.77  191.38 1235.85  614.20  758.65  -174.35 70.37   
-174.35 
1 1 1 -36 6  32 o 13 801.01  185.64 1867.13  676.65  1085.11 -28.12  310.57  
-28.12  
1 1 1 -36 6  33 o 8  1074.30 148.81 3060.76  741.37  1759.55 134.60  949.17  
134.60  
1 1 1 -36 6  34 o 8  470.83  193.01 486.63   673.18  330.46  -42.25  190.93  
137.75  
1 1 1 -36 6  35 o 18 694.69  203.77 1508.83  698.75  920.05  -27.07  287.77  
-27.07  
1 1 1 -36 6  36 o 10 566.34  204.84 983.91   692.65  475.67  57.94   319.99  
-122.06 
1 1 1 -36 6  37 o 4  1348.47 127.10 4742.57  794.83  2176.52 -121.11 1024.56 
-121.11 
1 1 1 -36 7  1  o 12 971.63  160.03 2364.11  721.08  1050.73 66.18   368.27  
66.18   
1 1 1 -36 7  2  o 4  602.53  200.98 937.77   659.00  341.72  -23.44  263.87  
156.56  
1 1 1 -36 7  3  o 6  564.44  206.46 756.03   705.31  316.39  59.21   118.09  
-120.79 
1 1 1 -36 7  4  o 3  1229.91 129.99 3693.27  741.41  1079.23 -113.62 216.19  
66.38   
1 1 1 -36 7  5  o 19 1028.31 149.86 2624.41  714.63  991.26  -173.29 55.66   
-173.29 
1 1 1 -36 7  6  o 6  982.79  159.30 2417.50  726.02  976.70  53.15   133.27  
53.15   
1 1 1 -36 7  7  o 18 636.51  206.84 1069.56  697.98  377.61  53.14   307.49  
-126.86 
1 1 1 -36 7  8  o 3  1125.07 127.11 3082.79  663.19  1423.21 -81.64  790.23  
-81.64  
1 1 1 -36 7  9  o 17 2045.25 98.65  9992.61  935.67  2443.24 91.28   795.58  
91.28   
1 1 1 -36 7  10 o 17 1576.69 98.52  5937.36  720.33  1755.38 -95.06  389.02  
-95.06  
1 1 1 -36 7  11 f 0  681.83  204.99 1250.18  700.33  559.93  76.44   44.88   
76.44   
1 1 1 -36 7  12 o 15 508.54  196.79 526.17   661.80  25.53   -78.24  0.11    
-78.24  
1 1 1 -36 7  13 o 13 362.67  164.11 -214.14  590.72  69.76   69.29   543.66  
69.29   
1 1 1 -36 7  14 o 3  1330.16 118.93 4300.01  733.63  1596.21 3.27    591.12  
3.27    
1 1 1 -36 7  15 o 9  2486.31 90.32  14751.93 1041.45 3303.70 158.25  1551.76 
158.25  
1 1 1 -36 7  16 o 9  597.42  200.68 947.79   656.99  457.17  -72.71  1.56    
107.29  
1 1 1 -36 7  17 o 1  425.42  182.49 121.46   645.60  88.14   138.85  390.34  
-41.15  
1 1 1 -36 7  18 o 9  526.02  195.93 651.22   639.47  219.64  -147.55 404.85  
32.45   
1 1 1 -36 7  19 o 11 535.28  198.68 693.94   656.41  275.88  110.31  25.48   
-69.69  
1 1 1 -36 7  20 o 3  737.35  190.40 1509.82  655.39  541.56  -54.55  243.69  
125.45  
1 1 1 -36 7  21 o 17 690.96  202.60 1353.65  690.85  751.29  -27.93  179.29  
-27.93  
1 1 1 -36 7  22 o 13 630.54  197.67 1115.37  642.17  174.37  19.23   1097.60 
-160.77 
1 1 1 -36 7  23 o 1  276.38  136.41 -1234.30 637.45  125.25  -97.65  519.19  
-97.65  
1 1 1 -36 7  24 o 16 477.39  192.54 445.91   657.45  298.13  146.14  289.71  
-33.86  
1 1 1 -36 7  25 o 2  907.36  170.66 2213.58  691.72  1406.64 -60.34  1067.17 
-60.34  
1 1 1 -36 7  26 o 14 1464.00 115.29 5280.33  782.74  1681.13 125.97  293.54  
-54.03  
1 1 1 -36 7  27 o 11 632.75  201.88 1146.13  667.04  517.47  -43.35  406.38  
136.65  
1 1 1 -36 7  28 o 14 580.67  208.38 944.07   715.52  622.84  175.61  200.99  
175.61  
1 1 1 -36 7  29 o 18 377.69  167.63 -20.15   588.31  37.73   -72.83  30.35   
107.17  
1 1 1 -36 7  30 o 9  1030.82 157.14 2819.11  751.21  1458.30 -65.77  413.38  
-65.77  
1 1 1 -36 7  31 o 12 477.56  194.24 505.14   676.49  273.29  109.51  473.58  
-70.49  
1 1 1 -36 7  32 o 1  507.88  196.31 680.17   658.17  452.24  -113.49 130.71  
66.51   
1 1 1 -36 7  33 o 5  735.98  204.78 1660.17  724.09  1002.36 -152.68 376.04  
-152.68 
1 1 1 -36 7  34 o 5  526.60  202.53 773.89   698.77  458.62  138.68  126.97  
138.68  
1 1 1 -36 7  35 o 16 741.13  210.02 1743.34  754.85  913.86  -155.20 103.78  
-155.20 
1 1 1 -36 7  36 o 7  369.30  169.08 -143.56  657.38  145.19  34.86   271.19  
-145.14 
1 1 1 -36 7  37 o 16 310.98  153.39 -1257.17 802.49  12.42   -25.20  98.20   
154.80  
1 1 1 -36 8  1  o 13 978.78  159.67 2397.10  724.77  802.12  41.73   213.63  
-138.27 
1 1 1 -36 8  2  o 6  1054.23 139.01 2731.84  679.59  1191.18 -164.42 469.63  
-164.42 
1 1 1 -36 8  3  o 5  842.79  189.21 1887.88  721.34  789.01  -57.31  100.58  
-57.31  
1 1 1 -36 8  4  o 16 465.70  190.10 314.52   650.32  78.19   -109.99 63.77   
70.01   
1 1 1 -36 8  5  o 14 340.75  159.65 -518.74  633.51  25.74   141.17  184.64  
141.17  
1 1 1 -36 8  6  o 14 1118.69 141.95 3083.62  736.42  1263.63 121.51  439.20  
121.51  
1 1 1 -36 8  7  f 0  1337.69 125.12 4350.81  776.16  1512.11 -0.73   443.74  
-0.73   
1 1 1 -36 8  8  o 13 1658.20 100.68 6575.74  774.21  1909.32 -143.05 551.51  
-143.05 
1 1 1 -36 8  9  o 18 1445.02 120.93 5060.22  810.37  1717.99 85.02   622.79  
85.02   
1 1 1 -36 8  10 o 19 1530.85 103.56 5616.55  735.16  2103.22 -95.27  1251.27 
-95.27  
1 1 1 -36 8  11 o 4  653.62  205.30 1143.91  692.24  486.50  101.15  101.09  
-78.85  
1 1 1 -36 8  12 o 15 406.04  174.92 59.94    597.66  48.27   30.96   245.55  
-149.04 
1 1 1 -36 8  13 o 6  1367.41 109.96 4513.48  697.32  1509.22 56.12   329.48  
56.12   
1 1 1 -36 8  14 o 6  669.16  197.12 1215.95  652.51  437.42  -142.35 308.73  
37.65   
1 1 1 -36 8  15 o 19 941.92  152.15 2235.13  664.62  827.38  26.92   155.79  
-153.08 
1 1 1 -36 8  16 o 7  673.53  194.86 1244.14  643.26  503.67  95.27   290.03  
95.27   
1 1 1 -36 8  17 o 14 719.81  195.66 1426.20  670.13  652.81  96.43   70.99   
96.43   
1 1 1 -36 8  18 o 1  493.95  189.38 531.43   609.48  180.84  -5.58   349.89  
174.42  
1 1 1 -36 8  19 o 17 559.87  203.16 802.45   681.78  242.88  152.06  447.13  
-27.94  
1 1 1 -36 8  20 o 7  1069.83 128.56 2846.94  637.81  1576.95 -67.08  709.53  
-67.08  
1 1 1 -36 8  21 o 13 536.47  203.49 702.24   697.52  312.41  112.16  371.32  
-67.84  
1 1 1 -36 8  22 o 18 1105.06 136.33 3076.88  698.62  1864.83 165.85  1263.14 
165.85  
1 1 1 -36 8  23 o 7  1113.92 138.22 3138.05  714.01  1844.94 -95.63  1088.81 
-95.63  
1 1 1 -36 8  24 o 16 833.83  180.92 1912.44  679.94  1199.76 102.99  872.57  
102.99  
1 1 1 -36 8  25 o 6  319.10  151.84 -597.43  612.27  35.23   100.59  425.65  
100.59  
1 1 1 -36 8  26 o 17 712.79  200.00 1451.69  687.84  759.04  -4.79   114.90  
175.21  
1 1 1 -36 8  27 o 15 951.98  155.81 2364.00  687.85  1324.69 168.60  395.34  
168.60  
1 1 1 -36 8  28 o 6  513.33  202.07 627.47   704.82  253.46  -12.94  605.84  
167.06  
1 1 1 -36 8  29 o 8  554.14  203.70 845.65   687.33  532.80  67.46   118.37  
-112.54 
1 1 1 -36 8  30 o 17 383.74  172.42 -56.50   640.70  153.89  -46.57  336.68  
133.43  
1 1 1 -36 8  31 o 1  391.41  178.67 -143.24  727.94  112.34  -51.24  499.69  
128.76  
1 1 1 -36 8  32 o 11 473.65  188.31 531.35   617.78  252.98  36.71   92.56   
36.71   
1 1 1 -36 8  33 o 6  465.50  195.27 420.18   711.57  341.10  152.47  141.40  
-27.53  
1 1 1 -36 8  34 o 8  513.72  200.06 720.21   686.25  454.06  175.07  134.42  
175.07  
1 1 1 -36 8  35 o 14 318.03  154.63 -881.80  724.29  45.62   -129.50 309.68  
50.50   
1 1 1 -36 8  36 o 16 1206.24 133.35 3821.35  745.92  1680.25 -142.91 393.89  
-142.91 
1 1 1 -36 8  37 o 7  607.72  260.60 1376.01  1315.77 780.98  -10.42  332.98  
-10.42  
1 1 1 -36 9  1  o 8  462.29  191.01 275.80   664.98  24.47   -177.39 754.27  
-177.39 
1 1 1 -36 9  2  o 3  739.83  191.20 1462.54  660.55  383.09  4.25    559.95  
-175.75 
1 1 1 -36 9  3  o 8  517.65  199.84 549.38   681.64  132.48  -108.30 533.83  
71.70   
1 1 1 -36 9  4  o 1  751.00  194.67 1512.80  683.44  703.29  -90.80  265.93  
-90.80  
1 1 1 -36 9  5  o 2  232.85  118.58 -2425.39 675.55  160.01  19.10   423.02  
19.10   
1 1 1 -36 9  6  o 3  458.20  191.06 238.48   674.86  116.61  156.99  195.36  
-23.01  
1 1 1 -36 9  7  o 12 429.27  185.68 55.42    678.77  241.69  -175.34 1184.29 
-175.34 
1 1 1 -36 9  8  o 10 1378.14 112.98 4580.18  722.09  1757.82 -173.91 886.11  
-173.91 
1 1 1 -36 9  9  o 11 578.42  205.85 826.50   696.94  315.49  14.06   35.44   
14.06   
1 1 1 -36 9  10 o 14 1226.97 124.52 3666.38  708.51  1341.05 118.71  318.99  
118.71  
1 1 1 -36 9  11 o 6  1005.78 151.16 2523.57  705.06  912.37  -77.42  87.30   
102.58  
1 1 1 -36 9  12 o 9  769.49  188.83 1593.68  669.72  624.52  88.02   142.10  
-91.98  
1 1 1 -36 9  13 f 0  1343.21 112.89 4373.20  703.17  1669.97 -37.89  733.38  
-37.89  
1 1 1 -36 9  14 o 5  1109.39 134.29 3045.64  690.87  1004.82 -5.27   148.53  
174.73  
1 1 1 -36 9  15 o 7  622.69  199.29 1051.43  649.65  276.06  23.14   150.30  
23.14   
1 1 1 -36 9  16 o 8  516.27  193.58 615.29   626.31  190.55  31.11   441.10  
-148.89 
1 1 1 -36 9  17 o 17 819.61  185.72 1819.44  689.69  905.27  32.14   526.86  
32.14   
1 1 1 -36 9  18 o 17 369.16  164.98 -111.61  579.72  6.18    168.71  95.37   
-11.29  
1 1 1 -36 9  19 o 12 1272.27 129.97 4030.11  766.86  1367.38 24.84   241.75  
24.84   
1 1 1 -36 9  20 o 11 677.43  195.89 1289.36  650.25  560.80  174.43  336.24  
-5.57   
1 1 1 -36 9  21 o 1  1036.02 152.49 2754.93  732.61  1600.03 -23.19  841.78  
-23.19  
1 1 1 -36 9  22 o 10 437.09  185.67 217.29   656.82  135.63  64.04   39.96   
-115.96 
1 1 1 -36 9  23 o 16 946.88  155.08 2317.59  680.96  1426.63 -55.94  679.60  
-55.94  
1 1 1 -36 9  24 o 3  357.36  165.67 -362.23  655.31  30.33   -140.65 426.29  
39.35   
1 1 1 -36 9  25 o 1  596.13  187.54 981.78   577.38  478.19  -136.84 344.54  
43.16   
1 1 1 -36 9  26 o 4  1191.92 138.33 3603.57  764.64  2079.66 48.14   1341.05 
48.14   
1 1 1 -36 9  27 o 5  418.86  180.52 156.25   637.06  170.01  -159.38 395.96  
20.62   
1 1 1 -36 9  28 f 0  876.22  186.32 2166.81  734.38  1322.17 73.81   647.97  
73.81   
1 1 1 -36 9  29 o 2  565.27  210.83 894.72   740.92  547.56  -77.67  123.34  
102.33  
1 1 1 -36 9  30 o 1  247.18  123.44 -1378.29 585.26  199.03  -168.77 731.50  
-168.77 
1 1 1 -36 9  31 o 9  415.99  185.77 49.59    733.77  232.00  -26.24  111.05  
153.76  
1 1 1 -36 9  32 o 11 695.40  200.58 1470.91  682.60  279.81  -2.17   216.89  
-2.17   
1 1 1 -36 9  33 o 8  772.59  198.55 1802.43  715.12  1043.85 154.52  753.88  
154.52  
1 1 1 -36 9  34 o 19 530.95  202.29 809.64   691.80  438.76  131.63  241.00  
-48.37  
1 1 1 -36 9  35 o 8  475.98  195.99 527.52   697.27  365.89  -72.11  244.98  
107.89  
1 1 1 -36 9  36 o 11 536.76  206.20 867.95   723.69  537.91  131.57  85.35   
131.57  
1 1 1 -36 10 1  o 10 311.13  148.76 -702.85  602.16  161.13  -53.12  624.80  
-53.12  
1 1 1 -36 10 2  o 18 561.36  201.37 764.33   668.15  326.67  -69.07  35.18   
110.93  
1 1 1 -36 10 3  o 11 1385.31 113.24 4631.44  727.47  1450.61 99.80   250.19  
99.80   
1 1 1 -36 10 4  o 10 623.61  206.47 1019.64  695.48  415.85  -82.41  118.28  
97.59   
1 1 1 -36 10 5  o 1  683.07  185.23 1241.61  601.48  519.45  132.97  66.63   
-47.03  
1 1 1 -36 10 6  o 19 354.41  164.90 -461.80  656.84  118.24  151.44  656.32  
151.44  
1 1 1 -36 10 7  o 9  738.32  191.19 1462.98  659.63  627.68  -115.26 3.02    
64.74   
1 1 1 -36 10 8  o 12 709.23  191.56 1351.69  644.90  489.98  -62.42  262.91  
117.58  
1 1 1 -36 10 9  o 18 1868.75 100.65 8369.31  872.29  2120.34 177.53  541.47  
177.53  
1 1 1 -36 10 10 o 17 767.41  195.01 1595.12  695.69  733.73  -121.47 413.64  
-121.47 
1 1 1 -36 10 11 o 10 1021.72 145.27 2598.35  688.30  683.55  163.39  608.06  
-16.61  
1 1 1 -36 10 12 o 11 733.77  202.76 1483.66  712.44  713.42  -41.04  287.18  
-41.04  
1 1 1 -36 10 13 o 8  884.22  166.73 2048.86  658.66  731.84  111.63  207.18  
-68.37  
1 1 1 -36 10 14 f 0  1400.21 118.53 4791.15  769.69  1664.71 -34.71  581.63  
-34.71  
1 1 1 -36 10 15 o 17 602.16  202.16 968.14   666.74  434.25  169.65  48.00   
-10.35  
1 1 1 -36 10 16 o 18 432.98  181.32 216.67   611.85  64.20   -36.48  461.70  
143.52  
1 1 1 -36 10 17 o 1  509.08  198.13 563.25   672.89  179.61  56.77   421.07  
-123.23 
1 1 1 -36 10 18 o 10 569.48  194.85 864.88   619.41  145.92  -165.33 683.79  
14.67   
1 1 1 -36 10 19 o 17 1001.03 159.80 2587.01  741.82  1497.47 -6.15   787.56  
-6.15   
1 1 1 -36 10 20 o 19 984.63  144.14 2460.74  658.15  1503.07 -147.04 1045.67 
-147.04 
1 1 1 -36 10 21 o 1  689.07  204.22 1361.38  698.49  772.34  -0.74   155.64  
-0.74   
1 1 1 -36 10 22 o 19 345.84  161.88 -435.39  645.81  8.37    -20.87  46.16   
159.13  
1 1 1 -36 10 23 o 15 700.58  191.55 1383.29  640.00  897.51  -94.49  375.00  
-94.49  
1 1 1 -36 10 24 o 7  466.40  194.52 335.40   699.70  38.11   -51.64  916.82  
128.36  
1 1 1 -36 10 25 o 7  604.75  192.57 1018.06  607.17  491.10  122.35  295.19  
122.35  
1 1 1 -36 10 26 o 16 568.01  209.21 874.99   725.33  543.56  -0.35   62.60   
179.65  
1 1 1 -36 10 27 o 8  677.92  203.35 1347.85  689.70  647.93  102.06  242.38  
-77.94  
1 1 1 -36 10 28 o 14 507.76  197.33 632.74   666.92  423.05  -134.86 126.56  
45.14   
1 1 1 -36 10 29 o 5  424.52  188.32 68.61    741.40  189.49  47.02   457.88  
-132.98 
1 1 1 -36 10 30 o 9  610.44  186.68 1094.12  577.51  705.56  -44.72  108.15  
-44.72  
1 1 1 -36 10 31 o 3  464.47  195.13 409.34   712.45  373.79  130.25  15.44   
130.25  
1 1 1 -36 10 32 o 15 516.10  202.22 704.98   703.39  428.71  -107.35 139.00  
-107.35 
1 1 1 -36 10 33 o 17 493.71  200.65 591.13   721.27  388.97  -11.32  122.52  
168.68  
1 1 1 -36 10 34 o 19 495.22  196.39 640.99   670.30  463.04  -5.49   38.55   
-5.49   
1 1 1 -36 10 35 o 11 1231.95 126.01 3926.05  719.92  1962.17 -61.40  920.98  
-61.40  
1 1 1 -36 10 36 o 18 291.35  144.82 -1418.57 760.45  51.43   -19.99  449.39  
-19.99  
1 1 1 -36 11 1  o 7  324.29  154.67 -694.72  640.47  193.99  -117.12 761.06  
-117.12 
1 1 1 -36 11 2  o 19 751.05  192.85 1522.53  675.09  497.98  128.28  326.28  
128.28  
1 1 1 -36 11 3  o 19 381.91  169.24 -91.43   596.58  9.99    105.71  286.99  
-74.29  
1 1 1 -36 11 4  o 5  856.99  181.54 1944.06  699.43  872.06  -28.26  265.55  
-28.26  
1 1 1 -36 11 5  o 18 575.01  195.98 842.71   626.58  323.02  88.76   50.00   
88.76   
1 1 1 -36 11 6  o 17 433.40  183.93 151.17   643.55  67.47   -16.34  100.04  
163.66  
1 1 1 -36 11 7  o 17 313.45  149.63 -675.83  603.05  61.10   132.23  291.02  
132.23  
1 1 1 -36 11 8  o 19 724.27  180.80 1400.13  606.03  501.73  -168.64 282.29  
11.36   
1 1 1 -36 11 9  o 12 1046.54 142.91 2720.60  693.56  1238.83 -8.92   563.61  
-8.92   
1 1 1 -36 11 10 o 13 1451.64 118.01 5129.94  794.46  1900.26 -176.99 1012.64 
-176.99 
1 1 1 -36 11 11 f 0  546.27  193.41 745.60   614.56  264.41  5.23    34.35   
5.23    
1 1 1 -36 11 12 o 2  1800.66 106.07 7842.86  885.73  1962.96 146.42  346.36  
146.42  
1 1 1 -36 11 13 f 0  1383.06 112.49 4650.63  721.48  1899.04 45.16   1150.99 
45.16   
1 1 1 -36 11 14 o 4  843.77  188.41 1930.45  718.41  871.64  -165.78 244.69  
-165.78 
1 1 1 -36 11 15 o 16 1051.31 147.28 2778.30  718.06  962.65  32.61   94.27   
-147.39 
1 1 1 -36 11 16 o 19 1523.35 107.94 5637.45  762.57  1933.98 151.95  886.27  
151.95  
1 1 1 -36 11 17 o 16 1389.64 120.63 4760.38  777.37  1499.52 -35.45  276.56  
-35.45  
1 1 1 -36 11 18 o 7  836.34  172.73 1882.68  647.11  1049.58 152.26  339.86  
152.26  
1 1 1 -36 11 19 o 8  1056.38 152.29 2859.46  746.06  1295.78 -11.70  121.21  
-11.70  
1 1 1 -36 11 20 o 16 335.63  157.18 -435.73  611.74  36.29   -69.28  372.31  
-69.28  
1 1 1 -36 11 21 o 16 801.06  191.82 1801.90  704.24  804.10  -11.18  243.18  
168.82  
1 1 1 -36 11 22 o 10 373.82  171.45 -276.07  679.20  80.96   -117.87 295.68  
62.13   
1 1 1 -36 11 23 o 13 503.58  194.48 582.55   645.67  209.26  9.00    640.76  
-171.00 
1 1 1 -36 11 24 o 1  537.72  208.91 693.29   747.34  480.36  -134.74 43.84   
-134.74 
1 1 1 -36 11 25 o 6  954.32  158.10 2372.93  699.69  1388.06 54.27   552.15  
54.27   
1 1 1 -36 11 26 o 18 326.30  156.69 -746.11  686.56  18.18   -104.73 210.21  
75.27   
1 1 1 -36 11 27 o 9  538.84  206.11 755.41   720.58  146.18  15.55   924.55  
-164.45 
1 1 1 -36 11 28 o 16 975.59  143.52 2467.84  649.32  1661.37 -30.06  1109.53 
-30.06  
1 1 1 -36 11 29 o 15 585.01  214.94 1009.97  765.24  445.60  74.82   428.00  
-105.18 
1 1 1 -36 11 30 o 3  639.98  201.61 1246.40  666.95  676.05  -86.75  67.16   
93.25   
1 1 1 -36 11 31 o 19 511.73  202.95 674.78   715.90  398.39  -68.00  148.23  
-68.00  
1 1 1 -36 11 32 o 14 506.16  201.71 653.20   710.34  448.19  69.68   23.01   
69.68   
1 1 1 -36 11 33 o 17 729.15  199.40 1634.62  693.41  1033.26 65.16   534.05  
65.16   
1 1 1 -36 11 34 f 0  637.61  228.14 1361.28  857.07  753.95  9.31    98.46   
9.31    
1 1 1 -36 11 35 o 9  439.03  185.44 364.73   649.12  207.89  -140.21 443.99  
39.79   
1 1 1 -36 11 36 o 1  424.25  215.19 -3871.25 2154.23 244.95  -76.71  24.00   
-76.71  
1 1 1 -36 12 1  o 16 469.48  191.48 346.93   659.27  45.46   -85.33  623.67  
94.67   
1 1 1 -36 12 2  o 17 1137.81 131.60 3186.64  694.41  1313.10 125.10  542.24  
125.10  
1 1 1 -36 12 3  o 9  527.43  197.35 637.62   650.22  129.14  -53.19  596.66  
126.81  
1 1 1 -36 12 4  o 19 981.65  146.84 2403.86  668.47  1154.67 -151.88 595.55  
-151.88 
1 1 1 -36 12 5  o 15 439.29  185.94 177.22   654.93  7.13    -85.37  631.02  
94.63   
1 1 1 -36 12 6  o 11 420.11  177.49 156.34   594.89  79.63   23.94   236.27  
-156.06 
1 1 1 -36 12 7  o 15 1480.64 116.84 5332.39  802.25  1498.24 -92.41  126.54  
-92.41  
1 1 1 -36 12 8  o 16 1311.27 116.33 4183.80  707.42  1826.69 105.71  1252.38 
105.71  
1 1 1 -36 12 9  o 13 480.81  195.36 388.43   683.61  187.98  32.17   193.58  
-147.83 
1 1 1 -36 12 10 o 13 293.85  144.16 -1169.00 669.38  216.83  151.58  772.47  
151.58  
1 1 1 -36 12 11 o 3  1036.19 131.40 2654.52  631.43  1304.96 -87.05  741.12  
-87.05  
1 1 1 -36 12 12 o 8  659.38  208.05 1201.47  709.88  542.34  -166.60 210.30  
-166.60 
1 1 1 -36 12 13 o 12 1281.72 121.10 4023.25  719.80  1267.10 57.02   44.12   
57.02   
1 1 1 -36 12 14 o 7  1671.99 105.57 6766.34  818.54  1531.22 -158.82 254.16  
21.18   
1 1 1 -36 12 15 o 6  896.72  173.93 2145.15  697.46  813.41  65.57   30.96   
-114.43 
1 1 1 -36 12 16 o 10 726.39  197.60 1482.02  683.17  538.15  -177.32 186.81  
2.68    
1 1 1 -36 12 17 o 12 591.10  206.51 947.70   698.58  445.83  164.43  14.46   
164.43  
1 1 1 -36 12 18 o 1  481.09  189.93 481.82   624.33  213.82  173.34  241.19  
-6.66   
1 1 1 -36 12 19 o 4  447.61  188.84 256.50   671.91  143.77  178.43  461.02  
-1.57   
1 1 1 -36 12 20 o 11 715.54  194.31 1449.33  661.33  680.43  27.37   243.56  
-152.63 
1 1 1 -36 12 21 o 10 762.82  200.90 1665.78  720.61  530.49  -93.80  719.87  
86.20   
1 1 1 -36 12 22 o 6  953.16  176.37 2459.78  750.26  1358.24 7.89    524.27  
7.89    
1 1 1 -36 12 23 o 11 1014.21 150.14 2637.00  706.16  1639.99 -148.55 988.36  
-148.55 
1 1 1 -36 12 24 o 12 433.19  188.78 116.77   711.63  218.53  1.43    325.61  
-178.57 
1 1 1 -36 12 25 f 0  383.42  172.97 -114.64  651.35  79.53   -18.80  474.77  
161.20  
1 1 1 -36 12 26 o 4  822.98  188.48 1920.33  704.20  786.23  50.97   364.74  
-129.03 
1 1 1 -36 12 27 o 13 341.79  163.29 -664.07  721.55  80.20   -111.74 212.65  
68.26   
1 1 1 -36 12 28 o 19 1511.40 109.89 5675.54  770.24  2667.71 147.92  1659.73 
147.92  
1 1 1 -36 12 29 o 12 1207.41 142.36 3817.99  797.12  1667.50 -56.74  395.50  
-56.74  
1 1 1 -36 12 30 o 9  768.03  197.47 1770.18  707.15  954.68  45.23   139.81  
45.23   
1 1 1 -36 12 31 o 14 401.39  179.75 10.48    691.23  59.62   -128.48 16.01   
51.52   
1 1 1 -36 12 32 o 3  442.02  189.53 299.45   695.88  201.28  56.63   12.94   
-123.37 
1 1 1 -36 12 33 o 3  347.71  160.49 -221.19  606.27  95.26   175.77  166.35  
-4.23   
1 1 1 -36 12 34 o 4  432.12  191.94 163.71   773.49  272.57  -57.33  256.63  
122.67  
1 1 1 -36 12 35 o 11 1088.28 149.33 3219.16  753.64  1848.72 162.35  1155.00 
162.35  
1 1 1 -36 13 1  o 1  2089.08 96.37  10480.25 933.65  2294.41 -42.80  557.71  
-42.80  
1 1 1 -36 13 2  o 1  684.11  200.85 1291.77  678.53  526.84  147.28  93.91   
-32.72  
1 1 1 -36 13 3  o 12 999.28  149.59 2512.02  693.22  666.37  4.89    542.34  
-175.11 
1 1 1 -36 13 4  o 17 1866.17 100.45 8383.46  869.34  2158.75 -74.86  706.88  
-74.86  
1 1 1 -36 13 5  o 19 672.19  202.88 1245.69  685.13  569.47  -89.48  59.51   
-89.48  
1 1 1 -36 13 6  o 8  572.02  190.24 858.83   590.42  180.97  23.43   619.53  
-156.57 
1 1 1 -36 13 7  o 3  789.75  196.10 1716.11  715.82  531.03  -146.33 379.08  
33.67   
1 1 1 -36 13 8  o 1  497.57  188.80 548.85   600.65  245.89  130.98  105.91  
-49.02  
1 1 1 -36 13 9  o 7  454.14  189.83 259.89   668.72  162.69  68.56   154.85  
-111.44 
1 1 1 -36 13 10 o 13 505.42  199.21 521.15   685.80  50.29   -130.92 965.87  
-130.92 
1 1 1 -36 13 11 f 0  617.54  199.48 1030.80  649.80  83.33   -134.03 946.08  
45.97   
1 1 1 -36 13 12 o 13 993.37  159.54 2513.96  734.97  806.66  131.14  266.13  
-48.86  
1 1 1 -36 13 13 o 18 1461.59 110.94 5199.39  751.96  1571.42 -34.91  300.22  
-34.91  
1 1 1 -36 13 14 o 16 291.85  142.80 -1077.61 647.56  166.03  -174.78 585.08  
-174.78 
1 1 1 -36 13 15 o 2  376.22  170.08 -167.33  633.09  249.67  -116.56 1051.32 
-116.56 
1 1 1 -36 13 16 o 11 1782.03 103.01 7710.64  851.26  2539.10 11.91   774.80  
11.91   
1 1 1 -36 13 17 o 11 1757.70 124.64 7668.38  1016.00 2741.96 107.88  1256.87 
107.88  
1 1 1 -36 13 18 o 17 478.79  192.34 451.47   652.41  85.63   -28.15  775.00  
151.85  
1 1 1 -36 13 19 f 0  1391.89 119.48 4795.65  771.23  2151.42 139.92  977.18  
139.92  
1 1 1 -36 13 20 o 17 514.60  196.32 635.02   652.31  322.09  57.78   387.41  
-122.22 
1 1 1 -36 13 21 o 14 617.83  207.43 1075.82  701.98  675.82  125.94  233.48  
125.94  
1 1 1 -36 13 22 o 14 483.65  197.02 438.40   697.09  85.31   -26.70  1233.34 
-26.70  
1 1 1 -36 13 23 o 18 955.24  153.11 2350.85  678.26  1351.66 -3.31   490.75  
-3.31   
1 1 1 -36 13 24 o 5  916.49  175.19 2296.20  717.97  1305.13 98.63   514.70  
98.63   
1 1 1 -36 13 25 o 17 503.73  197.90 594.63   674.77  287.10  -39.23  467.18  
140.77  
1 1 1 -36 13 26 o 8  548.36  202.88 814.98   683.38  435.00  72.69   281.44  
-107.31 
1 1 1 -36 13 27 o 12 1642.93 112.07 6714.99  853.83  2420.23 -84.77  800.21  
-84.77  
1 1 1 -36 13 28 o 17 488.04  197.07 546.80   689.85  387.78  61.91   115.31  
61.91   
1 1 1 -36 13 29 f 0  671.63  206.56 1391.46  705.72  775.87  -88.36  74.43   
-88.36  
1 1 1 -36 13 30 o 6  657.21  214.85 1357.02  753.06  561.43  -110.32 372.98  
69.68   
1 1 1 -36 13 31 o 8  427.59  186.66 192.58   698.18  246.69  -177.31 167.37  
2.69    
1 1 1 -36 13 32 o 16 1067.23 153.40 3075.53  759.23  1796.96 0.61    1125.19 
0.61    
1 1 1 -36 13 33 o 18 352.06  165.34 -388.99  694.50  118.80  96.64   166.33  
-83.36  
1 1 1 -36 13 34 f 0  450.79  195.05 341.07   749.41  273.00  -124.14 8.83    
-124.14 
1 1 1 -36 13 35 o 1  336.43  164.01 -947.80  830.20  82.13   172.55  135.23  
-7.45   
1 1 1 -36 14 1  o 1  829.14  229.55 1985.54  912.09  819.94  81.56   242.75  
81.56   
1 1 1 -36 14 2  o 11 2068.16 98.16  10284.16 941.41  2090.98 -121.69 198.39  
-121.69 
1 1 1 -36 14 3  f 0  1453.52 110.32 5127.41  743.65  1188.15 71.58   400.00  
-108.42 
1 1 1 -36 14 4  o 19 691.41  203.91 1325.12  697.84  296.09  -82.32  632.66  
97.68   
1 1 1 -36 14 5  o 17 1483.10 114.27 5355.61  785.92  1703.41 153.12  591.04  
153.12  
1 1 1 -36 14 6  f 0  408.33  178.41 22.61    639.01  62.33   -39.82  260.99  
140.18  
1 1 1 -36 14 7  o 6  359.41  166.74 -411.38  665.35  126.64  130.53  718.17  
130.53  
1 1 1 -36 14 8  o 6  670.37  197.28 1233.84  653.88  524.79  -12.67  248.97  
-12.67  
1 1 1 -36 14 9  o 19 590.38  202.63 918.59   670.04  307.17  142.15  111.34  
142.15  
1 1 1 -36 14 10 o 17 614.43  206.97 1019.69  698.87  457.81  -5.50   53.88   
-5.50   
1 1 1 -36 14 11 o 9  881.64  182.26 2095.70  719.87  758.05  -132.76 87.96   
47.24   
1 1 1 -36 14 12 f 0  838.62  183.50 1913.12  694.04  664.49  108.46  193.49  
-71.54  
1 1 1 -36 14 13 o 17 771.25  198.15 1669.81  712.40  586.91  96.69   179.14  
-83.31  
1 1 1 -36 14 14 f 0  652.06  195.98 1187.81  640.18  598.35  -172.82 131.07  
-172.82 
1 1 1 -36 14 15 o 18 515.11  195.56 627.69   644.65  129.29  149.31  0.02    
-30.69  
1 1 1 -36 14 16 o 5  449.38  190.20 246.18   685.23  139.52  -175.25 229.72  
4.75    
1 1 1 -36 14 17 o 4  371.56  169.11 -211.52  642.07  11.72   -179.22 411.61  
0.78    
1 1 1 -36 14 18 o 6  391.21  175.48 -97.23   661.19  56.69   76.55   68.31   
-103.45 
1 1 1 -36 14 19 o 6  442.42  188.67 216.85   682.99  95.42   -70.99  674.33  
109.01  
1 1 1 -36 14 20 o 14 959.03  155.92 2376.80  693.43  1331.74 68.77   472.08  
68.77   
1 1 1 -36 14 21 o 7  1500.74 115.79 5549.16  805.88  2034.56 -75.67  439.82  
-75.67  
1 1 1 -36 14 22 o 5  1133.28 137.36 3243.41  721.89  1813.59 118.51  1006.95 
118.51  
1 1 1 -36 14 23 o 18 1307.43 115.49 4229.57  700.25  2131.63 -5.69   1165.34 
-5.69   
1 1 1 -36 14 24 o 18 936.14  174.64 2401.61  729.95  1206.43 129.18  236.63  
129.18  
1 1 1 -36 14 25 o 6  1011.67 154.68 2683.21  725.67  1468.08 25.95   578.69  
25.95   
1 1 1 -36 14 26 f 0  333.77  158.10 -543.88  656.97  62.98   31.61   254.66  
-148.39 
1 1 1 -36 14 27 o 18 834.67  189.65 2015.88  717.58  929.33  6.47    95.31   
-173.53 
1 1 1 -36 14 28 o 15 1314.21 123.11 4396.38  750.31  1975.27 178.90  780.99  
178.90  
1 1 1 -36 14 29 o 3  371.10  170.58 -207.19  676.53  143.07  -10.89  159.90  
169.11  
1 1 1 -36 14 30 o 17 583.45  212.33 1027.68  745.23  530.13  -132.66 183.72  
47.34   
1 1 1 -36 14 31 o 14 345.77  163.27 -478.18  695.51  47.34   -157.71 300.22  
22.29   
1 1 1 -36 14 32 o 17 651.64  214.59 1370.02  751.28  775.99  -36.59  135.63  
-36.59  
1 1 1 -36 14 33 o 1  1160.02 145.78 3601.78  784.22  1988.67 -91.88  1248.19 
-91.88  
1 1 1 -36 14 34 o 14 566.74  204.05 1009.40  686.61  613.14  33.16   222.80  
33.16   
1 1 1 -36 15 1  o 11 395.57  174.56 -31.10   625.76  134.03  -144.28 830.22  
-144.28 
1 1 1 -36 15 2  o 2  372.25  168.79 -203.86  628.08  6.90    -34.99  329.65  
-34.99  
1 1 1 -36 15 3  o 3  305.87  147.33 -792.44  618.40  74.16   -39.15  341.59  
-39.15  
1 1 1 -36 15 4  o 14 1180.43 132.46 3452.68  725.11  1217.17 -68.29  249.21  
-68.29  
1 1 1 -36 15 5  o 1  1367.96 118.14 4576.33  749.45  1760.55 -94.26  996.70  
-94.26  
1 1 1 -36 15 6  o 5  1557.00 105.97 5870.18  765.17  1548.21 89.68   121.76  
89.68   
1 1 1 -36 15 7  f 0  1239.01 124.74 3780.54  716.74  1555.62 45.34   851.67  
45.34   
1 1 1 -36 15 8  o 16 620.89  206.79 1054.31  697.65  451.10  175.40  58.68   
175.40  
1 1 1 -36 15 9  o 16 810.03  180.08 1776.31  658.75  693.57  -90.63  32.83   
89.37   
1 1 1 -36 15 10 o 2  747.70  198.44 1567.00  699.63  514.22  -60.02  288.26  
119.98  
1 1 1 -36 15 11 o 17 712.81  207.00 1446.66  724.56  509.20  111.69  271.52  
111.69  
1 1 1 -36 15 12 o 10 1245.58 119.55 3823.70  690.59  1752.99 160.14  661.28  
160.14  
1 1 1 -36 15 13 o 1  478.05  198.38 367.43   722.17  155.33  -5.57   81.32   
174.43  
1 1 1 -36 15 14 o 19 530.84  201.52 682.38   684.51  294.92  -150.04 343.20  
29.96   
1 1 1 -36 15 15 o 14 333.66  157.73 -577.47  650.99  66.51   27.93   494.79  
27.93   
1 1 1 -36 15 16 o 2  503.62  197.45 567.50   670.78  278.68  125.85  324.68  
-54.15  
1 1 1 -36 15 17 o 19 1036.84 139.80 2723.93  672.22  1504.82 151.25  651.01  
151.25  
1 1 1 -36 15 18 o 4  729.00  196.40 1511.41  678.98  556.95  125.49  535.75  
-54.51  
1 1 1 -36 15 19 o 9  1289.42 130.35 4163.09  779.42  1779.12 -156.73 500.69  
-156.73 
1 1 1 -36 15 20 o 6  1460.62 111.02 5231.56  752.03  2231.31 46.91   979.58  
46.91   
1 1 1 -36 15 21 o 16 636.18  200.73 1146.87  660.82  703.92  156.24  337.12  
156.24  
1 1 1 -36 15 22 o 1  600.95  206.72 1019.82  697.68  488.05  105.68  319.87  
-74.32  
1 1 1 -36 15 23 o 7  648.72  198.20 1217.45  651.21  682.53  95.19   418.03  
95.19   
1 1 1 -36 15 24 o 12 630.58  207.51 1166.91  702.47  712.13  -92.28  134.03  
-92.28  
1 1 1 -36 15 25 o 3  466.75  190.46 434.47   652.60  372.22  86.40   32.25   
-93.60  
1 1 1 -36 15 26 o 16 483.56  198.08 495.11   708.55  372.61  17.29   192.48  
-162.71 
1 1 1 -36 15 27 o 4  653.14  205.18 1305.96  691.41  848.79  -147.86 397.28  
-147.86 
1 1 1 -36 15 28 o 9  509.36  202.07 664.75   709.88  460.07  -43.55  67.94   
136.45  
1 1 1 -36 15 29 o 2  399.62  180.89 -52.05   718.36  162.92  -159.71 79.57   
20.29   
1 1 1 -36 15 30 o 18 503.60  195.70 667.37   655.92  327.63  -40.74  357.41  
139.26  
1 1 1 -36 15 31 o 9  551.68  201.15 906.41   669.06  519.35  129.16  77.76   
-50.84  
1 1 1 -36 15 32 o 6  442.84  194.68 243.73   770.56  319.79  -30.18  170.60  
149.82  
1 1 1 -36 15 33 o 4  429.85  190.85 176.21   763.67  105.93  51.91   6.62    
51.91   
1 1 1 -36 15 34 o 12 702.74  275.17 2112.30  1301.90 989.02  -170.14 489.39  
-170.14 
1 1 1 -36 16 1  o 8  1042.24 144.21 2746.40  696.99  1224.47 77.01   704.40  
77.01   
1 1 1 -36 16 2  o 2  321.52  151.58 -530.47  594.95  41.80   8.00    203.77  
8.00    
1 1 1 -36 16 3  o 7  602.41  203.43 990.24   675.12  236.50  142.99  97.47   
142.99  
1 1 1 -36 16 4  o 16 400.12  176.17 -2.39    632.98  41.39   27.58   194.40  
-152.42 
1 1 1 -36 16 5  o 13 561.31  204.49 808.25   691.35  306.04  -140.13 195.24  
39.87   
1 1 1 -36 16 6  o 13 523.22  196.88 654.95   648.96  225.57  -134.88 126.62  
45.12   
1 1 1 -36 16 7  o 4  971.73  152.89 2411.71  688.96  702.84  66.09   372.64  
-113.91 
1 1 1 -36 16 8  f 0  1412.93 120.57 4922.71  790.01  1630.70 -76.87  618.85  
-76.87  
1 1 1 -36 16 9  o 11 1321.96 118.51 4302.24  726.55  1337.39 77.73   394.92  
-102.27 
1 1 1 -36 16 10 o 5  454.75  190.84 278.00   680.20  10.27   -50.73  828.11  
-50.73  
1 1 1 -36 16 11 o 7  353.13  165.73 -516.94  693.65  4.80    84.97   108.35  
84.97   
1 1 1 -36 16 12 o 9  271.71  133.97 -1181.91 610.89  69.30   129.52  227.95  
129.52  
1 1 1 -36 16 13 o 17 689.16  209.80 1368.80  730.58  509.53  -22.60  463.52  
157.40  
1 1 1 -36 16 14 o 7  379.94  172.42 -176.87  656.74  106.94  129.46  856.90  
129.46  
1 1 1 -36 16 15 o 9  564.79  202.36 851.57   674.58  455.34  -88.89  196.20  
91.11   
1 1 1 -36 16 16 o 5  442.13  187.43 235.77   667.08  92.89   164.89  15.50   
-15.11  
1 1 1 -36 16 17 o 17 325.06  154.07 -575.03  624.88  22.14   -66.51  399.84  
-66.51  
1 1 1 -36 16 18 o 11 720.10  193.37 1463.10  659.53  919.89  -177.42 425.88  
-177.42 
1 1 1 -36 16 19 o 15 1177.64 134.89 3489.53  736.69  1762.14 108.32  794.96  
108.32  
1 1 1 -36 16 20 o 19 642.40  199.75 1170.47  657.55  698.73  -109.91 65.43   
-109.91 
1 1 1 -36 16 21 o 7  573.73  201.12 907.49   663.09  486.92  20.14   204.20  
-159.86 
1 1 1 -36 16 22 o 14 1052.47 158.07 2905.78  771.49  751.48  -125.06 1005.35 
54.94   
1 1 1 -36 16 23 o 4  460.38  188.80 395.31   644.46  301.13  -23.91  195.84  
156.09  
1 1 1 -36 16 24 o 4  440.19  189.66 220.84   702.81  112.87  143.39  26.66   
143.39  
1 1 1 -36 16 25 o 8  429.34  184.39 219.64   660.53  185.60  50.04   463.03  
-129.96 
1 1 1 -36 16 26 o 12 472.74  197.73 436.40   726.29  372.10  -18.77  119.87  
161.23  
1 1 1 -36 16 27 o 17 358.43  166.87 -313.91  673.82  17.40   -104.50 616.07  
75.50   
1 1 1 -36 16 28 o 15 328.80  157.32 -622.34  676.49  38.81   21.06   181.85  
-158.94 
1 1 1 -36 16 29 o 8  364.84  171.16 -401.71  737.29  81.34   147.31  383.23  
-32.69  
1 1 1 -36 16 30 o 16 414.28  183.82 104.56   706.90  203.73  32.07   74.50   
-147.93 
1 1 1 -36 16 31 o 17 380.66  172.81 -64.72   661.33  180.31  -46.10  224.65  
133.90  
1 1 1 -36 16 32 o 7  517.88  209.41 734.81   780.52  509.58  90.27   71.69   
90.27   
1 1 1 -36 16 33 o 6  378.02  176.79 -266.54  767.30  115.86  -29.59  90.60   
150.41  
1 1 1 -36 17 1  o 2  701.45  192.05 1376.39  642.80  652.67  7.87    58.10   
-172.13 
1 1 1 -36 17 2  o 4  523.78  197.60 661.20   654.76  271.68  -28.42  327.40  
151.58  
1 1 1 -36 17 3  o 8  1228.28 132.69 3772.14  755.84  1761.06 -170.75 822.92  
-170.75 
1 1 1 -36 17 4  o 1  385.37  172.92 -115.61  642.50  11.05   157.49  372.54  
-22.51  
1 1 1 -36 17 5  o 10 579.40  205.05 898.66   690.69  221.77  -173.88 714.53  
6.12    
1 1 1 -36 17 6  o 11 345.52  161.79 -456.12  647.27  54.44   -63.15  418.68  
-63.15  
1 1 1 -36 17 7  o 1  627.65  204.92 1102.99  685.06  543.72  2.39    17.29   
-177.61 
1 1 1 -36 17 8  o 11 1211.39 134.09 3677.65  753.27  1562.78 49.81   392.84  
49.81   
1 1 1 -36 17 9  o 12 1368.55 118.44 4618.74  751.67  1951.48 -151.36 788.20  
-151.36 
1 1 1 -36 17 10 o 5  1250.15 129.00 3899.78  747.91  1461.73 22.61   57.97   
22.61   
1 1 1 -36 17 11 o 19 644.31  208.02 1181.83  706.70  551.70  -54.15  268.59  
-54.15  
1 1 1 -36 17 12 o 5  1425.47 120.23 5031.22  794.82  1682.40 21.87   33.45   
21.87   
1 1 1 -36 17 13 o 9  705.04  208.26 1437.69  727.40  528.45  -178.77 489.98  
1.23    
1 1 1 -36 17 14 o 8  610.75  200.73 1046.54  657.37  508.49  -34.42  236.11  
145.58  
1 1 1 -36 17 15 o 3  668.26  208.36 1289.62  714.81  468.17  -131.60 527.16  
48.40   
1 1 1 -36 17 16 o 9  960.25  149.92 2364.63  667.63  941.80  -33.00  328.53  
147.00  
1 1 1 -36 17 17 o 4  404.30  176.68 52.69    626.96  33.92   171.66  835.33  
171.66  
1 1 1 -36 17 18 o 11 663.15  202.10 1254.49  677.69  752.91  132.58  406.30  
132.58  
1 1 1 -36 17 19 o 18 319.93  152.62 -624.65  624.50  26.09   -112.55 454.13  
-112.55 
1 1 1 -36 17 20 o 11 697.64  199.79 1407.58  679.62  771.03  156.67  51.87   
156.67  
1 1 1 -36 17 21 o 6  403.67  178.30 27.36    655.02  142.69  -91.59  97.10   
88.41   
1 1 1 -36 17 22 o 6  452.26  192.50 279.66   708.64  235.42  44.30   7.43    
44.30   
1 1 1 -36 17 23 o 2  531.18  200.79 742.45   677.15  334.97  -143.24 463.36  
36.76   
1 1 1 -36 17 24 o 19 362.60  168.27 -316.01  678.20  118.31  46.84   179.00  
-133.16 
1 1 1 -36 17 25 o 19 779.23  203.47 1832.90  743.16  735.87  -145.51 319.88  
34.49   
1 1 1 -36 17 26 f 0  454.24  192.27 357.32   700.27  239.85  -55.77  402.19  
124.23  
1 1 1 -36 17 27 o 8  988.67  183.63 2800.01  810.40  1209.92 153.93  111.44  
153.93  
1 1 1 -36 17 28 o 2  637.24  204.76 1247.92  685.29  664.85  -50.76  415.10  
-50.76  
1 1 1 -36 17 29 o 12 641.98  211.02 1300.98  726.45  687.18  144.60  439.48  
144.60  
1 1 1 -36 17 30 o 13 371.83  174.23 -344.72  755.63  52.08   -151.36 843.06  
-151.36 
1 1 1 -36 17 31 o 18 453.94  189.04 430.87   659.37  308.71  -58.46  51.10   
-58.46  
1 1 1 -36 17 32 o 8  514.32  202.34 757.75   706.32  200.63  -17.89  96.46   
-17.89  
1 1 1 -36 18 1  o 3  647.52  199.85 1186.78  659.85  629.44  80.14   127.30  
80.14   
1 1 1 -36 18 2  o 18 1095.98 146.46 3061.27  744.38  1095.63 -60.93  249.07  
119.07  
1 1 1 -36 18 3  o 7  1284.17 124.25 4095.79  739.95  1713.97 145.24  559.95  
145.24  
1 1 1 -36 18 4  o 18 572.19  200.91 881.37   661.93  449.76  -12.34  47.88   
-12.34  
1 1 1 -36 18 5  o 13 587.06  201.87 942.66   665.31  392.24  175.25  349.90  
-4.75   
1 1 1 -36 18 6  o 1  500.45  195.27 558.77   654.45  274.33  -95.27  66.28   
84.73   
1 1 1 -36 18 7  o 7  598.07  207.50 987.95   704.28  518.28  48.21   6.82    
48.21   
1 1 1 -36 18 8  f 0  499.41  192.10 573.87   628.66  227.03  110.13  433.92  
-69.87  
1 1 1 -36 18 9  o 3  689.95  208.34 1374.84  722.39  747.16  -84.14  307.80  
-84.14  
1 1 1 -36 18 10 o 9  864.93  183.55 2061.84  713.95  1045.97 56.44   214.36  
56.44   
1 1 1 -36 18 11 o 2  632.46  205.33 1136.61  687.84  667.08  82.88   171.34  
82.88   
1 1 1 -36 18 12 o 1  467.52  192.75 373.32   675.26  170.85  -50.75  533.28  
129.25  
1 1 1 -36 18 13 o 13 554.59  205.81 798.41   704.32  491.63  -14.36  9.73    
-14.36  
1 1 1 -36 18 14 o 1  471.55  189.75 431.73   636.44  270.12  95.85   274.34  
-84.15  
1 1 1 -36 18 15 o 19 517.15  199.14 629.59   676.00  360.51  -49.79  75.93   
-49.79  
1 1 1 -36 18 16 o 8  793.48  188.61 1755.78  684.78  945.89  92.86   177.07  
92.86   
1 1 1 -36 18 17 o 19 1752.64 100.78 7463.90  819.14  2271.02 -71.28  383.30  
-71.28  
1 1 1 -36 18 18 o 11 711.73  209.34 1478.73  736.49  911.16  162.76  398.70  
162.76  
1 1 1 -36 18 19 o 19 485.64  192.51 517.79   643.86  83.59   -64.71  845.24  
115.29  
1 1 1 -36 18 20 o 1  518.07  199.35 664.92   677.18  432.50  152.33  43.11   
-27.67  
1 1 1 -36 18 21 o 19 407.04  181.14 -3.33    692.30  148.39  -55.48  389.20  
124.52  
1 1 1 -36 18 22 f 0  537.45  201.74 771.90   680.62  481.83  146.65  111.93  
-33.35  
1 1 1 -36 18 23 o 5  737.79  206.47 1640.63  734.03  577.02  -163.87 527.92  
16.13   
1 1 1 -36 18 24 o 5  917.38  182.28 2397.72  747.91  1280.18 56.14   482.99  
56.14   
1 1 1 -36 18 25 f 0  648.78  208.14 1300.08  708.30  538.20  -16.78  355.25  
163.22  
1 1 1 -36 18 26 o 1  264.51  131.99 -1482.22 662.35  99.27   128.02  466.59  
128.02  
1 1 1 -36 18 27 o 19 725.94  218.18 1675.34  793.45  974.38  -138.61 469.81  
-138.61 
1 1 1 -36 18 28 o 4  739.39  203.15 1683.82  717.70  1001.19 37.59   599.65  
37.59   
1 1 1 -36 18 29 f 0  427.35  183.57 269.20   654.81  278.19  -161.32 98.35   
18.68   
1 1 1 -36 18 30 o 7  516.70  209.26 720.35   781.07  320.16  110.80  464.87  
-69.20  
1 1 1 -36 18 31 o 19 609.91  214.24 1216.34  752.71  636.81  -173.21 13.08   
-173.21 
1 1 1 -36 18 32 o 14 614.13  271.93 1464.96  1536.31 754.99  66.13   277.76  
66.13   
1 1 1 -36 19 1  o 6  530.44  198.58 703.38   658.59  386.63  56.88   66.17   
56.88   
1 1 1 -36 19 2  o 16 555.43  199.90 814.88   658.90  456.03  60.56   53.80   
-119.44 
1 1 1 -36 19 3  f 0  435.30  185.67 200.17   661.65  186.36  -155.76 253.47  
24.24   
1 1 1 -36 19 4  o 17 1076.94 143.47 2951.48  716.54  1001.89 139.28  410.24  
-40.72  
1 1 1 -36 19 5  o 15 976.73  158.23 2474.48  716.71  1332.32 -40.70  572.69  
-40.70  
1 1 1 -36 19 6  o 19 1417.49 114.79 4950.07  754.58  1625.79 132.53  11.90   
132.53  
1 1 1 -36 19 7  o 17 1592.38 113.64 6240.04  839.19  2166.49 -136.59 681.47  
-136.59 
1 1 1 -36 19 8  o 11 1350.61 117.67 4508.27  736.99  2063.35 27.77   1090.96 
27.77   
1 1 1 -36 19 9  o 1  593.40  207.61 974.99   706.26  389.32  111.13  441.97  
-68.87  
1 1 1 -36 19 10 o 10 1281.73 126.72 4101.20  753.22  1667.01 -131.86 409.45  
-131.86 
1 1 1 -36 19 11 o 14 1028.22 151.95 2719.65  724.54  1004.18 4.92    325.63  
-175.08 
1 1 1 -36 19 12 o 18 657.32  203.73 1233.89  684.72  734.77  -115.59 351.91  
-115.59 
1 1 1 -36 19 13 o 19 1036.36 149.37 2749.21  717.90  1377.56 -29.41  441.31  
-29.41  
1 1 1 -36 19 14 o 18 416.55  177.35 169.64   601.78  165.35  -156.51 267.35  
23.49   
1 1 1 -36 19 15 o 15 468.78  196.74 325.98   722.90  287.88  105.58  157.88  
-74.42  
1 1 1 -36 19 16 o 17 407.05  180.80 -24.46   686.22  12.98   19.91   809.71  
19.91   
1 1 1 -36 19 17 o 12 875.15  174.36 2093.06  682.53  761.47  -11.69  463.39  
168.31  
1 1 1 -36 19 18 o 14 484.83  199.72 449.48   724.38  317.25  51.24   28.99   
51.24   
1 1 1 -36 19 19 o 15 602.63  200.23 1041.62  654.08  456.32  9.89    357.61  
-170.11 
1 1 1 -36 19 20 o 4  489.38  196.12 529.30   675.94  347.72  -54.76  56.50   
-54.76  
1 1 1 -36 19 21 o 18 688.49  215.45 1447.03  763.36  769.10  150.40  55.32   
150.40  
1 1 1 -36 19 22 o 19 1387.03 116.28 4820.05  747.98  1867.14 -31.00  468.27  
-31.00  
1 1 1 -36 19 23 o 8  476.87  197.04 476.51   707.68  197.81  167.16  590.45  
-12.84  
1 1 1 -36 19 24 o 16 635.92  208.68 1247.94  710.47  742.18  1.34    212.26  
1.34    
1 1 1 -36 19 25 o 8  426.93  186.27 187.60   694.43  208.81  91.78   337.46  
-88.22  
1 1 1 -36 19 26 o 8  336.05  158.02 -428.63  638.48  42.46   -101.55 271.90  
78.45   
1 1 1 -36 19 27 o 15 326.90  156.97 -669.01  688.45  11.17   42.89   70.71   
-137.11 
1 1 1 -36 19 28 o 19 539.43  211.48 840.33   769.50  208.57  100.75  125.42  
100.75  
1 1 1 -36 19 29 o 11 711.11  196.31 1555.23  668.24  641.98  -112.08 322.66  
67.92   
1 1 1 -36 19 30 o 5  762.70  208.61 1856.55  758.89  920.61  -23.60  166.62  
-23.60  
1 1 1 -36 19 31 o 16 697.36  230.30 1704.93  865.27  804.26  121.06  104.84  
121.06  
1 1 1 -36 20 1  o 13 583.29  202.00 932.30   667.15  537.55  126.22  66.12   
126.22  
1 1 1 -36 20 2  o 3  623.22  200.12 1094.78  654.69  571.29  -78.00  58.64   
102.00  
1 1 1 -36 20 3  o 3  460.14  193.13 305.86   696.76  65.64   -14.47  747.62  
165.53  
1 1 1 -36 20 4  o 5  1258.75 120.82 3928.24  705.28  1768.56 39.09   753.04  
39.09   
1 1 1 -36 20 5  o 4  2132.52 97.23  11017.37 961.57  3123.91 179.36  1364.87 
179.36  
1 1 1 -36 20 6  o 4  1772.86 105.72 7673.35  869.15  2561.44 -36.54  1081.26 
-36.54  
1 1 1 -36 20 7  o 17 437.71  188.07 177.93   687.69  187.78  158.71  322.18  
-21.29  
1 1 1 -36 20 8  o 12 970.29  157.79 2438.62  710.00  1361.55 66.70   654.66  
66.70   
1 1 1 -36 20 9  o 14 1174.24 140.16 3491.12  763.22  1571.94 -64.28  520.79  
-64.28  
1 1 1 -36 20 10 o 9  1081.80 139.24 2958.43  698.55  1257.24 130.07  89.91   
130.07  
1 1 1 -36 20 11 o 1  1235.57 136.53 3848.13  782.30  1617.86 -48.24  440.52  
-48.24  
1 1 1 -36 20 12 o 15 669.17  204.28 1282.35  691.98  683.53  37.83   417.47  
37.83   
1 1 1 -36 20 13 o 7  465.87  192.25 365.08   672.38  159.70  12.12   562.48  
-167.88 
1 1 1 -36 20 14 o 16 328.64  157.17 -692.96  673.00  37.54   8.30    538.41  
8.30    
1 1 1 -36 20 15 o 2  267.85  133.80 -1638.06 689.08  106.70  -140.69 457.20  
-140.69 
1 1 1 -36 20 16 o 9  496.54  198.95 537.89   695.48  250.14  114.38  470.55  
-65.62  
1 1 1 -36 20 17 o 6  669.44  207.33 1322.10  709.31  716.35  127.86  452.70  
127.86  
1 1 1 -36 20 18 o 8  265.05  133.20 -1837.44 717.88  85.39   -7.53   391.62  
-7.53   
1 1 1 -36 20 19 o 9  524.07  202.31 699.72   698.55  294.85  92.29   503.95  
-87.71  
1 1 1 -36 20 20 o 4  1067.58 137.03 2930.87  678.43  1687.67 -47.99  995.27  
-47.99  
1 1 1 -36 20 21 o 4  1263.15 140.02 4138.78  820.19  2153.90 174.65  1453.29 
174.65  
1 1 1 -36 20 22 f 0  757.44  201.01 1733.69  717.92  525.59  -54.53  430.85  
-54.53  
1 1 1 -36 20 23 o 15 776.17  189.25 1772.63  676.00  853.86  -151.40 17.15   
28.60   
1 1 1 -36 20 24 o 19 873.53  197.14 2266.06  779.68  1184.72 147.20  445.88  
147.20  
1 1 1 -36 20 25 o 17 1016.22 158.41 2788.28  746.54  1608.64 -59.03  988.55  
-59.03  
1 1 1 -36 20 26 o 17 554.93  197.02 907.40   638.11  490.97  136.16  190.46  
136.16  
1 1 1 -36 20 27 o 15 311.17  152.04 -991.53  727.28  10.53   132.38  44.01   
-47.62  
1 1 1 -36 20 28 o 12 479.99  201.79 505.79   762.73  384.18  -49.16  140.45  
130.84  
1 1 1 -36 20 29 o 9  471.75  199.53 475.72   753.20  324.89  64.93   202.26  
-115.07 
1 1 1 -36 20 30 o 5  392.91  177.16 26.89    682.44  170.42  134.49  149.62  
-45.51  
1 1 1 -36 21 1  o 2  1361.46 124.05 4607.99  783.18  1415.27 -24.07  195.46  
155.93  
1 1 1 -36 21 2  o 2  943.51  156.50 2300.79  684.76  1264.89 6.75    565.94  
6.75    
1 1 1 -36 21 3  o 10 441.79  187.46 228.00   668.35  172.64  -120.41 38.56   
59.59   
1 1 1 -36 21 4  o 14 707.87  197.66 1423.37  673.43  369.61  -28.68  770.45  
151.32  
1 1 1 -36 21 5  o 16 480.99  195.97 430.60   689.83  278.09  -120.29 3.56    
-120.29 
1 1 1 -36 21 6  o 1  360.75  166.63 -332.44  655.12  49.17   93.46   144.96  
-86.54  
1 1 1 -36 21 7  o 16 1420.92 120.10 4998.02  791.36  1952.33 -92.23  716.97  
-92.23  
1 1 1 -36 21 8  o 17 1175.59 137.36 3488.50  748.85  1434.98 82.07   250.98  
82.07   
1 1 1 -36 21 9  o 2  1693.42 111.16 7036.44  872.93  2524.68 -45.89  1203.93 
-45.89  
1 1 1 -36 21 10 o 6  1237.29 121.93 3799.21  699.60  1847.50 132.90  948.26  
132.90  
1 1 1 -36 21 11 o 7  876.39  184.90 2125.97  728.05  748.48  26.50   445.85  
-153.50 
1 1 1 -36 21 12 o 7  1184.46 138.32 3562.41  759.76  1439.31 -119.00 204.39  
-119.00 
1 1 1 -36 21 13 o 3  1310.59 125.23 4303.49  761.12  2235.01 85.88   1605.11 
85.88   
1 1 1 -36 21 14 o 7  1179.93 146.26 3590.03  800.32  1489.78 -53.13  314.32  
-53.13  
1 1 1 -36 21 15 o 15 1353.80 128.06 4620.36  804.01  2080.54 81.48   1102.61 
81.48   
1 1 1 -36 21 16 o 10 854.97  194.13 2094.05  752.30  946.43  43.22   778.67  
43.22   
1 1 1 -36 21 17 o 3  552.62  204.43 834.28   693.82  202.66  -138.69 761.91  
41.31   
1 1 1 -36 21 18 o 14 756.96  206.10 1712.69  742.79  882.66  -55.05  132.86  
-55.05  
1 1 1 -36 21 19 o 15 728.24  205.73 1597.91  725.42  928.39  169.34  342.86  
169.34  
1 1 1 -36 21 20 o 15 750.77  191.61 1657.58  669.45  992.59  38.19   417.86  
38.19   
1 1 1 -36 21 21 o 14 1327.07 131.86 4541.84  811.48  1805.94 -96.97  549.55  
-96.97  
1 1 1 -36 21 22 o 13 700.30  213.03 1537.75  753.39  914.38  43.14   600.72  
43.14   
1 1 1 -36 21 23 o 16 1396.63 118.99 4938.60  770.70  2135.77 -49.99  1053.24 
-49.99  
1 1 1 -36 21 24 o 7  873.78  194.46 2258.92  767.40  1312.11 170.66  814.74  
170.66  
1 1 1 -36 21 25 o 18 918.58  194.83 2508.17  804.75  1391.41 -24.19  851.82  
-24.19  
1 1 1 -36 21 26 o 14 383.01  174.83 -119.01  696.91  154.34  -138.58 293.66  
41.42   
1 1 1 -36 21 27 o 3  394.38  178.77 -29.83   704.07  197.47  92.60   242.43  
-87.40  
1 1 1 -36 21 28 o 15 442.53  192.86 289.30   742.71  257.84  82.01   242.64  
-97.99  
1 1 1 -36 21 29 o 19 412.48  188.10 -8.76    802.77  214.78  -103.05 131.96  
76.95   
1 1 1 -36 22 1  o 10 714.09  203.73 1478.22  707.96  825.93  94.44   271.50  
94.44   
1 1 1 -36 22 2  f 0  745.44  200.51 1597.58  708.38  922.17  -6.36   410.77  
-6.36   
1 1 1 -36 22 3  o 18 420.01  181.77 125.51   651.07  160.58  153.13  350.87  
-26.87  
1 1 1 -36 22 4  o 8  566.13  205.51 858.33   697.71  338.67  61.73   448.88  
-118.27 
1 1 1 -36 22 5  o 7  1335.90 130.29 4480.13  807.20  1606.54 -167.29 243.31  
-167.29 
1 1 1 -36 22 6  o 7  965.34  151.70 2404.17  679.10  1083.48 67.23   74.80   
67.23   
1 1 1 -36 22 7  o 4  1658.59 113.54 6784.78  873.31  1774.65 -117.59 207.80  
62.41   
1 1 1 -36 22 8  f 0  858.61  178.96 2030.64  689.15  1067.69 35.89   329.95  
35.89   
1 1 1 -36 22 9  o 18 542.22  203.77 760.39   694.72  212.12  -49.57  675.44  
130.43  
1 1 1 -36 22 10 o 6  822.32  196.19 1937.24  738.79  1125.80 133.77  627.67  
133.77  
1 1 1 -36 22 11 o 17 1201.43 140.06 3691.00  780.38  1635.15 31.91   605.59  
31.91   
1 1 1 -36 22 12 o 2  416.65  183.72 57.82    691.46  185.47  143.31  172.30  
-36.69  
1 1 1 -36 22 13 o 12 359.00  167.97 -413.53  693.58  93.94   -81.43  815.24  
-81.43  
1 1 1 -36 22 14 o 14 702.05  213.82 1484.68  758.72  661.77  71.98   156.66  
-108.02 
1 1 1 -36 22 15 o 17 534.43  204.12 746.04   705.88  175.56  -85.32  756.84  
94.68   
1 1 1 -36 22 16 o 16 521.25  199.91 700.03   679.37  474.93  -37.70  143.14  
-37.70  
1 1 1 -36 22 17 o 18 621.47  215.89 1166.71  762.54  671.19  -24.91  404.47  
-24.91  
1 1 1 -36 22 18 o 6  1000.40 160.64 2686.92  745.25  1508.91 -130.90 840.48  
-130.90 
1 1 1 -36 22 19 o 12 469.54  194.98 446.98   698.34  337.99  -122.98 104.95  
57.02   
1 1 1 -36 22 20 o 7  406.99  181.92 27.57    705.23  109.40  36.61   516.94  
-143.39 
1 1 1 -36 22 21 o 2  679.04  204.11 1414.60  694.41  838.29  -30.76  550.47  
-30.76  
1 1 1 -36 22 22 o 17 639.22  215.04 1280.44  754.41  678.01  -173.25 421.76  
-173.25 
1 1 1 -36 22 23 o 8  494.13  199.41 592.30   705.85  121.46  70.80   44.42   
70.80   
1 1 1 -36 22 24 o 11 598.09  206.10 1105.64  693.79  563.29  -19.84  324.42  
-19.84  
1 1 1 -36 22 25 o 3  371.01  173.56 -317.15  740.13  134.81  -52.32  125.20  
127.68  
1 1 1 -36 22 26 o 15 565.97  210.68 984.94   739.17  519.60  57.13   118.26  
-122.87 
1 1 1 -36 22 27 o 10 378.29  175.47 -219.19  736.36  130.47  -151.00 209.07  
29.00   
1 1 1 -36 22 28 o 2  814.39  201.13 2081.32  756.09  1013.70 68.08   256.39  
68.08   
1 1 1 -36 23 1  o 1  1403.72 116.79 4899.03  760.29  1767.11 85.58   474.69  
85.58   
1 1 1 -36 23 2  o 3  840.67  187.69 1993.83  713.00  973.30  -121.21 219.09  
-121.21 
1 1 1 -36 23 3  o 11 658.96  211.34 1283.20  730.29  318.94  10.83   731.55  
-169.17 
1 1 1 -36 23 4  o 1  595.81  202.76 1010.42  670.68  492.44  29.69   161.13  
-150.31 
1 1 1 -36 23 5  o 6  359.22  167.19 -371.32  675.82  58.05   -144.85 709.06  
-144.85 
1 1 1 -36 23 6  o 11 1059.03 150.66 2911.91  739.93  1201.39 103.37  103.67  
103.37  
1 1 1 -36 23 7  o 13 557.79  208.51 835.58   725.52  481.24  30.06   36.57   
-149.94 
1 1 1 -36 23 8  o 16 1137.32 143.68 3328.58  757.82  1367.04 170.05  241.50  
170.05  
1 1 1 -36 23 9  o 10 363.35  167.76 -298.34  663.13  74.83   -29.88  201.18  
150.12  
1 1 1 -36 23 10 o 12 353.34  165.66 -447.06  686.56  132.55  48.43   891.93  
48.43   
1 1 1 -36 23 11 o 18 403.99  181.54 -57.86   710.45  149.16  -38.43  315.90  
141.57  
1 1 1 -36 23 12 f 0  784.21  202.41 1809.54  740.86  825.38  24.36   8.08    
-155.64 
1 1 1 -36 23 13 o 12 518.08  205.79 650.85   737.20  468.07  -132.77 64.91   
-132.77 
1 1 1 -36 23 14 o 6  908.60  186.80 2346.13  760.11  769.74  41.53   477.43  
-138.47 
1 1 1 -36 23 15 o 6  1904.44 105.83 8968.11  934.67  2354.13 4.47    337.61  
4.47    
1 1 1 -36 23 16 o 4  366.95  170.68 -323.67  702.89  123.90  33.56   169.02  
-146.44 
1 1 1 -36 23 17 o 1  440.98  193.26 199.23   754.57  248.59  80.19   19.90   
80.19   
1 1 1 -36 23 18 o 15 890.42  192.77 2328.37  773.54  1315.15 -124.35 791.06  
-124.35 
1 1 1 -36 23 19 o 4  486.46  196.97 552.93   691.85  382.01  133.95  101.62  
-46.05  
1 1 1 -36 23 20 o 6  505.96  205.18 625.79   752.30  401.38  169.05  106.56  
-10.95  
1 1 1 -36 23 21 o 7  474.86  193.93 501.72   677.10  297.73  -78.28  47.84   
-78.28  
1 1 1 -36 23 22 o 9  436.18  190.13 226.93   722.18  149.02  -89.96  490.65  
90.04   
1 1 1 -36 23 23 o 2  457.90  193.02 407.76   700.93  310.48  116.49  70.79   
-63.51  
1 1 1 -36 23 24 o 14 336.29  161.46 -663.35  728.07  36.93   48.17   418.90  
-131.83 
1 1 1 -36 23 25 o 14 867.50  183.20 2210.96  714.18  1292.55 -106.08 768.15  
-106.08 
1 1 1 -36 23 26 o 15 554.82  213.26 952.68   774.45  488.08  -31.03  224.01  
-31.03  
1 1 1 -36 23 27 o 6  763.53  208.15 1880.48  757.08  989.81  82.35   391.63  
82.35   
1 1 1 -36 24 1  o 6  597.52  208.17 1036.40  709.42  479.91  -33.94  184.27  
146.06  
1 1 1 -36 24 2  o 13 511.46  197.55 649.70   666.31  289.29  -108.18 109.68  
-108.18 
1 1 1 -36 24 3  o 5  394.25  178.39 -108.43  698.00  125.12  171.85  319.47  
-8.15   
1 1 1 -36 24 4  o 3  380.11  171.03 -87.25   632.72  60.02   150.98  48.64   
-29.02  
1 1 1 -36 24 5  o 13 532.66  202.56 738.90   692.64  451.64  162.85  61.06   
162.85  
1 1 1 -36 24 6  o 5  447.80  189.86 286.96   684.68  151.19  -119.53 505.60  
60.47   
1 1 1 -36 24 7  o 19 457.09  190.39 359.98   669.02  251.91  20.79   2.37    
-159.21 
1 1 1 -36 24 8  o 3  569.49  199.40 917.83   651.62  487.21  -75.16  128.77  
104.84  
1 1 1 -36 24 9  o 5  943.43  181.98 2493.82  767.77  1230.26 73.78   455.94  
73.78   
1 1 1 -36 24 10 o 3  431.53  187.38 177.13   696.20  255.13  -51.86  44.44   
128.14  
1 1 1 -36 24 11 o 4  1701.49 114.26 7222.89  901.55  2245.79 151.98  669.86  
151.98  
1 1 1 -36 24 12 o 5  458.27  191.89 368.34   685.14  113.96  128.66  669.46  
-51.34  
1 1 1 -36 24 13 o 7  566.60  209.92 920.72   732.13  572.17  -11.61  135.51  
-11.61  
1 1 1 -36 24 14 o 10 614.95  219.37 1164.29  791.98  297.64  -178.07 706.12  
1.93    
1 1 1 -36 24 15 o 7  604.20  209.62 1114.26  718.77  433.94  -28.77  373.56  
151.23  
1 1 1 -36 24 16 o 1  899.63  180.03 2309.78  724.56  1345.99 -45.60  885.38  
-45.60  
1 1 1 -36 24 17 o 9  722.74  213.01 1634.50  761.78  783.62  -11.74  53.62   
-11.74  
1 1 1 -36 24 18 o 17 531.84  209.78 764.77   761.07  406.50  42.26   203.27  
-137.74 
1 1 1 -36 24 19 o 19 414.64  182.06 135.37   672.21  199.23  104.08  160.72  
-75.92  
1 1 1 -36 24 20 o 10 487.39  200.40 540.24   727.99  284.92  -35.48  59.82   
-35.48  
1 1 1 -36 24 21 f 0  1177.98 149.62 3712.79  817.34  1944.79 50.02   1358.00 
50.02   
1 1 1 -36 24 22 o 16 761.33  209.23 1827.85  761.20  865.49  -118.05 109.09  
-118.05 
1 1 1 -36 24 23 o 12 288.60  142.14 -1141.40 682.57  20.55   -4.90   362.16  
-4.90   
1 1 1 -36 24 24 o 8  635.77  220.04 1332.18  791.53  681.98  163.56  75.92   
163.56  
1 1 1 -36 24 25 o 8  472.83  198.90 503.96   741.72  325.11  -8.18   26.40   
-8.18   
1 1 1 -36 24 26 o 11 548.87  253.23 696.37   1507.59 558.29  176.41  259.13  
176.41  
1 1 1 -36 25 1  o 3  829.31  190.78 1990.66  718.90  1088.39 11.38   544.66  
11.38   
1 1 1 -36 25 2  o 18 1194.57 134.08 3660.95  742.79  1707.08 -72.81  898.24  
-72.81  
1 1 1 -36 25 3  o 10 552.20  200.49 853.98   664.08  507.27  -70.36  216.90  
-70.36  
1 1 1 -36 25 4  f 0  719.36  197.63 1530.21  679.27  592.40  -68.28  296.85  
111.72  
1 1 1 -36 25 5  f 0  370.15  169.87 -225.40  667.85  111.56  -16.78  291.51  
163.22  
1 1 1 -36 25 6  o 9  620.78  205.51 1149.06  688.99  689.71  23.76   311.99  
23.76   
1 1 1 -36 25 7  o 7  468.07  192.54 437.38   672.21  230.75  148.90  403.67  
-31.10  
1 1 1 -36 25 8  o 15 303.48  147.19 -847.69  648.97  183.66  160.08  866.72  
160.08  
1 1 1 -36 25 9  o 16 832.88  201.78 2065.11  772.27  1138.05 144.96  608.39  
144.96  
1 1 1 -36 25 10 o 16 494.42  200.55 563.54   719.02  245.42  19.89   464.31  
-160.11 
1 1 1 -36 25 11 o 19 783.44  191.91 1807.82  692.69  1058.39 -58.99  764.77  
-58.99  
1 1 1 -36 25 12 o 10 1166.26 147.71 3597.55  798.91  1748.89 95.86   1001.50 
95.86   
1 1 1 -36 25 13 o 2  389.05  174.02 -5.73    646.30  137.82  -28.42  94.72   
151.58  
1 1 1 -36 25 14 o 6  444.17  193.52 238.33   747.46  269.95  -107.70 13.24   
-107.70 
1 1 1 -36 25 15 o 3  406.78  181.00 50.50    690.90  171.91  37.53   332.63  
-142.47 
1 1 1 -36 25 16 o 14 385.84  175.47 -108.44  688.45  139.56  -101.28 138.76  
78.72   
1 1 1 -36 25 17 o 16 328.36  159.16 -894.30  757.01  29.62   163.18  228.51  
-16.82  
1 1 1 -36 25 18 o 15 1077.87 164.75 3177.94  823.51  1442.32 -136.88 550.78  
-136.88 
1 1 1 -36 25 19 o 1  598.78  209.03 1111.21  715.62  563.12  21.25   6.56    
-158.75 
1 1 1 -36 25 20 o 17 632.12  220.29 1300.25  794.54  672.78  93.54   123.93  
93.54   
1 1 1 -36 25 21 o 2  789.00  211.52 1973.97  789.97  935.88  -81.97  205.52  
-81.97  
1 1 1 -36 25 22 o 15 690.51  219.10 1567.61  786.47  803.71  -0.10   205.34  
-0.10   
1 1 1 -36 25 23 o 7  598.05  206.13 1135.00  693.99  632.04  -79.16  191.98  
-79.16  
1 1 1 -36 25 24 o 5  743.32  221.01 1854.41  817.16  827.13  9.45    99.90   
9.45    
1 1 1 -36 26 1  o 18 925.32  172.89 2405.58  714.35  1078.31 39.88   264.32  
39.88   
1 1 1 -36 26 2  o 8  963.36  159.07 2503.18  710.67  1181.90 -136.04 385.20  
-136.04 
1 1 1 -36 26 3  o 12 869.25  182.26 2170.79  711.20  880.59  3.40    33.58   
-176.60 
1 1 1 -36 26 4  o 15 330.96  158.02 -589.13  673.11  41.20   -28.10  192.15  
151.90  
1 1 1 -36 26 5  o 10 475.86  198.35 462.76   726.88  324.73  117.76  120.34  
-62.24  
1 1 1 -36 26 6  o 6  981.31  157.28 2589.13  715.77  980.27  -93.67  118.48  
86.33   
1 1 1 -36 26 7  o 14 1138.14 143.29 3401.63  756.30  1502.67 119.54  592.88  
119.54  
1 1 1 -36 26 8  o 2  893.36  184.99 2302.39  740.55  1152.94 -18.54  479.91  
-18.54  
1 1 1 -36 26 9  o 8  309.93  150.66 -887.92  686.72  7.23    39.65   251.81  
-140.35 
1 1 1 -36 26 10 o 8  525.32  207.06 736.56   740.98  125.73  -52.09  809.84  
127.91  
1 1 1 -36 26 11 f 0  361.75  167.11 -249.28  659.23  63.42   -90.08  49.34   
89.92   
1 1 1 -36 26 12 o 14 403.80  183.66 -84.85   754.45  98.17   -55.78  517.67  
124.22  
1 1 1 -36 26 13 o 19 510.13  202.78 666.06   716.21  397.41  25.04   108.22  
25.04   
1 1 1 -36 26 14 o 9  445.13  188.11 335.94   668.47  178.97  153.58  431.53  
-26.42  
1 1 1 -36 26 15 o 4  627.97  217.71 1242.64  775.19  682.39  115.60  249.36  
115.60  
1 1 1 -36 26 16 o 17 540.31  209.21 824.48   748.19  428.26  56.84   148.51  
56.84   
1 1 1 -36 26 17 o 17 365.95  170.51 -299.56  705.43  72.23   123.58  391.67  
-56.42  
1 1 1 -36 26 18 o 1  591.07  219.00 1103.05  796.85  501.78  26.13   153.50  
-153.87 
1 1 1 -36 26 19 o 18 781.43  202.98 1892.72  742.06  846.15  172.45  47.32   
172.45  
1 1 1 -36 26 20 o 16 1132.70 147.37 3441.32  774.10  1373.10 -4.49   250.43  
-4.49   
1 1 1 -36 26 21 o 16 435.86  194.41 162.39   801.52  256.15  171.14  6.06    
171.14  
1 1 1 -36 26 22 o 8  706.11  218.80 1665.99  789.83  848.08  -73.36  317.72  
-73.36  
1 1 1 -36 26 23 o 10 519.88  211.82 774.83   805.89  213.59  -41.66  108.44  
-41.66  
1 1 1 -36 27 1  o 14 368.89  169.96 -224.90  676.06  89.43   74.09   307.85  
-105.91 
1 1 1 -36 27 2  o 5  672.71  197.77 1367.52  657.46  569.61  -171.88 176.28  
8.12    
1 1 1 -36 27 3  o 18 456.92  193.10 370.77   704.44  68.08   -72.88  1014.51 
-72.88  
1 1 1 -36 27 4  o 4  748.62  200.67 1698.16  711.01  731.76  -134.69 40.67   
45.31   
1 1 1 -36 27 5  o 11 750.08  207.50 1732.97  745.63  876.17  -1.81   305.36  
-1.81   
1 1 1 -36 27 6  o 17 610.13  208.22 1139.28  707.29  528.03  -92.05  103.54  
87.95   
1 1 1 -36 27 7  o 19 554.03  204.63 888.91   694.58  363.54  -140.07 195.77  
-140.07 
1 1 1 -36 27 8  o 18 400.15  181.35 -58.39   724.23  83.23   23.41   21.28   
-156.59 
1 1 1 -36 27 9  o 2  739.57  199.32 1653.20  699.14  756.39  105.42  29.61   
105.42  
1 1 1 -36 27 10 o 6  710.70  207.48 1561.09  726.07  696.72  33.46   22.09   
-146.54 
1 1 1 -36 27 11 f 0  357.09  166.61 -328.65  676.43  76.34   101.46  221.76  
-78.54  
1 1 1 -36 27 12 o 18 1047.30 160.40 2974.72  779.04  1554.74 65.07   973.93  
65.07   
1 1 1 -36 27 13 f 0  483.72  202.94 490.49   768.86  281.07  -145.90 272.73  
34.10   
1 1 1 -36 27 14 f 0  488.63  197.62 579.12   695.29  318.81  -55.83  33.70   
-55.83  
1 1 1 -36 27 15 o 3  691.91  212.57 1529.88  747.68  816.19  69.77   333.40  
69.77   
1 1 1 -36 27 16 o 19 952.87  194.52 2708.68  829.83  1066.28 -99.17  98.26   
-99.17  
1 1 1 -36 27 17 f 0  508.30  203.95 686.79   732.31  370.86  156.96  215.83  
-23.04  
1 1 1 -36 27 18 o 4  461.89  197.32 401.83   749.35  263.51  -75.89  324.73  
104.11  
1 1 1 -36 27 19 f 0  434.56  193.04 176.57   782.61  259.42  66.67   186.14  
-113.33 
1 1 1 -36 27 20 o 1  380.52  175.85 -178.05  730.89  120.45  -52.94  279.20  
127.06  
1 1 1 -36 27 21 o 18 463.74  199.99 423.07   782.88  267.30  -65.38  282.74  
114.62  
1 1 1 -36 28 1  o 10 1035.09 155.69 2883.67  747.34  1424.46 13.32   813.33  
13.32   
1 1 1 -36 28 2  o 8  409.36  181.86 69.76    694.69  158.90  16.61   182.31  
-163.39 
1 1 1 -36 28 3  o 11 432.41  185.50 264.15   667.09  150.88  -162.16 3.39    
17.84   
1 1 1 -36 28 4  o 18 772.94  197.88 1799.89  712.32  966.62  69.14   519.18  
69.14   
1 1 1 -36 28 5  o 5  679.33  207.39 1433.91  713.20  759.49  122.52  306.31  
122.52  
1 1 1 -36 28 6  f 0  321.11  155.08 -769.15  696.46  125.95  46.64   727.90  
46.64   
1 1 1 -36 28 7  o 4  552.39  206.25 886.89   709.47  355.30  148.92  310.11  
-31.08  
1 1 1 -36 28 8  o 9  432.06  188.71 205.60   714.46  144.76  -33.43  18.04   
146.57  
1 1 1 -36 28 9  o 3  848.50  194.69 2145.43  750.25  780.92  -27.63  178.53  
152.37  
1 1 1 -36 28 10 o 2  457.44  196.05 353.73   743.96  246.89  69.86   223.14  
-110.14 
1 1 1 -36 28 11 o 7  1140.75 153.53 3510.57  812.19  1432.50 -93.94  461.85  
-93.94  
1 1 1 -36 28 12 o 13 621.88  207.58 1217.14  702.96  596.62  126.09  355.53  
126.09  
1 1 1 -36 28 13 o 12 789.30  205.06 1937.00  757.24  918.36  12.91   243.52  
12.91   
1 1 1 -36 28 14 o 11 637.93  212.37 1305.82  735.76  657.74  157.84  91.88   
157.84  
1 1 1 -36 28 15 o 16 761.73  200.57 1794.92  718.30  816.02  25.09   73.80   
25.09   
1 1 1 -36 28 16 o 15 387.20  179.84 -232.83  776.91  132.32  -124.13 47.95   
55.87   
1 1 1 -36 28 17 o 12 650.53  226.52 1435.40  839.95  608.75  147.93  57.15   
-32.07  
1 1 1 -36 28 18 o 7  503.88  205.70 681.46   761.43  391.96  157.62  35.51   
-22.38  
1 1 1 -36 28 19 o 6  527.07  215.89 804.58   841.66  282.80  -147.31 455.58  
32.69   
1 1 1 -36 29 1  o 8  426.43  186.83 201.00   704.71  153.30  155.17  413.37  
-24.83  
1 1 1 -36 29 2  o 13 432.84  187.61 255.94   695.68  250.35  -94.44  122.32  
85.56   
1 1 1 -36 29 3  o 1  483.75  198.38 554.15   711.49  348.10  59.24   87.37   
-120.76 
1 1 1 -36 29 4  o 4  420.08  184.39 175.69   689.07  122.44  -47.83  451.22  
132.17  
1 1 1 -36 29 5  o 9  1139.12 145.77 3459.74  770.06  1640.18 63.94   977.84  
63.94   
1 1 1 -36 29 6  o 15 1451.57 127.47 5446.28  858.07  1746.44 -52.67  437.00  
-52.67  
1 1 1 -36 29 7  o 12 737.64  207.86 1714.59  741.43  876.01  125.61  352.51  
125.61  
1 1 1 -36 29 8  o 12 803.89  211.56 2042.08  799.46  1030.23 43.27   516.72  
43.27   
1 1 1 -36 29 9  o 12 951.79  179.36 2616.78  762.68  1172.39 136.34  405.98  
136.34  
1 1 1 -36 29 10 o 17 461.26  194.94 421.42   718.00  325.82  -119.91 85.98   
60.09   
1 1 1 -36 29 11 o 14 521.99  209.40 750.50   771.72  471.69  -33.13  135.09  
-33.13  
1 1 1 -36 29 12 o 7  886.71  190.27 2344.75  759.82  1119.23 -128.37 441.50  
-128.37 
1 1 1 -36 29 13 o 9  413.98  187.92 5.49     781.31  216.87  -5.31   67.26   
174.69  
1 1 1 -36 29 14 o 1  478.05  198.23 535.13   720.26  317.85  -54.90  196.40  
125.10  
1 1 1 -36 29 15 o 19 505.14  201.20 704.13   706.37  393.05  1.08    2.49    
1.08    
1 1 1 -36 29 16 o 7  491.89  207.61 587.28   812.56  284.13  -46.27  321.54  
133.73  
1 1 1 -36 29 17 o 9  445.88  211.30 -278.92  1174.84 275.43  143.29  206.20  
-36.71  
1 1 1 -36 30 1  o 19 857.49  198.76 2245.25  775.61  856.88  -24.08  22.82   
-24.08  
1 1 1 -36 30 2  o 16 535.84  205.57 841.97   718.54  388.57  176.73  198.98  
176.73  
1 1 1 -36 30 3  o 5  1380.21 121.35 4888.67  776.74  1973.97 92.46   1140.33 
92.46   
1 1 1 -36 30 4  o 17 434.23  190.00 237.41   726.86  210.81  -64.66  19.63   
-64.66  
1 1 1 -36 30 5  o 17 1608.36 114.33 6566.45  852.76  2415.33 98.81   1512.56 
98.81   
1 1 1 -36 30 6  o 4  1638.37 126.89 6951.22  964.10  2172.64 -93.56  925.14  
-93.56  
1 1 1 -36 30 7  o 6  979.60  181.27 2789.35  792.48  1303.95 107.53  662.06  
107.53  
1 1 1 -36 30 8  o 3  332.64  159.65 -642.31  710.27  55.36   -73.23  136.88  
106.77  
1 1 1 -36 30 9  o 9  673.68  218.83 1500.10  781.25  440.95  -37.95  458.61  
142.05  
1 1 1 -36 30 10 o 17 311.30  151.56 -869.71  700.44  12.11   60.36   348.14  
60.36   
1 1 1 -36 30 11 f 0  802.41  217.75 2106.99  830.86  1038.33 55.36   602.38  
55.36   
1 1 1 -36 30 12 o 4  326.72  158.80 -866.28  762.59  15.39   40.24   467.31  
40.24   
1 1 1 -36 30 13 o 16 700.84  212.78 1619.03  752.15  748.79  110.45  163.20  
110.45  
1 1 1 -36 30 14 o 5  732.00  263.79 2149.68  1147.72 885.59  112.74  368.16  
112.74  
1 1 1 -36 31 1  o 6  729.59  206.20 1713.65  728.57  770.26  136.82  198.80  
136.82  
1 1 1 -36 31 2  o 14 1077.35 158.74 3219.40  793.08  1557.12 -124.61 1070.61 
-124.61 
1 1 1 -36 31 3  o 18 700.76  210.42 1603.98  738.23  675.99  174.57  486.62  
174.57  
1 1 1 -36 31 4  o 19 635.89  215.79 1346.39  759.70  627.64  -112.30 134.95  
-112.30 
1 1 1 -36 31 5  o 19 336.97  161.93 -644.71  736.56  47.16   -118.11 593.13  
-118.11 
1 1 1 -36 31 6  o 11 375.41  173.78 -189.16  717.64  114.96  126.17  147.68  
-53.83  
1 1 1 -36 31 7  o 11 1328.77 139.33 4714.62  858.55  1787.08 -126.01 869.63  
-126.01 
1 1 1 -36 31 8  o 6  887.80  200.11 2448.32  804.18  847.91  60.51   80.24   
-119.49 
1 1 1 -36 31 9  o 14 567.76  240.93 1041.90  1104.17 554.93  -107.66 267.63  
-107.66 
1 1 1 -36 31 10 o 11 564.73  278.50 62.15    2642.96 516.20  111.92  28.40   
111.92  
1 1 1 -35 0  1  o 18 1588.21 159.64 6207.91  1148.52 1613.99 180.00  987.47  
180.00  
1 1 1 -35 0  2  o 16 2131.00 138.73 10919.32 1357.66 2176.49 0.00    207.95  
0.00    
1 1 1 -35 0  3  o 7  415.06  257.47 439.00   962.82  308.43  0.00    373.77  
180.00  
1 1 1 -35 0  4  o 11 439.98  271.51 528.16   1059.89 328.89  180.00  320.05  
0.00    
1 1 1 -35 0  5  o 12 537.24  279.22 1092.28  892.88  124.91  0.00    7.50    
180.00  
1 1 1 -35 0  6  o 3  340.23  228.46 -188.46  982.30  234.77  180.00  502.81  
0.00    
1 1 1 -35 0  7  o 5  2601.88 132.20 16168.83 1585.69 2687.32 180.00  37.28   
0.00    
1 1 1 -35 0  8  o 8  1537.31 151.17 5792.34  1053.82 1590.83 0.00    248.19  
0.00    
1 1 1 -35 0  9  o 19 1307.02 187.60 4359.59  1068.99 1354.99 180.00  343.19  
0.00    
1 1 1 -35 0  10 o 11 281.49  196.11 -611.12  877.42  72.60   180.00  200.04  
0.00    
1 1 1 -35 0  11 o 10 290.53  201.34 -486.02  872.71  15.32   180.00  37.87   
0.00    
1 1 1 -35 0  12 o 3  335.94  225.48 -179.43  955.00  94.71   0.00    157.29  
180.00  
1 1 1 -35 0  13 o 16 1462.30 160.72 5296.05  1059.85 1525.50 0.00    372.94  
180.00  
1 1 1 -35 0  14 o 16 1682.27 146.93 6893.79  1126.18 1757.27 180.00  721.87  
180.00  
1 1 1 -35 0  15 o 15 266.68  188.22 -760.15  863.01  89.33   0.00    290.42  
180.00  
1 1 1 -35 0  16 o 5  339.05  225.21 -50.95   899.80  76.96   180.00  120.63  
0.00    
1 1 1 -35 0  17 o 12 453.49  258.47 738.89   837.84  387.84  0.00    349.25  
180.00  
1 1 1 -35 0  18 f 0  593.07  280.72 1325.91  868.68  9.18    180.00  1.91    
180.00  
1 1 1 -35 0  19 o 4  476.53  268.08 846.05   887.73  265.10  180.00  88.25   
0.00    
1 1 1 -35 0  20 o 6  530.55  275.92 1083.54  872.34  124.92  0.00    2.98    
0.00    
1 1 1 -35 0  21 o 10 437.13  260.20 640.59   905.63  228.80  180.00  109.94  
0.00    
1 1 1 -35 0  22 o 16 876.90  242.04 2281.06  850.08  901.37  0.00    239.76  
0.00    
1 1 1 -35 0  23 o 19 457.88  267.95 770.17   933.91  148.26  180.00  20.05   
0.00    
1 1 1 -35 0  24 o 2  422.24  247.99 627.81   804.62  186.06  180.00  86.13   
0.00    
1 1 1 -35 0  25 o 7  302.29  209.08 -422.26  933.89  140.49  180.00  279.36  
0.00    
1 1 1 -35 0  26 o 18 560.05  272.03 1234.25  820.96  149.83  0.00    17.30   
0.00    
1 1 1 -35 0  27 o 3  1784.17 148.91 7896.30  1212.34 2301.51 180.00  738.38  
180.00  
1 1 1 -35 0  28 o 2  1407.06 155.83 5006.56  988.37  1815.15 0.00    29.75   
0.00    
1 1 1 -35 0  29 o 14 271.09  191.32 -693.80  891.13  60.32   0.00    105.77  
180.00  
1 1 1 -35 0  30 o 5  289.35  194.50 -114.37  715.28  134.52  0.00    199.59  
180.00  
1 1 1 -35 0  31 o 7  1234.45 188.91 4039.53  1005.45 1591.90 180.00  322.35  
180.00  
1 1 1 -35 0  32 o 16 632.63  277.22 1534.49  842.11  814.91  180.00  679.28  
0.00    
1 1 1 -35 0  33 o 15 366.65  240.76 200.99   990.37  15.42   180.00  5.52    
0.00    
1 1 1 -35 0  34 o 19 368.67  228.84 428.75   761.59  54.95   0.00    12.40   
180.00  
1 1 1 -35 0  35 o 9  309.02  214.58 -359.37  1001.59 22.24   0.00    17.94   
180.00  
1 1 1 -35 0  36 o 9  274.63  192.60 -527.48  874.90  23.72   0.00    31.14   
180.00  
1 1 1 -35 0  37 o 1  470.07  269.04 965.95   912.15  558.20  0.00    265.93  
180.00  
1 1 1 -35 0  38 o 16 352.52  231.25 237.93   911.06  199.92  180.00  79.44   
0.00    
1 1 1 -35 0  39 o 10 330.27  225.93 -124.20  1034.81 75.59   180.00  37.20   
0.00    
1 1 1 -35 0  40 o 1  365.39  237.02 362.46   925.79  313.94  0.00    174.89  
180.00  
1 1 1 -35 1  1  o 12 869.01  188.02 1971.45  736.28  928.39  70.59   456.29  
70.59   
1 1 1 -35 1  2  o 4  788.36  192.42 1635.06  698.27  705.13  103.73  85.65   
103.73  
1 1 1 -35 1  3  f 0  1990.84 98.78  9421.25  911.97  1992.54 -51.01  12.49   
128.99  
1 1 1 -35 1  4  o 15 824.51  203.16 1805.64  772.81  784.12  -160.08 160.23  
-160.08 
1 1 1 -35 1  5  o 17 2221.93 92.61  11700.54 954.22  2697.59 38.37   914.07  
38.37   
1 1 1 -35 1  6  o 12 1813.48 100.54 7824.52  845.57  2020.26 -96.79  401.71  
-96.79  
1 1 1 -35 1  7  o 1  2280.91 94.86  12343.98 1003.44 2597.88 88.22   560.48  
88.22   
1 1 1 -35 1  8  o 16 995.64  149.55 2431.82  690.52  1129.38 -148.94 442.19  
-148.94 
1 1 1 -35 1  9  o 14 1184.24 130.20 3395.19  715.03  1616.25 41.26   1201.24 
41.26   
1 1 1 -35 1  10 o 14 579.02  201.93 813.29   667.67  268.42  178.29  381.72  
-1.71   
1 1 1 -35 1  11 o 10 1275.03 119.13 3909.87  704.39  1283.66 -2.12   45.83   
-2.12   
1 1 1 -35 1  12 o 13 1615.08 107.08 6231.24  802.02  1786.96 72.10   318.35  
72.10   
1 1 1 -35 1  13 o 8  596.96  200.33 893.85   654.75  271.06  92.90   51.50   
92.90   
1 1 1 -35 1  14 o 8  578.35  199.56 820.07   650.66  284.65  84.49   333.93  
-95.51  
1 1 1 -35 1  15 o 16 1451.06 106.56 5033.95  717.05  1754.47 23.64   616.78  
23.64   
1 1 1 -35 1  16 o 11 592.54  199.16 885.10   647.13  280.47  44.93   414.25  
-135.07 
1 1 1 -35 1  17 f 0  729.54  182.98 1404.00  618.52  352.07  28.84   665.42  
-151.16 
1 1 1 -35 1  18 o 8  1170.58 124.12 3329.10  673.81  1029.51 -73.96  277.48  
106.04  
1 1 1 -35 1  19 o 13 339.31  158.80 -492.49  620.85  55.72   12.70   338.04  
12.70   
1 1 1 -35 1  20 o 13 1265.71 118.02 3874.47  692.72  1278.03 -85.45  16.06   
-85.45  
1 1 1 -35 1  21 o 3  662.79  200.05 1181.10  666.11  458.48  79.88   255.11  
-100.12 
1 1 1 -35 1  22 o 1  448.05  180.18 330.13   573.43  19.58   0.93    667.06  
-179.07 
1 1 1 -35 1  23 o 4  1178.09 131.21 3430.83  716.84  1129.75 -89.11  117.28  
90.89   
1 1 1 -35 1  24 o 8  373.07  164.59 -48.64   555.94  18.31   -112.21 174.09  
67.79   
1 1 1 -35 1  25 o 1  1527.57 108.78 5674.59  770.57  1819.70 -149.31 530.83  
-149.31 
1 1 1 -35 1  26 o 14 1107.05 113.20 3002.28  581.17  1764.19 13.48   982.00  
13.48   
1 1 1 -35 1  27 o 10 1530.39 111.74 5740.84  793.04  2390.14 157.31  987.28  
157.31  
1 1 1 -35 1  28 o 8  1002.78 129.78 2517.48  603.50  1238.78 105.20  36.62   
105.20  
1 1 1 -35 1  29 o 5  450.50  186.76 316.66   639.05  194.66  -86.43  480.63  
93.57   
1 1 1 -35 1  30 o 4  516.13  189.15 666.00   592.30  294.42  89.07   512.96  
-90.93  
1 1 1 -35 1  31 o 3  754.13  188.92 1601.56  659.95  1090.31 -40.86  565.40  
-40.86  
1 1 1 -35 1  32 o 3  276.63  135.21 -921.19  576.37  138.28  -85.70  618.29  
-85.70  
1 1 1 -35 1  33 o 18 449.31  190.74 288.87   692.43  192.78  33.34   531.08  
-146.66 
1 1 1 -35 1  34 o 5  490.74  186.00 608.78   582.41  289.33  163.92  490.89  
-16.08  
1 1 1 -35 1  35 o 15 449.56  191.45 326.18   701.56  247.15  56.50   31.69   
56.50   
1 1 1 -35 1  36 o 7  392.81  174.28 40.42    635.36  153.44  -153.51 368.00  
26.49   
1 1 1 -35 1  37 o 9  558.06  205.11 915.18   696.87  532.06  -141.34 210.80  
-141.34 
1 1 1 -35 1  38 o 18 863.25  184.09 2186.34  715.16  1067.78 -74.38  51.33   
-74.38  
1 1 1 -35 1  39 o 9  441.84  191.37 297.25   722.71  217.92  76.53   483.52  
-103.47 
1 1 1 -35 1  40 o 15 344.66  161.59 -326.34  653.07  67.88   -146.59 153.99  
33.41   
1 1 1 -35 2  1  o 17 1506.09 120.00 5455.67  838.14  1477.28 -87.86  9.72    
92.14   
1 1 1 -35 2  2  o 11 1822.87 104.94 7924.05  887.12  1961.97 95.96   293.58  
95.96   
1 1 1 -35 2  3  o 5  2359.61 96.52  13220.54 1056.17 2747.23 -105.58 743.10  
-105.58 
1 1 1 -35 2  4  o 9  1853.73 104.74 8193.35  900.37  1625.32 174.65  477.28  
-5.35   
1 1 1 -35 2  5  o 4  346.98  162.89 -604.19  671.55  41.80   143.24  234.17  
143.24  
1 1 1 -35 2  6  o 16 1228.29 130.89 3653.12  745.57  1213.42 -84.52  29.64   
-84.52  
1 1 1 -35 2  7  o 9  556.50  204.98 696.16   696.30  268.96  -168.16 243.65  
11.84   
1 1 1 -35 2  8  o 18 993.46  153.65 2428.75  707.89  956.55  -137.24 35.09   
-137.24 
1 1 1 -35 2  9  o 16 873.69  177.01 1968.98  692.16  541.37  -68.76  582.88  
111.24  
1 1 1 -35 2  10 o 18 708.53  198.46 1325.92  677.87  478.27  112.17  287.70  
-67.83  
1 1 1 -35 2  11 o 18 1588.52 102.86 6013.62  757.73  2128.58 121.81  1112.65 
121.81  
1 1 1 -35 2  12 o 15 1658.85 103.06 6559.52  792.84  2174.57 -53.05  1035.52 
-53.05  
1 1 1 -35 2  13 o 4  1535.46 103.26 5621.41  735.27  1371.46 -166.55 367.82  
13.45   
1 1 1 -35 2  14 o 18 565.90  195.69 779.42   625.94  292.92  124.76  62.21   
-55.24  
1 1 1 -35 2  15 o 17 613.05  192.82 970.35   610.38  290.63  36.50   460.47  
-143.50 
1 1 1 -35 2  16 o 1  1706.79 98.48  6939.21  779.49  1642.23 -67.41  202.92  
112.59  
1 1 1 -35 2  17 o 11 1488.06 108.38 5312.61  747.93  2225.97 31.12   1579.67 
31.12   
1 1 1 -35 2  18 o 8  1546.32 104.30 5732.80  747.93  1394.05 -78.88  371.37  
101.12  
1 1 1 -35 2  19 o 2  1105.66 136.37 2998.80  699.22  1477.24 103.72  927.26  
103.72  
1 1 1 -35 2  20 o 7  1019.96 138.68 2556.39  655.94  1303.46 -37.44  769.06  
-37.44  
1 1 1 -35 2  21 o 2  1488.87 109.20 5341.82  754.00  1948.26 -169.23 903.85  
-169.23 
1 1 1 -35 2  22 o 15 1572.20 97.41  5924.47  710.24  1747.04 20.29   279.04  
20.29   
1 1 1 -35 2  23 o 16 331.17  156.18 -577.32  632.53  107.19  -1.43   604.17  
-1.43   
1 1 1 -35 2  24 o 8  620.20  180.83 1033.41  551.86  495.69  -77.89  87.62   
-77.89  
1 1 1 -35 2  25 f 0  1486.79 109.28 5380.15  753.45  1913.21 97.51   824.63  
97.51   
1 1 1 -35 2  26 o 6  428.37  175.59 281.96   557.10  54.79   -169.65 120.34  
10.35   
1 1 1 -35 2  27 f 0  490.79  195.13 501.28   663.36  287.01  -170.32 133.87  
9.68    
1 1 1 -35 2  28 o 18 380.31  166.41 24.21    557.59  69.68   -97.02  861.81  
-97.02  
1 1 1 -35 2  29 o 8  320.93  153.26 -649.56  634.05  160.58  54.08   858.61  
54.08   
1 1 1 -35 2  30 o 8  455.46  181.60 404.66   576.07  245.06  -8.15   39.72   
171.85  
1 1 1 -35 2  31 o 8  480.11  192.62 471.18   653.14  265.10  109.85  59.71   
109.85  
1 1 1 -35 2  32 o 6  384.21  169.66 6.56     592.55  28.06   126.09  664.95  
-53.91  
1 1 1 -35 2  33 o 18 706.01  199.60 1466.84  682.59  869.00  -86.20  108.47  
-86.20  
1 1 1 -35 2  34 o 13 450.79  186.74 374.04   638.17  319.95  -104.16 17.84   
-104.16 
1 1 1 -35 2  35 o 15 282.04  139.01 -1156.69 655.79  9.83    -45.56  123.53  
-45.56  
1 1 1 -35 2  36 o 15 560.58  203.07 919.02   680.96  508.54  -82.45  201.46  
97.55   
1 1 1 -35 2  37 o 1  636.58  204.30 1249.44  682.40  773.26  -39.64  246.00  
-39.64  
1 1 1 -35 2  39 o 3  366.10  168.54 -181.91  663.22  137.46  -76.77  284.58  
103.23  
1 1 1 -35 2  40 o 1  543.81  207.92 913.70   732.97  521.46  -21.34  90.41   
158.66  
1 1 1 -35 3  1  o 5  2231.66 98.48  11838.48 1019.15 2510.88 -158.88 557.46  
-158.88 
1 1 1 -35 3  2  o 1  1203.88 131.10 3510.17  731.92  1352.46 73.97   416.51  
73.97   
1 1 1 -35 3  3  f 0  658.17  214.04 1123.25  747.41  408.19  -80.86  148.58  
-80.86  
1 1 1 -35 3  4  o 14 380.55  173.59 -343.01  684.85  2.03    176.22  120.86  
176.22  
1 1 1 -35 3  5  o 5  1534.25 112.48 5636.69  800.29  1603.38 31.63   162.14  
31.63   
1 1 1 -35 3  6  o 17 740.22  195.02 1445.31  678.85  565.04  123.10  157.33  
-56.90  
1 1 1 -35 3  7  o 3  1746.25 103.71 7268.02  839.86  1894.93 -112.78 283.24  
-112.78 
1 1 1 -35 3  8  o 15 2755.94 91.44  17994.19 1168.62 3330.40 107.62  1029.54 
107.62  
1 1 1 -35 3  9  o 9  1211.51 124.52 3541.06  699.57  1442.22 -135.52 558.67  
-135.52 
1 1 1 -35 3  10 o 7  1094.31 139.79 2918.88  709.39  1148.20 -113.12 197.28  
-113.12 
1 1 1 -35 3  11 o 4  320.64  151.46 -618.99  599.35  419.76  20.06   1283.33 
20.06   
1 1 1 -35 3  12 o 8  888.71  168.38 2019.70  668.75  920.82  20.99   250.30  
20.99   
1 1 1 -35 3  13 o 13 390.10  172.51 -102.79  615.49  3.52    81.37   98.32   
-98.63  
1 1 1 -35 3  14 o 19 815.05  176.73 1724.20  649.20  462.67  101.26  622.16  
-78.74  
1 1 1 -35 3  15 o 10 1754.92 96.48  7324.82  785.20  2238.57 75.79   931.44  
75.79   
1 1 1 -35 3  16 o 11 1129.96 129.87 3102.55  680.55  1412.62 -62.27  694.92  
-62.27  
1 1 1 -35 3  17 f 0  388.22  173.87 -169.68  646.97  1.76    -78.31  321.52  
-78.31  
1 1 1 -35 3  18 o 9  333.54  156.36 -513.24  610.81  199.24  116.92  797.56  
116.92  
1 1 1 -35 3  19 o 4  1193.23 129.53 3473.57  716.76  1330.99 -179.75 307.83  
-179.75 
1 1 1 -35 3  20 o 15 1402.40 109.31 4731.39  710.90  1637.85 -19.24  457.87  
-19.24  
1 1 1 -35 3  21 o 1  1056.15 142.80 2761.96  699.43  1326.22 159.52  657.74  
159.52  
1 1 1 -35 3  22 o 2  474.90  183.69 457.41   576.51  181.87  -109.55 139.38  
70.45   
1 1 1 -35 3  23 o 6  649.36  200.53 1156.53  664.21  415.86  -169.25 355.77  
10.75   
1 1 1 -35 3  24 o 4  333.17  151.58 -223.36  514.87  281.69  40.13   1052.05 
40.13   
1 1 1 -35 3  25 o 11 792.01  186.04 1719.08  672.42  854.11  -46.89  402.89  
-46.89  
1 1 1 -35 3  26 o 6  1011.32 132.07 2555.16  619.38  1487.96 -13.10  660.97  
-13.10  
1 1 1 -35 3  27 f 0  654.56  201.17 1215.02  669.54  573.24  -16.65  305.10  
-16.65  
1 1 1 -35 3  28 o 3  371.73  164.09 -22.10   553.52  67.54   -0.23   315.50  
179.77  
1 1 1 -35 3  29 o 15 531.00  196.87 710.77   644.14  441.34  -74.29  99.99   
-74.29  
1 1 1 -35 3  30 o 13 297.62  144.14 -854.84  618.13  29.66   -64.41  248.41  
-64.41  
1 1 1 -35 3  31 o 3  341.74  160.22 -452.70  642.19  46.38   -85.98  237.29  
94.02   
1 1 1 -35 3  32 o 17 968.49  147.47 2426.72  662.35  1640.80 18.39   1087.20 
18.39   
1 1 1 -35 3  33 o 3  374.83  169.78 -124.98  633.91  148.99  156.69  287.05  
-23.31  
1 1 1 -35 3  34 o 17 606.17  206.45 1096.11  695.34  560.91  28.00   365.13  
28.00   
1 1 1 -35 3  35 o 18 287.07  139.24 -768.78  581.06  97.28   -96.38  591.01  
-96.38  
1 1 1 -35 3  36 o 13 662.53  202.52 1342.31  679.83  833.53  -43.95  519.86  
-43.95  
1 1 1 -35 3  37 o 9  520.48  196.03 752.73   643.67  169.14  -168.40 77.47   
-168.40 
1 1 1 -35 3  38 o 17 1295.37 130.12 4359.59  781.64  2194.49 -106.60 1190.79 
-106.60 
1 1 1 -35 3  39 o 12 980.48  147.64 2586.34  671.31  1419.36 21.57   459.74  
21.57   
1 1 1 -35 3  40 o 17 569.06  219.96 1053.30  826.33  552.43  -140.44 124.61  
39.56   
1 1 1 -35 4  1  o 19 1681.59 108.24 6756.70  844.12  1656.54 -14.47  14.31   
165.53  
1 1 1 -35 4  2  o 8  1834.82 103.57 8023.60  881.28  2403.10 164.50  1193.53 
164.50  
1 1 1 -35 4  3  o 11 1501.01 117.79 5412.24  819.94  1505.01 -138.20 49.13   
-138.20 
1 1 1 -35 4  4  f 0  1575.91 109.58 5937.90  800.87  1694.95 154.11  271.11  
154.11  
1 1 1 -35 4  5  o 2  1296.89 127.22 4063.70  765.12  1600.98 -170.15 720.37  
-170.15 
1 1 1 -35 4  6  o 4  771.36  199.49 1576.64  718.77  493.70  -16.49  418.41  
163.51  
1 1 1 -35 4  7  o 6  1141.95 130.43 3157.59  690.72  1408.00 7.08    689.68  
7.08    
1 1 1 -35 4  8  o 3  1132.88 139.07 3126.05  730.62  1289.84 -179.00 428.10  
-179.00 
1 1 1 -35 4  9  o 11 789.29  175.77 1613.35  626.64  389.60  43.00   703.90  
-137.00 
1 1 1 -35 4  10 o 7  630.62  202.13 1024.78  668.11  352.66  34.76   342.54  
-145.24 
1 1 1 -35 4  11 o 13 598.33  195.06 907.38   620.73  363.59  141.62  114.55  
-38.38  
1 1 1 -35 4  12 o 18 588.05  196.32 865.99   628.81  323.34  34.94   238.99  
-145.06 
1 1 1 -35 4  13 o 8  1286.30 123.10 3991.84  734.32  1012.35 156.40  551.76  
-23.60  
1 1 1 -35 4  14 o 13 600.65  196.64 917.88   630.86  340.54  -170.11 257.46  
9.89    
1 1 1 -35 4  15 o 10 293.73  142.84 -985.20  618.25  50.36   79.53   173.18  
79.53   
1 1 1 -35 4  16 o 6  638.30  195.27 1069.75  631.81  377.95  96.67   338.43  
-83.33  
1 1 1 -35 4  17 o 4  1675.62 97.92  6700.15  760.91  1650.71 -129.06 119.61  
50.94   
1 1 1 -35 4  18 o 7  1036.32 135.77 2634.04  652.48  1129.64 83.24   269.15  
83.24   
1 1 1 -35 4  19 o 16 912.27  168.52 2149.45  686.14  1061.07 -58.52  503.63  
-58.52  
1 1 1 -35 4  20 o 5  880.95  158.93 1990.30  625.54  805.95  26.24   54.45   
-153.76 
1 1 1 -35 4  21 o 15 575.15  202.19 833.16   670.58  327.10  143.38  280.86  
-36.62  
1 1 1 -35 4  22 o 7  679.25  186.59 1248.38  605.52  613.14  68.41   229.13  
68.41   
1 1 1 -35 4  23 o 10 571.10  202.65 835.66   675.02  396.94  169.51  111.05  
-10.49  
1 1 1 -35 4  24 o 3  1464.21 99.24  5161.95  673.88  1287.89 100.11  426.58  
-79.89  
1 1 1 -35 4  25 o 6  596.37  202.22 966.81   667.11  366.34  -134.27 215.45  
45.73   
1 1 1 -35 4  26 o 8  560.55  191.42 837.67   597.81  419.97  89.01   94.87   
-90.99  
1 1 1 -35 4  27 o 4  719.49  193.01 1458.25  657.47  739.18  -58.99  132.92  
121.01  
1 1 1 -35 4  28 o 13 535.84  195.12 739.23   629.37  389.28  159.84  117.07  
159.84  
1 1 1 -35 4  29 o 4  641.88  196.44 1162.83  639.35  556.20  -38.19  343.55  
141.81  
1 1 1 -35 4  30 o 5  374.07  170.06 -197.24  645.37  38.59   -154.38 540.41  
25.62   
1 1 1 -35 4  31 o 1  543.98  196.24 786.48   635.33  482.11  55.56   150.81  
-124.44 
1 1 1 -35 4  32 o 14 421.53  182.75 143.82   660.28  152.32  -135.85 40.35   
44.15   
1 1 1 -35 4  33 o 2  376.88  168.03 -37.49   598.15  159.77  111.79  178.63  
-68.21  
1 1 1 -35 4  34 f 0  683.38  208.08 1426.72  718.56  875.32  128.58  211.73  
128.58  
1 1 1 -35 4  35 o 17 469.28  182.48 537.78   570.48  360.17  -28.27  24.53   
-28.27  
1 1 1 -35 4  36 o 17 320.15  153.78 -674.34  662.34  4.45    179.91  448.89  
179.91  
1 1 1 -35 4  37 o 2  405.51  177.52 139.23   635.13  173.20  -129.35 139.12  
50.65   
1 1 1 -35 4  38 o 4  675.63  212.54 1467.88  741.57  948.46  51.90   501.22  
51.90   
1 1 1 -35 4  39 o 4  355.83  162.32 -127.79  599.04  83.32   -159.32 154.69  
20.68   
1 1 1 -35 5  1  o 17 1519.71 110.24 5525.15  776.94  1703.18 -152.61 443.06  
-152.61 
1 1 1 -35 5  2  o 9  2391.75 94.38  13572.27 1046.88 2820.06 -25.72  849.47  
-25.72  
1 1 1 -35 5  3  o 8  1266.82 130.61 3886.50  767.32  1642.63 147.31  921.12  
147.31  
1 1 1 -35 5  4  o 6  1287.13 127.03 4002.83  758.26  1571.33 155.12  689.50  
155.12  
1 1 1 -35 5  5  o 8  1129.27 136.56 3100.59  715.17  1403.17 -0.98   735.54  
-0.98   
1 1 1 -35 5  6  o 17 2443.20 92.65  14150.86 1049.76 2813.13 135.03  679.29  
135.03  
1 1 1 -35 5  7  o 1  1567.14 102.00 5849.38  741.27  1674.84 -65.30  232.19  
-65.30  
1 1 1 -35 5  8  o 14 380.38  172.58 -271.24  657.57  41.77   -61.73  426.61  
-61.73  
1 1 1 -35 5  9  o 4  604.24  194.06 930.85   615.59  342.97  103.32  36.77   
103.32  
1 1 1 -35 5  10 o 7  550.44  197.43 704.24   642.20  245.19  -56.30  58.29   
123.70  
1 1 1 -35 5  11 o 8  1466.56 128.74 5206.00  875.59  1712.70 114.18  518.80  
114.18  
1 1 1 -35 5  12 o 10 1150.09 124.74 3194.00  665.30  966.06  38.77   332.34  
-141.23 
1 1 1 -35 5  13 o 10 873.63  180.27 1981.05  705.43  711.08  -28.29  214.54  
151.71  
1 1 1 -35 5  14 o 16 1782.91 94.64  7552.73  782.49  1634.98 74.86   364.84  
-105.14 
1 1 1 -35 5  15 o 12 534.13  199.17 628.23   661.20  159.37  -169.95 520.83  
10.05   
1 1 1 -35 5  16 o 1  910.22  150.61 2049.76  635.76  351.73  46.61   1088.94 
-133.39 
1 1 1 -35 5  17 o 16 1568.49 102.29 5890.11  744.01  1929.58 -92.03  706.34  
-92.03  
1 1 1 -35 5  18 o 6  1366.95 108.19 4490.92  685.84  1477.30 105.69  213.62  
105.69  
1 1 1 -35 5  19 o 9  1269.17 125.40 3916.26  738.04  1535.47 28.18   570.21  
28.18   
1 1 1 -35 5  20 o 1  1120.18 126.51 3060.65  657.21  1426.14 157.72  711.82  
157.72  
1 1 1 -35 5  21 o 15 1076.69 143.02 2878.34  714.12  1235.14 -118.12 375.85  
-118.12 
1 1 1 -35 5  22 o 4  548.12  188.62 766.79   580.91  90.02   69.15   819.34  
-110.85 
1 1 1 -35 5  23 o 4  679.11  202.31 1274.09  684.29  462.99  -129.82 311.22  
50.18   
1 1 1 -35 5  24 o 3  850.99  162.80 1900.78  619.56  670.41  29.60   295.99  
-150.40 
1 1 1 -35 5  25 o 11 325.89  155.64 -681.97  654.25  21.98   53.83   118.48  
53.83   
1 1 1 -35 5  26 o 7  426.56  181.25 186.70   626.26  92.18   -66.73  207.27  
113.27  
1 1 1 -35 5  27 o 16 416.97  180.05 121.43   636.13  63.82   -21.34  79.13   
158.66  
1 1 1 -35 5  28 o 5  437.19  184.52 239.24   641.89  136.14  -170.03 580.65  
9.97    
1 1 1 -35 5  29 o 18 590.01  197.39 959.60   635.64  595.70  45.85   12.62   
-134.15 
1 1 1 -35 5  30 o 7  713.34  194.15 1439.61  659.35  959.57  -157.32 479.83  
-157.32 
1 1 1 -35 5  31 o 19 390.60  172.50 8.61     612.67  82.01   22.67   529.91  
-157.33 
1 1 1 -35 5  32 f 0  785.19  192.89 1771.44  698.22  1108.36 61.19   812.45  
61.19   
1 1 1 -35 5  33 o 2  688.94  183.35 1359.85  596.26  889.85  -133.40 228.12  
-133.40 
1 1 1 -35 5  34 o 16 486.28  200.27 511.01   728.19  277.34  66.72   504.78  
-113.28 
1 1 1 -35 5  35 o 2  531.75  191.74 798.18   606.46  319.29  93.97   566.10  
-86.03  
1 1 1 -35 5  36 o 6  404.17  180.79 21.53    697.62  195.56  -75.53  193.23  
104.47  
1 1 1 -35 5  37 o 9  999.98  146.82 2662.23  680.86  1693.81 17.57   1050.98 
17.57   
1 1 1 -35 5  38 o 1  536.80  204.81 842.35   710.05  594.86  113.59  201.14  
113.59  
1 1 1 -35 5  39 o 4  678.92  199.51 1448.05  669.25  920.15  -102.75 502.75  
-102.75 
1 1 1 -35 6  1  o 6  679.25  193.72 1211.49  640.24  296.83  -15.77  600.29  
164.23  
1 1 1 -35 6  2  o 13 879.01  186.73 2015.31  738.26  792.70  -133.22 4.25    
-133.22 
1 1 1 -35 6  3  o 13 1802.61 97.49  7721.87  814.99  2216.47 -126.64 876.50  
-126.64 
1 1 1 -35 6  4  o 15 1269.90 125.85 3894.20  741.12  1420.07 104.87  401.66  
104.87  
1 1 1 -35 6  5  o 6  1544.67 108.63 5703.39  778.18  1856.56 168.19  685.64  
168.19  
1 1 1 -35 6  6  o 7  486.50  195.26 376.51   671.47  96.85   62.74   74.73   
-117.26 
1 1 1 -35 6  7  o 7  516.21  193.59 563.79   626.44  118.50  156.41  547.43  
-23.59  
1 1 1 -35 6  8  o 10 1012.24 146.78 2510.50  689.01  886.31  -125.55 156.57  
54.45   
1 1 1 -35 6  9  o 5  787.44  179.36 1612.38  640.55  763.22  116.11  282.92  
116.11  
1 1 1 -35 6  10 o 6  1193.17 121.98 3431.12  674.94  1419.95 -47.78  564.91  
-47.78  
1 1 1 -35 6  11 o 19 682.62  191.45 1224.18  630.41  511.69  -154.32 87.12   
25.68   
1 1 1 -35 6  12 o 6  815.32  160.15 1693.80  583.94  829.11  87.44   350.92  
87.44   
1 1 1 -35 6  13 o 18 1165.18 134.23 3303.41  725.30  926.24  -12.24  450.08  
167.76  
1 1 1 -35 6  14 o 10 1913.90 91.39  8691.89  811.12  2658.30 158.51  1470.73 
158.51  
1 1 1 -35 6  15 o 16 1573.88 106.60 5932.54  778.07  1310.65 -2.86   575.27  
177.14  
1 1 1 -35 6  16 o 1  1528.54 102.30 5589.52  725.19  1808.41 146.53  552.61  
146.53  
1 1 1 -35 6  17 o 16 1676.90 103.10 6737.65  801.78  2112.03 -62.92  842.06  
-62.92  
1 1 1 -35 6  18 o 19 1356.11 112.32 4431.25  706.36  828.43  171.16  1099.66 
-8.84   
1 1 1 -35 6  19 o 1  1209.03 131.33 3573.20  736.37  1239.23 -42.46  80.32   
-42.46  
1 1 1 -35 6  20 o 5  394.33  171.93 0.86     590.81  40.02   64.86   597.09  
64.86   
1 1 1 -35 6  21 o 14 756.21  193.72 1556.40  682.40  555.03  105.74  306.29  
-74.26  
1 1 1 -35 6  22 o 12 576.82  187.21 879.67   571.83  334.16  -170.32 323.62  
9.68    
1 1 1 -35 6  23 o 14 444.51  188.18 199.93   670.89  39.64   49.63   26.00   
-130.37 
1 1 1 -35 6  24 o 13 501.91  190.58 571.97   612.32  165.55  -60.16  454.23  
119.84  
1 1 1 -35 6  25 o 18 472.29  191.13 408.31   650.92  165.44  91.48   181.72  
-88.52  
1 1 1 -35 6  26 o 13 252.75  126.63 -1683.79 643.62  299.30  31.38   847.38  
31.38   
1 1 1 -35 6  27 o 4  786.28  181.76 1706.43  650.00  785.79  -139.30 284.06  
40.70   
1 1 1 -35 6  28 o 14 378.83  171.97 -177.11  654.59  90.65   147.70  326.33  
-32.30  
1 1 1 -35 6  29 o 4  269.48  132.83 -1153.50 599.51  83.29   -161.39 356.43  
-161.39 
1 1 1 -35 6  30 f 0  738.80  186.68 1527.55  640.20  1022.08 -41.96  429.11  
-41.96  
1 1 1 -35 6  31 o 2  853.47  172.02 1993.67  656.98  1072.35 98.07   120.36  
98.07   
1 1 1 -35 6  32 o 5  770.44  198.18 1728.73  712.00  857.52  -40.59  103.72  
139.41  
1 1 1 -35 6  33 o 2  1110.24 128.25 3132.57  660.31  1406.15 64.01   57.95   
64.01   
1 1 1 -35 6  34 o 15 510.01  204.71 647.47   738.17  249.60  -119.50 649.53  
60.50   
1 1 1 -35 6  35 o 1  946.54  153.78 2396.42  675.01  1453.16 4.16    644.97  
4.16    
1 1 1 -35 6  36 o 19 374.06  170.51 -140.99  658.39  113.07  -98.02  139.19  
81.98   
1 1 1 -35 6  37 o 14 416.47  183.86 138.45   695.17  209.73  -124.80 61.89   
55.20   
1 1 1 -35 6  38 o 2  438.46  186.70 330.66   667.00  295.01  22.94   269.63  
-157.06 
1 1 1 -35 6  39 o 3  297.92  146.74 -1109.07 714.39  4.83    43.47   209.15  
43.47   
1 1 1 -35 7  1  o 14 961.34  154.28 2277.44  687.82  1103.63 -118.35 591.15  
-118.35 
1 1 1 -35 7  2  o 11 1134.01 140.69 3137.25  739.87  932.12  -90.16  309.36  
89.84   
1 1 1 -35 7  3  o 2  547.25  202.70 664.68   682.52  217.52  126.73  39.42   
-53.27  
1 1 1 -35 7  4  o 13 1102.39 127.29 2937.93  650.73  1299.81 -129.16 577.03  
-129.16 
1 1 1 -35 7  5  o 4  694.30  200.62 1272.61  682.27  544.70  98.35   176.52  
98.35   
1 1 1 -35 7  6  o 13 495.95  189.25 490.28   606.35  133.02  -105.38 396.22  
74.62   
1 1 1 -35 7  7  o 12 472.29  188.18 365.50   618.16  11.42   39.71   739.76  
39.71   
1 1 1 -35 7  8  o 10 1071.12 133.36 2785.37  662.45  785.48  -113.34 506.43  
66.66   
1 1 1 -35 7  9  o 8  1368.36 114.59 4492.82  727.18  1823.55 77.78   1035.23 
77.78   
1 1 1 -35 7  10 o 9  1097.81 129.31 2918.89  658.35  963.49  -52.36  199.06  
127.64  
1 1 1 -35 7  11 o 13 474.19  188.52 376.06   619.14  111.63  118.20  345.64  
-61.80  
1 1 1 -35 7  12 o 17 547.04  180.23 743.14   529.95  211.21  91.57   409.30  
-88.43  
1 1 1 -35 7  13 o 3  725.87  194.89 1398.35  670.00  573.39  -56.63  94.34   
123.37  
1 1 1 -35 7  14 o 8  472.80  181.61 435.92   561.32  115.40  -109.58 1010.66 
-109.58 
1 1 1 -35 7  15 o 2  964.13  149.49 2299.13  668.40  1032.85 65.83   272.85  
65.83   
1 1 1 -35 7  16 o 8  730.02  177.31 1405.40  595.17  573.04  -27.36  148.05  
152.64  
1 1 1 -35 7  17 o 7  866.61  175.53 1960.71  680.82  771.35  52.62   557.11  
52.62   
1 1 1 -35 7  18 o 15 379.95  167.29 -60.34   570.83  5.35    -122.38 81.30   
57.62   
1 1 1 -35 7  19 o 1  1876.86 100.14 8432.39  871.61  2192.62 34.11   553.50  
34.11   
1 1 1 -35 7  20 o 19 798.88  162.18 1658.06  579.93  806.87  -119.78 181.71  
-119.78 
1 1 1 -35 7  21 o 15 519.17  199.66 590.10   679.05  220.60  152.49  375.81  
-27.51  
1 1 1 -35 7  22 o 17 1790.12 95.77  7691.78  795.07  2474.40 -94.45  1312.06 
-94.45  
1 1 1 -35 7  23 o 18 594.84  203.41 939.47   675.03  337.89  -114.97 124.99  
-114.97 
1 1 1 -35 7  24 o 10 1266.28 122.53 3957.07  719.51  1184.67 -122.93 180.11  
57.07   
1 1 1 -35 7  25 o 9  488.71  191.75 509.92   632.82  230.17  -8.26   325.43  
171.74  
1 1 1 -35 7  26 o 11 385.74  174.91 -173.00  674.55  30.67   -168.32 466.41  
11.68   
1 1 1 -35 7  27 o 11 865.35  170.31 2019.03  659.11  1118.35 -25.42  211.97  
-25.42  
1 1 1 -35 7  28 o 14 1324.17 125.32 4367.31  769.57  1593.38 153.62  117.67  
-26.38  
1 1 1 -35 7  29 o 8  723.15  191.84 1471.93  654.07  845.22  26.73   55.71   
26.73   
1 1 1 -35 7  30 o 2  805.44  183.48 1804.18  670.27  1211.27 148.13  658.44  
148.13  
1 1 1 -35 7  31 o 9  360.89  162.59 -114.85  573.64  77.21   110.54  201.06  
-69.46  
1 1 1 -35 7  32 o 14 569.01  206.07 908.23   701.15  517.55  126.84  189.94  
-53.16  
1 1 1 -35 7  33 f 0  574.37  200.28 953.31   656.80  516.59  -179.79 248.46  
0.21    
1 1 1 -35 7  34 o 4  561.28  203.97 920.03   687.47  128.04  40.34   1060.48 
-139.66 
1 1 1 -35 7  35 o 5  677.30  207.73 1420.41  714.40  906.46  157.14  536.33  
157.14  
1 1 1 -35 7  36 o 7  915.00  163.76 2321.27  669.74  1161.21 2.44    126.58  
2.44    
1 1 1 -35 7  37 o 17 491.98  195.72 622.42   667.72  235.88  -157.16 622.22  
22.84   
1 1 1 -35 7  38 o 9  680.18  198.07 1434.93  662.54  922.53  19.09   358.80  
19.09   
1 1 1 -35 7  39 o 19 698.73  217.29 1629.22  778.05  981.25  -177.35 530.96  
-177.35 
1 1 1 -35 8  1  o 10 844.12  178.56 1847.51  677.49  864.37  10.08   397.15  
10.08   
1 1 1 -35 8  2  f 0  795.90  184.30 1655.16  667.38  628.41  136.71  140.41  
-43.29  
1 1 1 -35 8  3  o 19 481.60  193.92 359.28   665.37  123.74  -45.61  158.72  
134.39  
1 1 1 -35 8  4  o 2  505.08  187.02 550.38   580.94  97.13   -89.64  42.59   
90.36   
1 1 1 -35 8  5  o 17 1438.01 112.58 4955.62  750.75  1790.49 164.10  812.89  
164.10  
1 1 1 -35 8  6  o 10 716.20  195.56 1354.78  667.60  575.66  -99.82  236.15  
-99.82  
1 1 1 -35 8  7  o 7  671.88  197.44 1185.36  655.41  359.84  -161.55 443.26  
18.45   
1 1 1 -35 8  8  f 0  843.87  178.05 1845.70  675.10  820.25  -160.24 172.46  
-160.24 
1 1 1 -35 8  9  o 8  835.08  176.20 1805.46  661.14  765.35  80.72   51.32   
80.72   
1 1 1 -35 8  10 o 11 1363.79 114.56 4465.75  724.53  1271.95 -55.10  150.60  
124.90  
1 1 1 -35 8  11 o 3  1385.40 111.39 4601.83  715.63  1434.28 -107.35 135.90  
-107.35 
1 1 1 -35 8  12 o 18 700.11  184.46 1288.65  607.30  575.18  132.83  175.71  
132.83  
1 1 1 -35 8  13 o 7  608.39  200.95 948.24   658.78  363.71  -25.33  207.14  
154.67  
1 1 1 -35 8  14 o 3  1362.11 108.44 4452.00  685.00  1674.76 159.15  685.10  
159.15  
1 1 1 -35 8  15 o 18 409.64  178.03 16.85    629.58  20.36   37.88   543.72  
37.88   
1 1 1 -35 8  16 o 18 307.84  146.77 -642.01  575.45  51.87   -1.57   217.08  
-1.57   
1 1 1 -35 8  17 o 8  1010.48 148.66 2529.73  696.65  825.85  -145.54 316.15  
34.46   
1 1 1 -35 8  18 o 14 586.12  194.41 882.82   616.61  375.92  13.28   51.73   
-166.72 
1 1 1 -35 8  19 o 19 422.80  183.91 34.57    672.94  71.93   70.64   299.05  
-109.36 
1 1 1 -35 8  20 o 12 863.41  161.16 1933.79  621.30  754.73  -14.82  130.43  
165.18  
1 1 1 -35 8  21 o 1  1573.09 110.26 6005.66  804.37  1956.80 66.73   735.57  
66.73   
1 1 1 -35 8  22 o 10 373.18  166.58 -116.06  589.50  18.37   96.31   184.90  
-83.69  
1 1 1 -35 8  23 o 16 741.78  193.09 1520.60  670.62  738.13  -22.96  292.12  
-22.96  
1 1 1 -35 8  24 o 12 633.66  198.28 1118.55  646.55  291.50  142.36  125.35  
142.36  
1 1 1 -35 8  25 o 15 583.79  196.99 927.96   633.11  222.94  -135.06 78.46   
-135.06 
1 1 1 -35 8  26 o 2  709.18  203.23 1443.20  703.00  856.84  103.29  369.00  
103.29  
1 1 1 -35 8  27 o 19 762.01  193.48 1640.44  685.22  749.60  -154.64 287.42  
25.36   
1 1 1 -35 8  28 o 5  1060.06 147.52 2870.86  725.19  1738.57 26.79   991.03  
26.79   
1 1 1 -35 8  29 o 6  352.16  162.39 -310.92  618.93  8.96    130.14  497.27  
-49.86  
1 1 1 -35 8  30 o 1  440.49  187.73 231.74   675.43  201.33  92.22   433.94  
-87.78  
1 1 1 -35 8  31 o 11 365.45  166.67 -204.35  630.71  1.07    -19.72  651.79  
-19.72  
1 1 1 -35 8  32 f 0  645.01  198.83 1223.29  653.39  763.27  41.64   500.85  
41.64   
1 1 1 -35 8  33 o 6  505.06  201.26 622.30   707.17  231.62  14.17   114.89  
14.17   
1 1 1 -35 8  34 o 9  541.17  195.66 835.23   631.88  559.14  -39.31  157.88  
-39.31  
1 1 1 -35 8  35 o 4  355.92  166.38 -347.31  678.72  63.30   -115.00 813.57  
-115.00 
1 1 1 -35 8  36 o 17 687.07  190.44 1412.19  627.41  912.08  -77.08  435.54  
-77.08  
1 1 1 -35 8  37 o 5  410.91  180.94 143.85   667.91  198.12  69.78   387.54  
-110.22 
1 1 1 -35 8  38 o 3  668.85  195.64 1382.60  644.95  928.29  -124.52 487.64  
-124.52 
1 1 1 -35 8  39 o 7  267.08  134.39 -1809.97 744.45  66.35   -165.39 367.30  
-165.39 
1 1 1 -35 9  1  o 18 375.93  167.59 -152.40  594.91  137.51  115.77  728.23  
115.77  
1 1 1 -35 9  2  o 17 929.33  168.32 2206.32  698.74  553.58  130.12  636.18  
-49.88  
1 1 1 -35 9  3  o 16 744.06  190.06 1457.86  658.25  366.96  5.06    605.88  
-174.94 
1 1 1 -35 9  4  o 7  658.49  192.70 1134.31  625.59  372.97  117.89  357.27  
-62.11  
1 1 1 -35 9  5  o 19 886.15  166.80 2006.17  660.32  455.19  -1.35   759.77  
178.65  
1 1 1 -35 9  6  o 5  1101.81 143.77 2970.27  734.62  582.35  90.97   977.92  
-89.03  
1 1 1 -35 9  7  o 15 1641.33 98.32  6408.66  748.37  2055.26 -1.23   897.78  
-1.23   
1 1 1 -35 9  8  o 18 2282.12 93.03  12358.78 984.58  2852.35 103.55  1131.49 
103.55  
1 1 1 -35 9  9  o 8  1734.70 99.75  7167.04  802.45  1920.46 -35.24  391.31  
-35.24  
1 1 1 -35 9  10 o 19 577.93  196.17 830.32   627.83  303.87  62.82   239.53  
-117.18 
1 1 1 -35 9  11 o 1  884.03  163.99 1997.54  647.10  312.49  -101.24 1077.09 
78.76   
1 1 1 -35 9  12 o 2  1951.66 93.71  9054.52  848.17  1932.71 143.20  73.48   
-36.80  
1 1 1 -35 9  13 o 19 523.78  194.09 612.52   625.97  52.94   -105.93 768.21  
74.07   
1 1 1 -35 9  14 f 0  709.73  190.38 1344.46  639.69  620.77  40.74   166.47  
40.74   
1 1 1 -35 9  15 o 18 1206.86 125.22 3543.06  700.84  1186.30 146.29  4.09    
146.29  
1 1 1 -35 9  16 o 14 637.92  199.04 1077.51  652.13  447.97  176.03  136.97  
-3.97   
1 1 1 -35 9  17 o 6  366.90  167.47 -310.96  639.37  22.34   -32.83  324.35  
-32.83  
1 1 1 -35 9  18 o 18 1106.54 134.06 3006.43  687.95  1364.76 172.93  632.89  
172.93  
1 1 1 -35 9  19 o 17 1516.70 111.77 5565.65  786.14  2052.37 33.89   1098.07 
33.89   
1 1 1 -35 9  20 o 18 829.76  159.57 1792.17  592.11  907.43  -73.19  320.93  
-73.19  
1 1 1 -35 9  21 o 8  608.32  204.68 991.55   683.49  487.73  92.83   49.64   
92.83   
1 1 1 -35 9  22 o 2  1508.55 104.24 5500.51  729.22  1601.04 -15.13  153.45  
-15.13  
1 1 1 -35 9  23 o 1  854.94  177.36 1971.47  679.62  579.12  126.60  488.66  
-53.40  
1 1 1 -35 9  24 o 6  1040.68 145.84 2748.47  703.82  983.51  5.81    547.27  
-174.19 
1 1 1 -35 9  25 o 14 1342.00 113.93 4425.30  709.03  1776.51 127.05  254.13  
127.05  
1 1 1 -35 9  26 o 13 1031.91 154.26 2747.33  738.19  1613.18 -30.86  809.64  
-30.86  
1 1 1 -35 9  27 o 14 963.69  151.83 2389.05  678.51  1113.71 -172.31 97.01   
7.69    
1 1 1 -35 9  28 o 18 547.40  205.47 758.29   705.95  497.08  177.91  107.31  
177.91  
1 1 1 -35 9  29 o 14 537.54  194.12 751.67   621.80  472.05  -164.17 148.17  
15.83   
1 1 1 -35 9  30 o 13 825.72  188.34 1925.56  705.48  614.82  46.22   767.12  
-133.78 
1 1 1 -35 9  31 o 19 332.93  155.90 -397.87  601.13  60.92   -95.80  680.25  
-95.80  
1 1 1 -35 9  32 o 16 1175.33 127.46 3505.48  694.74  2095.71 123.16  1379.97 
123.16  
1 1 1 -35 9  33 o 6  400.46  180.75 -44.47   712.21  215.60  -159.93 139.49  
20.07   
1 1 1 -35 9  34 o 18 411.03  175.82 214.63   596.32  208.02  -152.29 32.22   
27.71   
1 1 1 -35 9  35 o 14 661.16  205.52 1347.80  696.16  853.26  -32.51  339.71  
-32.51  
1 1 1 -35 9  36 o 3  680.39  203.15 1436.50  689.43  488.01  60.60   364.96  
60.60   
1 1 1 -35 9  37 o 10 548.89  201.42 900.07   671.81  624.57  -77.48  208.11  
-77.48  
1 1 1 -35 9  38 o 12 520.82  201.36 783.57   692.55  480.49  34.63   56.97   
-145.37 
1 1 1 -35 10 1  o 10 423.78  177.86 152.62   590.92  37.08   -69.62  293.80  
110.38  
1 1 1 -35 10 2  o 17 862.28  179.35 1931.19  693.41  721.13  66.55   96.98   
-113.45 
1 1 1 -35 10 3  o 18 1072.47 132.76 2795.09  660.26  995.67  3.46    15.89   
-176.54 
1 1 1 -35 10 4  o 7  1308.79 116.65 4118.98  707.98  1470.34 58.64   449.23  
58.64   
1 1 1 -35 10 5  o 14 827.72  164.48 1753.45  608.93  822.34  86.79   443.51  
86.79   
1 1 1 -35 10 6  o 3  650.17  202.11 1106.89  673.23  413.13  84.29   217.30  
-95.71  
1 1 1 -35 10 7  o 16 1125.87 120.78 3057.02  630.61  1008.59 179.41  135.21  
-0.59   
1 1 1 -35 10 8  o 7  772.54  190.48 1577.18  679.02  594.40  100.24  168.77  
-79.76  
1 1 1 -35 10 9  o 12 1379.90 112.31 4570.90  718.72  1450.40 7.99    210.30  
7.99    
1 1 1 -35 10 10 o 18 744.83  183.26 1459.39  629.50  639.04  -46.38  49.94   
-46.38  
1 1 1 -35 10 11 o 3  1504.29 106.24 5419.49  741.15  1596.98 -100.51 221.87  
-100.51 
1 1 1 -35 10 12 o 4  347.59  160.23 -371.68  601.84  24.81   -96.77  190.34  
-96.77  
1 1 1 -35 10 13 o 1  407.33  175.04 64.22    595.79  40.64   -81.37  596.71  
-81.37  
1 1 1 -35 10 14 o 14 447.22  185.26 242.52   628.01  97.86   23.56   210.24  
-156.44 
1 1 1 -35 10 15 o 14 1057.40 129.02 2726.55  632.66  1031.51 -176.65 33.49   
-176.65 
1 1 1 -35 10 16 o 11 630.79  199.11 1050.50  650.12  429.56  -177.42 126.45  
-177.42 
1 1 1 -35 10 17 o 11 425.71  183.94 64.16    664.76  35.37   -149.23 489.94  
30.77   
1 1 1 -35 10 18 o 7  1283.91 147.22 4105.80  876.56  1126.92 -148.82 307.41  
31.18   
1 1 1 -35 10 19 o 19 809.53  187.72 1770.16  691.61  694.56  130.11  111.59  
-49.89  
1 1 1 -35 10 20 o 19 335.98  155.97 -384.76  583.30  43.78   108.99  397.15  
108.99  
1 1 1 -35 10 21 o 16 674.25  201.64 1254.13  678.84  131.15  138.74  1015.77 
-41.26  
1 1 1 -35 10 22 o 1  497.64  194.24 527.11   647.63  138.25  89.68   21.79   
-90.32  
1 1 1 -35 10 23 o 18 342.83  159.93 -415.21  622.93  4.41    -85.90  35.79   
-85.90  
1 1 1 -35 10 24 o 2  636.71  204.24 1142.03  682.04  580.29  42.82   98.25   
-137.18 
1 1 1 -35 10 25 o 19 1013.86 147.84 2628.08  695.09  1398.88 -71.03  420.19  
-71.03  
1 1 1 -35 10 26 o 7  479.64  196.91 415.34   701.72  311.44  -58.86  67.47   
121.14  
1 1 1 -35 10 27 f 0  777.27  186.61 1681.43  665.12  1000.12 -150.27 254.41  
-150.27 
1 1 1 -35 10 28 o 5  1287.47 122.91 4116.58  733.82  1933.59 -48.57  719.87  
-48.57  
1 1 1 -35 10 29 o 1  1181.89 130.69 3517.08  716.32  1792.32 126.93  717.57  
126.93  
1 1 1 -35 10 30 o 13 767.88  190.78 1684.98  677.22  882.18  -51.25  14.94   
128.75  
1 1 1 -35 10 31 o 11 726.57  195.97 1540.89  675.49  1036.59 39.24   710.72  
39.24   
1 1 1 -35 10 32 o 7  617.33  199.50 1127.01  649.88  733.99  -115.90 426.22  
-115.90 
1 1 1 -35 10 33 o 11 408.92  182.23 45.06    702.79  181.40  121.02  379.80  
-58.98  
1 1 1 -35 10 34 o 18 977.46  145.85 2521.32  661.13  1160.40 135.11  54.09   
-44.89  
1 1 1 -35 10 35 f 0  645.48  200.03 1271.04  660.11  748.95  -124.99 96.48   
-124.99 
1 1 1 -35 10 36 o 19 663.37  212.73 1409.32  739.95  623.36  94.41   279.15  
-85.59  
1 1 1 -35 10 37 o 4  577.36  202.44 1029.35  671.82  646.79  -104.89 62.14   
-104.89 
1 1 1 -35 10 38 o 11 381.67  177.32 -214.56  755.88  66.68   179.16  38.48   
-0.84   
1 1 1 -35 11 1  o 4  1112.91 130.54 3010.11  673.75  1320.90 -28.43  651.05  
-28.43  
1 1 1 -35 11 2  o 11 911.85  150.42 2050.41  636.06  870.46  -153.25 126.41  
-153.25 
1 1 1 -35 11 3  o 17 429.12  183.52 90.89    649.51  47.59   48.51   211.43  
-131.49 
1 1 1 -35 11 4  o 7  927.16  149.61 2117.96  643.28  946.99  -72.84  261.19  
-72.84  
1 1 1 -35 11 5  o 6  1204.67 116.98 3493.89  653.53  1311.78 69.24   355.67  
69.24   
1 1 1 -35 11 6  o 13 880.47  169.02 1992.09  665.50  936.15  -108.29 417.27  
-108.29 
1 1 1 -35 11 7  o 8  1629.84 101.72 6339.39  768.80  1637.95 -13.42  73.07   
-13.42  
1 1 1 -35 11 8  o 17 1670.13 102.01 6660.42  790.09  1704.25 144.05  116.00  
144.05  
1 1 1 -35 11 9  f 0  1347.99 120.74 4392.44  754.76  1525.99 -17.30  449.34  
-17.30  
1 1 1 -35 11 10 o 10 1092.19 131.35 2908.28  665.28  1114.86 -143.86 163.48  
-143.86 
1 1 1 -35 11 11 o 16 845.23  176.24 1867.08  668.13  881.75  -44.05  341.81  
-44.05  
1 1 1 -35 11 12 o 16 1179.89 126.87 3391.28  694.19  1217.45 -177.03 162.48  
-177.03 
1 1 1 -35 11 13 o 18 710.11  187.25 1343.34  625.51  583.42  -10.26  17.64   
169.74  
1 1 1 -35 11 14 o 1  1166.19 128.37 3314.61  694.25  1412.96 -83.59  622.95  
-83.59  
1 1 1 -35 11 15 o 14 1441.52 108.28 4994.66  723.87  1632.00 52.12   425.04  
52.12   
1 1 1 -35 11 16 f 0  555.27  196.37 756.81   633.34  100.67  -134.89 766.47  
45.11   
1 1 1 -35 11 17 o 17 611.41  230.12 914.90   886.67  423.76  -100.15 100.76  
-100.15 
1 1 1 -35 11 18 o 17 984.21  187.70 2588.31  825.96  907.10  -76.12  74.94   
103.88  
1 1 1 -35 11 19 o 1  1133.12 136.40 3189.69  716.76  1143.48 152.65  65.99   
152.65  
1 1 1 -35 11 20 o 17 664.82  196.12 1211.08  645.45  581.24  56.84   168.44  
56.84   
1 1 1 -35 11 21 o 9  1020.26 147.60 2624.73  698.33  1309.32 -131.17 803.43  
-131.17 
1 1 1 -35 11 22 o 4  946.27  156.51 2297.31  686.80  878.84  89.22   31.32   
-90.78  
1 1 1 -35 11 23 o 7  548.96  193.06 789.48   611.43  207.28  17.80   39.25   
17.80   
1 1 1 -35 11 24 o 11 596.71  202.52 983.43   669.11  428.63  60.90   398.97  
-119.10 
1 1 1 -35 11 25 o 1  1021.61 146.88 2667.54  695.86  1358.06 81.98   283.59  
81.98   
1 1 1 -35 11 26 o 18 1406.81 116.60 4884.93  760.71  1911.48 -110.47 355.79  
-110.47 
1 1 1 -35 11 27 o 1  493.27  190.91 548.36   622.87  348.14  139.05  205.11  
-40.95  
1 1 1 -35 11 28 o 9  1108.31 140.22 3117.12  720.69  1446.23 -125.97 198.52  
-125.97 
1 1 1 -35 11 29 f 0  391.80  173.12 8.32     618.23  121.49  72.17   379.87  
-107.83 
1 1 1 -35 11 30 o 19 451.62  190.99 298.51   689.94  299.62  -169.13 87.83   
10.87   
1 1 1 -35 11 31 o 11 1363.37 124.37 4693.87  786.33  2151.56 -29.71  947.50  
-29.71  
1 1 1 -35 11 32 o 16 665.37  190.70 1306.12  618.94  695.06  -174.69 131.72  
5.31    
1 1 1 -35 11 33 o 15 681.61  205.17 1428.23  701.28  694.10  -127.05 187.95  
52.95   
1 1 1 -35 11 34 o 12 673.68  205.42 1397.41  700.00  803.77  19.73   115.93  
19.73   
1 1 1 -35 11 35 o 13 406.08  178.40 125.19   646.17  172.87  73.06   292.48  
-106.94 
1 1 1 -35 11 36 o 12 463.92  195.63 433.48   720.45  372.43  103.60  35.27   
103.60  
1 1 1 -35 11 37 o 2  537.39  201.53 854.22   678.89  482.40  44.96   184.99  
-135.04 
1 1 1 -35 11 38 o 5  971.04  191.70 2847.83  832.53  1350.08 -156.41 378.92  
-156.41 
1 1 1 -35 12 1  o 7  372.74  167.19 -174.78  600.10  7.83    -55.38  211.42  
-55.38  
1 1 1 -35 12 2  o 1  541.84  191.53 702.90   602.44  226.70  117.70  31.42   
-62.30  
1 1 1 -35 12 3  o 12 1186.87 130.92 3430.57  720.60  1424.73 97.69   672.58  
97.69   
1 1 1 -35 12 4  o 12 1138.43 129.51 3152.70  683.73  791.00  86.61   594.02  
-93.39  
1 1 1 -35 12 5  o 10 759.23  184.59 1522.13  644.54  702.43  -26.13  221.40  
-26.13  
1 1 1 -35 12 6  o 18 1840.79 97.96  8079.67  836.28  2205.29 74.65   810.18  
74.65   
1 1 1 -35 12 7  o 15 1262.95 124.39 3869.14  728.52  1323.14 -134.16 233.87  
-134.16 
1 1 1 -35 12 8  o 1  1456.52 109.96 5099.06  742.71  1666.67 125.97  517.38  
125.97  
1 1 1 -35 12 9  o 8  1334.05 123.13 4319.51  761.74  1432.56 38.89   293.12  
38.89   
1 1 1 -35 12 10 o 9  746.71  173.71 1463.34  590.72  505.58  -146.60 321.07  
33.40   
1 1 1 -35 12 11 o 7  699.31  197.50 1314.37  668.61  545.81  -147.67 255.89  
-147.67 
1 1 1 -35 12 12 o 19 1533.73 103.39 5635.77  735.37  1893.17 -174.52 795.89  
-174.52 
1 1 1 -35 12 13 o 14 1288.33 122.15 4026.13  729.79  1179.39 17.53   160.71  
-162.47 
1 1 1 -35 12 14 o 16 917.16  148.35 2085.88  630.98  958.23  -149.30 260.31  
-149.30 
1 1 1 -35 12 15 o 19 1625.84 132.78 6482.94  1001.15 1867.60 33.99   511.60  
33.99   
1 1 1 -35 12 16 o 8  563.99  196.84 800.20   634.53  323.33  -96.02  51.54   
-96.02  
1 1 1 -35 12 17 o 18 548.48  196.08 744.18   632.99  282.49  -132.93 293.88  
47.07   
1 1 1 -35 12 18 o 14 1199.30 125.86 3537.81  700.01  1524.65 66.01   749.73  
66.01   
1 1 1 -35 12 19 o 5  2048.90 93.66  10061.27 889.91  2581.15 -132.48 1036.09 
-132.48 
1 1 1 -35 12 20 o 7  1968.00 99.45  9332.11  907.62  2298.65 52.92   630.01  
52.92   
1 1 1 -35 12 21 f 0  1170.11 127.18 3395.09  690.13  1075.50 -118.14 145.40  
61.86   
1 1 1 -35 12 22 o 3  773.94  186.78 1655.93  663.67  933.33  44.42   432.87  
44.42   
1 1 1 -35 12 23 o 11 717.86  189.52 1440.29  640.28  817.51  68.03   264.48  
68.03   
1 1 1 -35 12 24 o 9  729.51  194.23 1505.34  668.97  963.82  -154.38 496.37  
-154.38 
1 1 1 -35 12 25 o 9  542.17  203.59 744.50   693.25  301.44  52.13   563.96  
-127.87 
1 1 1 -35 12 26 o 13 280.67  138.22 -1112.84 625.30  46.97   -118.30 247.34  
-118.30 
1 1 1 -35 12 27 o 7  459.58  187.63 371.47   633.62  271.26  123.41  252.35  
-56.59  
1 1 1 -35 12 28 o 9  543.74  202.74 769.18   685.07  372.81  60.47   417.16  
-119.53 
1 1 1 -35 12 29 o 12 304.88  145.20 -544.37  560.87  21.27   123.88  310.01  
123.88  
1 1 1 -35 12 30 o 5  649.49  208.73 1256.87  712.14  769.00  59.03   111.21  
59.03   
1 1 1 -35 12 31 o 2  941.41  168.38 2440.19  708.57  1459.05 -124.44 720.18  
-124.44 
1 1 1 -35 12 32 o 6  480.24  191.32 549.70   638.85  370.39  20.02   64.19   
20.02   
1 1 1 -35 12 33 o 13 465.85  190.19 468.87   650.99  352.82  154.48  190.09  
-25.52  
1 1 1 -35 12 34 o 18 560.34  207.71 921.16   716.94  582.94  100.39  82.47   
100.39  
1 1 1 -35 12 35 o 5  380.84  173.59 -113.05  682.09  136.18  -99.39  319.11  
80.61   
1 1 1 -35 12 36 o 4  459.19  192.50 433.49   690.84  357.48  -139.01 70.66   
-139.01 
1 1 1 -35 12 37 o 10 380.94  174.04 -102.44  692.24  140.39  -18.70  281.46  
161.30  
1 1 1 -35 13 1  o 18 587.75  197.44 883.76   636.00  297.22  -3.10   59.47   
-3.10   
1 1 1 -35 13 2  o 2  1260.04 118.03 3842.40  689.69  1541.98 159.79  764.39  
159.79  
1 1 1 -35 13 3  o 5  504.58  193.98 522.09   640.80  181.24  -146.61 125.23  
33.39   
1 1 1 -35 13 4  o 4  1004.27 153.20 2509.39  713.50  836.92  85.13   677.64  
85.13   
1 1 1 -35 13 5  o 18 1097.71 124.75 2929.59  635.04  1092.52 107.02  144.38  
107.02  
1 1 1 -35 13 6  o 6  1181.90 133.90 3421.31  733.91  1315.96 -70.68  423.64  
-70.68  
1 1 1 -35 13 7  o 7  1131.95 131.92 3133.41  692.49  1409.30 8.83    776.55  
8.83    
1 1 1 -35 13 8  o 18 1922.57 93.89  8807.35  837.12  2544.85 -163.19 1338.86 
-163.19 
1 1 1 -35 13 9  o 13 1545.27 109.64 5744.60  785.70  1733.18 23.95   462.97  
23.95   
1 1 1 -35 13 10 o 12 627.44  191.85 1038.41  610.02  426.37  22.78   109.23  
-157.22 
1 1 1 -35 13 11 o 18 435.95  185.37 135.89   655.93  4.00    163.13  616.85  
163.13  
1 1 1 -35 13 12 o 12 949.14  145.81 2227.37  641.79  1124.88 -169.69 680.95  
-169.69 
1 1 1 -35 13 13 o 18 455.21  185.86 297.99   621.77  128.02  -3.81   187.25  
176.19  
1 1 1 -35 13 14 o 13 1126.48 123.46 3091.40  644.98  1005.87 -137.76 160.98  
42.24   
1 1 1 -35 13 15 o 16 1663.78 105.14 6665.05  811.20  2210.51 134.81  1158.07 
134.81  
1 1 1 -35 13 16 o 17 1803.41 96.50  7799.18  807.05  2333.18 -74.19  1095.16 
-74.19
[truncated: 14,280,370 more chars]
